# Supplementary material for: Crystal structure of a trigonal polymorph of aqua­dioxidobis(pentane-2,4-dionato-κ2 O,O′)uranium(VI)
Source: Acta Crystallogr E Crystallogr Commun. 2022 Jan 1;78(Pt 1):40–3. doi: 10.1107/S2056989021011063 (PMC8739209; doi:10.1107/S2056989021011063)
Supplement: Supplementary file 1 [file e-78-00040-sup1.cif]

##############################################################################
#                                                                            #
# This CIF contains the data in a paper accepted for publication in          #
# Acta Crystallographica Section E. It conforms to the requirements of       #
# Notes for Authors for Acta Crystallographica Section E, and has been       #
# peer reviewed under the auspices of the IUCr Commission on Journals.       #
#                                                                            #
# Full details of the Crystallographic Information File format               #
# are given in the paper "The Crystallographic Information File (CIF):       #
# a New Standard Archive File for Crystallography" by S. R. Hall, F. H.      #
# Allen and I. D. Brown [Acta Cryst. (1991), A47, 655-685].                  #
#                                                                            #
# The current version of the core CIF dictionary is obtainable from          #
# ftp://ftp.iucr.org/pub/cif_core.dic.                                       #
#                                                                            #
# Software is freely available for graphical display of the structure(s)     #
# in this CIF. For information consult the CIF software page                 #
# http://www.iucr.org/resources/cif/software.                                #
#                                                                            #
# This file may be used for bona fide research purposes within the           #
# scientific community so long as proper attribution is given to the journal # 
# article from which it was obtained.                                        #
#                                                                            #
##############################################################################
data_I
_audit_creation_method
;
Olex2 1.3
(compiled 2020.11.12 svn.r5f609507 for OlexSys, GUI svn.r6226)
;
_journal_date_recd_electronic     2021-09-24
_journal_date_accepted     2021-10-21
_journal_name_full     'Acta Crystallographica, Section E'
_journal_year     2022
_journal_volume     78
_journal_issue      1
_journal_page_first     0
_journal_page_last     0
_journal_paper_category     GM
_journal_paper_doi     10.1107/S2056989021011063
_journal_coeditor_code     EX2049
_publ_contact_author_name     'Christopher J. Dares'
_publ_contact_author_address
;
Department of Chemistry and Biochemistry
Florida International University
11200 SW 8th St.
Miami, FL 33199
USA
;
_publ_contact_author_email     'cdares@fiu.edu'
_publ_contact_author_fax     ?
_publ_contact_author_phone     ?
_publ_section_title
;
Crystal structure of a trigonal polymorph of
aquadioxidobis(pentane-2,4-dionato-\k^2^<i>O</i>,<i>O</i>')uranium(VI)
;
loop_
    _publ_author_name
    _publ_author_address
    'Hernandez, Alejandro'
;
Department of Chemistry and Biochemistry
Florida International University
11200 SW 8th St.
Miami, FL 33199
USA
;
    'Chakraborty, Indranil'
;
Department of Chemistry and Biochemistry
Florida International University
11200 SW 8th St.
Miami, FL 33199
USA
;
    'Ortega, Gabriela'
;
Department of Chemistry and Biochemistry
Florida International University
11200 SW 8th St.
Miami, FL 33199
USA
;
    'Dares, Christopher J.'
;
Department of Chemistry and Biochemistry
Florida International University
11200 SW 8th St.
Miami, FL 33199
USA
;
_publ_section_synopsis
;
[UO~2~(acac)~2~(H~2~O)] is constructed from one uranyl(VI) unit, two
monoanionic acetylacetonate (acac) ligands and one aqua ligand. The U atom
exhibits a UO~7~ distorted pentagonal--bipyramidal coordination geometry; four
O atoms from two chelating bidentate acac ligands and one O atom of a aquo
ligand (O~w~) form the equatorial plane while two uranyl(VI) O atoms are
located at the axial positions.
;
_chemical_name_systematic
;
Aquadioxidobis(pentane-2,4-dionato-\k^2^<i>O</i>,<i>O</i>')uranium(VI)
;
_chemical_name_common     ?
_chemical_formula_moiety     'C10 H16 O7 U'
_chemical_formula_sum     'C10 H16 O7 U'
_chemical_formula_iupac     '[U O2 (C5 H7 O2)2 (H2 O1)]'
_chemical_formula_weight     486.26
_chemical_melting_point     ?
_space_group_crystal_system     trigonal
_space_group_name_H-M_alt     'P -3 c 1'
_space_group_name_Hall     '-P 3 2"c'
loop_
    _space_group_symop_operation_xyz
    'x, y, z'
    '-y, x-y, z'
    '-x+y, -x, z'
    'y, x, -z+1/2'
    'x-y, -y, -z+1/2'
    '-x, -x+y, -z+1/2'
    '-x, -y, -z'
    'y, -x+y, -z'
    'x-y, x, -z'
    '-y, -x, z-1/2'
    '-x+y, y, z-1/2'
    'x, x-y, z-1/2'
_cell_length_a     19.5774(9)
_cell_length_b     19.5774(9)
_cell_length_c     7.3264(5)
_cell_angle_alpha     90
_cell_angle_beta     90
_cell_angle_gamma     120
_cell_volume     2431.8(3)
_cell_formula_units_Z     6
_cell_measurement_reflns_used     9890
_cell_measurement_theta_min     3.179
_cell_measurement_theta_max     25.369
_cell_measurement_temperature     298.0
_exptl_crystal_description     needle
_exptl_crystal_colour     yellow
_exptl_crystal_size_max     0.30
_exptl_crystal_size_mid     0.15
_exptl_crystal_size_min     0.05
_exptl_crystal_density_diffrn     1.992
_exptl_crystal_density_meas     ?
_exptl_crystal_density_method     ?
_exptl_crystal_F_000     1344
_exptl_absorpt_coefficient_mu     10.030
_exptl_absorpt_correction_type     multi-scan
_exptl_absorpt_process_details
;
(SADABS; Krause <i>et al.</i>,  2015)
;
_exptl_absorpt_correction_T_min     0.4566
_exptl_absorpt_correction_T_max     0.7452
_diffrn_ambient_temperature     298.0
_diffrn_source     ?
_diffrn_source_power     1.5
_diffrn_source_voltage     50.0
_diffrn_source_current     30.0
_diffrn_radiation_type     MoK\a
_diffrn_radiation_wavelength     0.71073
_diffrn_measurement_device_type     'Bruker D8 Quest PHOTON II'
_diffrn_measurement_method     '\w-scan'
_diffrn_detector_area_resol_mean     ?
_diffrn_reflns_number     26571
_diffrn_reflns_av_R_equivalents     0.0272
_diffrn_reflns_av_unetI/netI     0.0090
_diffrn_reflns_theta_min     3.473
_diffrn_reflns_theta_max     25.367
_diffrn_reflns_theta_full     25.242
_diffrn_measured_fraction_theta_max     0.997
_diffrn_measured_fraction_theta_full     0.997
_diffrn_reflns_limit_h_min     -23
_diffrn_reflns_limit_h_max     23
_diffrn_reflns_limit_k_min     -23
_diffrn_reflns_limit_k_max     23
_diffrn_reflns_limit_l_min     -8
_diffrn_reflns_limit_l_max     8
_diffrn_standards_number     ?
_diffrn_standards_interval_count     ?
_diffrn_standards_interval_time     ?
_diffrn_standards_decay_%     0
_refine_special_details
;
Refinement of <i>F</i>^2^ against ALL reflections. The weighted <i>R</i>-factor
 <i>wR</i> and goodness of fit <i>S</i> are based on <i>F</i>^2^, conventional
 <i>R</i>-factors <i>R</i> are based on <i>F</i>, with <i>F</i> set to zero for
 negative <i>F</i>^2^. The threshold expression of <i>F</i>^2^ >
2\s(<i>F</i>^2^) is used only for calculating <i>R</i>-factors(gt) <i>etc</i>.
and is not relevant to the choice of reflections for refinement.
<i>R</i>-factors based on <i>F</i>^2^ are statistically about twice as large
as those based on <i>F</i>, and <i>R</i>- factors based on ALL data will be
even larger.
A suitable crystal of [UO2(acac)2(H2O)] was selected and mounted on a Bruker D8
 Quest diffractometer. The crystal was kept at 298.0?K during data collection.
 Using Olex2 (Dolomanov, 2009) the structure was solved with the SHELXT
 (Sheldrick 2015) structure solution program using Intrinsic Phasing and refined
 with the SHELXL (Sheldrick 2015) refinement package using Least Squares
 minimisation.
;
_reflns_number_total     1493
_reflns_number_gt     1426
_reflns_threshold_expression     'I > 2\s(I)'
_refine_ls_structure_factor_coef     Fsqd
_refine_ls_matrix_type     full
_refine_ls_R_factor_all     0.0171
_refine_ls_R_factor_gt     0.0160
_refine_ls_wR_factor_gt     0.0417
_refine_ls_wR_factor_ref     0.0423
_refine_ls_goodness_of_fit_ref     1.125
_refine_ls_restrained_S_all     1.125
_refine_ls_number_reflns     1493
_refine_ls_number_parameters     89
_refine_ls_number_restraints     0
_refine_ls_hydrogen_treatment     mixed
_refine_ls_weighting_scheme     calc
_refine_ls_weighting_details
              'w=1/[\s^2^(Fo^2^)+(0.0203P)^2^+3.5627P] where P=(Fo^2^+2Fc^2^)/3'
_atom_sites_solution_hydrogens     mixed
_atom_sites_solution_primary     dual
_atom_sites_solution_secondary     difmap
_refine_ls_shift/su_max     0.000
_refine_ls_shift/su_mean     0.000
_refine_diff_density_max     0.507
_refine_diff_density_min     -1.061
_refine_ls_extinction_method     none
_refine_ls_extinction_coef     .
loop_
    _atom_type_symbol
    _atom_type_description
    _atom_type_scat_dispersion_real
    _atom_type_scat_dispersion_imag
    _atom_type_scat_source
    'C' 'C' 0.0033 0.0016
                         'International Tables Vol C Tables 4.2.6.8 and 6.1.1.4'
    'H' 'H' 0.0000 0.0000
                         'International Tables Vol C Tables 4.2.6.8 and 6.1.1.4'
    'O' 'O' 0.0106 0.0060
                         'International Tables Vol C Tables 4.2.6.8 and 6.1.1.4'
    'U' 'U' -9.6767 9.6646
                         'International Tables Vol C Tables 4.2.6.8 and 6.1.1.4'
_computing_data_collection
;
APEX3 (Bruker, 2016)
;
_computing_cell_refinement
;
SAINT (Bruker, 2016)
;
_computing_data_reduction
;
SAINT (Bruker, 2016)
;
_computing_structure_solution
;
<i>SHELXT2018/2</i> (Sheldrick, 2015a)
;
_computing_structure_refinement
;
<i>SHELXL2018/3</i> (Sheldrick, 2015b)
;
_computing_molecular_graphics
;
<i>OLEX2</i> (Dolomanov <i>et al.</i>,  2009)
;
_computing_publication_material
;
<i>OLEX2</i> (Dolomanov <i>et al.</i>,  2009)
;
loop_
    _atom_site_type_symbol
    _atom_site_label
    _atom_site_fract_x
    _atom_site_fract_y
    _atom_site_fract_z
    _atom_site_U_iso_or_equiv
    _atom_site_adp_type
    _atom_site_calc_flag
    _atom_site_occupancy
    _atom_site_disorder_assembly
    _atom_site_disorder_group
    U U1 0.38611(2) 0.000000 0.750000 0.03158(8) Uani d 1 . .
    O O4 0.5083(2) 0.000000 0.750000 0.0415(8) Uani d 1 . .
    O O1 0.45776(16) 0.08101(15) 0.4979(3) 0.0442(6) Uani d 1 . .
    O O2 0.31937(16) 0.06227(16) 0.6287(4) 0.0525(7) Uani d 1 . .
    O O3 0.42991(16) 0.08004(14) 0.9047(3) 0.0453(6) Uani d 1 . .
    C C1 0.4697(2) 0.1489(2) 0.4498(5) 0.0437(9) Uani d 1 . .
    C C2 0.4199(3) 0.1769(2) 0.4902(6) 0.0524(10) Uani d 1 . .
    H H2 0.436802 0.229520 0.464721 0.063 Uiso calc 1 . .
    C C3 0.3450(3) 0.1311(3) 0.5675(5) 0.0503(9) Uani d 1 . .
    C C4 0.5432(3) 0.1979(3) 0.3397(7) 0.0674(13) Uani d 1 . .
    H H4A 0.588238 0.204246 0.406406 0.101 Uiso calc 1 . .
    H H4B 0.548844 0.248675 0.316338 0.101 Uiso calc 1 . .
    H H4C 0.539460 0.171870 0.225884 0.101 Uiso calc 1 . .
    C C5 0.2896(3) 0.1632(4) 0.5750(7) 0.0742(15) Uani d 1 . .
    H H5A 0.249096 0.134214 0.663397 0.111 Uiso calc 1 . .
    H H5B 0.266109 0.158127 0.457143 0.111 Uiso calc 1 . .
    H H5C 0.318349 0.217860 0.609141 0.111 Uiso calc 1 . .
    H H4 0.525(3) -0.018(3) 0.694(7) 0.073(17) Uiso d 1 . .
loop_
    _atom_site_aniso_label
    _atom_site_aniso_U_11
    _atom_site_aniso_U_22
    _atom_site_aniso_U_33
    _atom_site_aniso_U_12
    _atom_site_aniso_U_13
    _atom_site_aniso_U_23
    U1 0.03345(9) 0.02596(10) 0.03283(11) 0.01298(5) 0.00110(3) 0.00219(6)
    O4 0.0423(15) 0.044(2) 0.0383(19) 0.0222(10) -0.0026(8) -0.0052(16)
    O1 0.0552(16) 0.0402(14) 0.0435(13) 0.0286(12) 0.0131(12) 0.0121(11)
    O2 0.0516(16) 0.0580(17) 0.0576(18) 0.0345(15) 0.0090(13) 0.0207(13)
    O3 0.0560(16) 0.0355(13) 0.0447(14) 0.0231(12) -0.0011(12) -0.0068(11)
    C1 0.054(2) 0.0369(19) 0.0394(19) 0.0223(18) 0.0035(16) 0.0077(15)
    C2 0.068(3) 0.041(2) 0.054(2) 0.032(2) 0.011(2) 0.0157(18)
    C3 0.071(3) 0.061(3) 0.0364(19) 0.046(2) 0.0031(18) 0.0109(18)
    C4 0.062(3) 0.054(3) 0.082(3) 0.025(2) 0.022(2) 0.027(2)
    C5 0.097(4) 0.101(4) 0.065(3) 0.080(3) 0.024(3) 0.031(3)
_geom_special_details
;
 All esds (except the esd in the dihedral angle between two l.s. planes)
 are estimated using the full covariance matrix.  The cell esds are taken
 into account individually in the estimation of esds in distances, angles
 and torsion angles; correlations between esds in cell parameters are only
 used when they are defined by crystal symmetry.  An approximate (isotropic)
 treatment of cell esds is used for estimating esds involving l.s. planes.
;
loop_
    _geom_bond_atom_site_label_1
    _geom_bond_atom_site_label_2
    _geom_bond_site_symmetry_2
    _geom_bond_distance
    _geom_bond_publ_flag
    U1 O4 . 2.392(4) y
    U1 O1 . 2.381(2) y
    U1 O1 5_556 2.381(2) ?
    U1 O2 . 2.361(3) y
    U1 O2 5_556 2.361(3) ?
    U1 O3 . 1.769(2) y
    U1 O3 5_556 1.769(2) ?
    O4 H4 . 0.71(4) ?
    O4 H4 5_556 0.71(4) ?
    O1 C1 . 1.279(4) ?
    O2 C3 . 1.261(5) ?
    C1 C2 . 1.369(6) ?
    C1 C4 . 1.504(5) ?
    C2 H2 . 0.9300 ?
    C2 C3 . 1.400(6) ?
    C3 C5 . 1.502(5) ?
    C4 H4A . 0.9600 ?
    C4 H4B . 0.9600 ?
    C4 H4C . 0.9600 ?
    C5 H5A . 0.9600 ?
    C5 H5B . 0.9600 ?
    C5 H5C . 0.9600 ?
loop_
    _geom_angle_atom_site_label_1
    _geom_angle_atom_site_label_2
    _geom_angle_atom_site_label_3
    _geom_angle_site_symmetry_1
    _geom_angle_site_symmetry_3
    _geom_angle
    _geom_angle_publ_flag
    O1 U1 O4 5_556 . 75.17(6) ?
    O1 U1 O4 . . 75.17(6) y
    O1 U1 O1 5_556 . 150.33(12) y
    O2 U1 O4 . . 144.24(7) y
    O2 U1 O4 5_556 . 144.24(6) ?
    O2 U1 O1 5_556 . 139.25(9) y
    O2 U1 O1 . 5_556 139.25(9) ?
    O2 U1 O1 5_556 5_556 70.00(9) ?
    O2 U1 O1 . . 70.00(9) y
    O2 U1 O2 5_556 . 71.52(13) ?
    O3 U1 O4 . . 87.61(9) y
    O3 U1 O4 5_556 . 87.61(9) ?
    O3 U1 O1 5_556 5_556 92.50(11) ?
    O3 U1 O1 . 5_556 86.27(10) y
    O3 U1 O1 . . 92.50(11) y
    O3 U1 O1 5_556 . 86.27(10) ?
    O3 U1 O2 . 5_556 97.81(12) ?
    O3 U1 O2 . . 86.10(11) y
    O3 U1 O2 5_556 . 97.81(12) y
    O3 U1 O2 5_556 5_556 86.10(11) ?
    O3 U1 O3 . 5_556 175.21(17) y
    U1 O4 H4 . 5_556 134(4) ?
    U1 O4 H4 . . 134(4) ?
    H4 O4 H4 . 5_556 92(8) ?
    C1 O1 U1 . . 130.3(2) ?
    C3 O2 U1 . . 131.1(3) ?
    O1 C1 C2 . . 124.0(3) ?
    O1 C1 C4 . . 115.4(4) ?
    C2 C1 C4 . . 120.5(3) ?
    C1 C2 H2 . . 118.0 ?
    C1 C2 C3 . . 124.0(4) ?
    C3 C2 H2 . . 118.0 ?
    O2 C3 C2 . . 124.0(4) ?
    O2 C3 C5 . . 116.7(4) ?
    C2 C3 C5 . . 119.3(4) ?
    C1 C4 H4A . . 109.5 ?
    C1 C4 H4B . . 109.5 ?
    C1 C4 H4C . . 109.5 ?
    H4A C4 H4B . . 109.5 ?
    H4A C4 H4C . . 109.5 ?
    H4B C4 H4C . . 109.5 ?
    C3 C5 H5A . . 109.5 ?
    C3 C5 H5B . . 109.5 ?
    C3 C5 H5C . . 109.5 ?
    H5A C5 H5B . . 109.5 ?
    H5A C5 H5C . . 109.5 ?
    H5B C5 H5C . . 109.5 ?
loop_
    _geom_torsion_atom_site_label_1
    _geom_torsion_atom_site_label_2
    _geom_torsion_atom_site_label_3
    _geom_torsion_atom_site_label_4
    _geom_torsion_site_symmetry_1
    _geom_torsion_site_symmetry_2
    _geom_torsion_site_symmetry_3
    _geom_torsion_site_symmetry_4
    _geom_torsion
    _geom_torsion_publ_flag
    U1 O1 C1 C2 . . . . -26.9(6) ?
    U1 O1 C1 C4 . . . . 154.2(3) ?
    U1 O2 C3 C2 . . . . 27.1(6) ?
    U1 O2 C3 C5 . . . . -154.8(3) ?
    O1 C1 C2 C3 . . . . -8.8(7) ?
    C1 C2 C3 O2 . . . . 9.1(7) ?
    C1 C2 C3 C5 . . . . -169.0(4) ?
    C4 C1 C2 C3 . . . . 170.0(4) ?
loop_
    _geom_hbond_atom_site_label_D
    _geom_hbond_atom_site_label_H
    _geom_hbond_atom_site_label_A
    _geom_hbond_site_symmetry_A
    _geom_hbond_distance_DH
    _geom_hbond_distance_HA
    _geom_hbond_distance_DA
    _geom_hbond_angle_DHA
    O4 H4 O1 7_656 0.72(6) 2.01(5) 2.704(3) 164(7)
_shelx_space_group_comment
;
The symmetry employed for this shelxl refinement is uniquely defined
by the following loop, which should always be used as a source of
symmetry information in preference to the above space-group names.
They are only intended as comments.
;
_shelx_estimated_absorpt_T_min     ?
_shelx_estimated_absorpt_T_max     ?
_shelx_hkl_file
;
   1   2   0  218.98    5.70
   1   2   0  214.18    5.70
   2  -3   0  209.88    5.70
   2  -3   0  212.98    5.60
  -3   1   0  215.38    6.10
  -3   1   0  207.98    5.50
  -2   3   0  213.18    5.50
  -2   3   0  242.68    6.10
  -1  -2   0  205.58    5.70
  -1  -2   0  204.78    5.60
   3  -1   0  201.78    5.70
   3  -1   0  210.88    5.60
   2   1   0  219.18    5.90
   1  -3   0  207.18    5.70
   2   1   0  203.48    5.60
  -3   2   0  218.08    5.60
  -3   2   0  203.58    5.50
  -3   2   0  212.28    5.80
   2   1   0  210.98    5.50
  -2  -1   0  214.28    5.60
  -1   3   0  224.48    5.50
   3  -2   0  209.48    5.60
  -2  -1   0  220.38    5.90
   3  -2   0  216.48    5.60
   3  -2   0  197.38    5.60
  -1   3   0  199.48    5.80
  -3   3   0 5261.37  115.59
   0  -3   0 4687.93  115.39
  -3   3   0 4985.00  115.39
  -3   3   0 5157.88  115.39
   0  -3   0 5104.59  115.19
   0  -3   0 5044.70  115.49
   3   0   0 4829.72  115.69
   3   0   0 5115.79  115.49
   3   0   0 5128.79  115.29
  -3   3   0 5052.99  115.39
   3  -3   0 4834.12  115.49
   3  -3   0 4890.81  115.29
   3  -3   0 5207.18  115.39
   0   3   0 5344.57  115.39
   0   3   0 4969.70  115.19
   0   3   0 5078.49  115.49
  -3   0   0 4934.71  115.39
   3  -3   0 5035.80  115.39
  -3   0   0 5026.20  115.19
  -3   0   0 5212.58  115.39
  -3   0   0 5272.87  115.89
   3  -4   0 1246.28   28.90
  -4   1   0 1303.87   29.00
  -4   1   0 1278.17   29.60
   3  -4   0 1247.48   29.00
   3  -4   0 1169.78   29.20
   1   3   0 1114.19   28.80
   1   3   0 1242.88   29.00
   3  -4   0 1244.28   28.70
   1   3   0 1250.87   28.90
  -1  -3   0 1183.68   28.90
  -1  -3   0 1129.19   28.80
   4  -1   0 1244.28   29.10
  -3   4   0 1270.97   29.40
  -3   4   0 1259.57   28.90
  -1  -3   0 1249.38   28.90
  -1  -3   0 1229.08   29.00
   4  -1   0 1217.28   28.90
   2  -4   0   45.40    2.20
  -4   2   0   43.10    2.50
  -4   2   0   48.00    2.10
   2   2   0   41.00    2.20
   2   2   0   41.90    2.10
  -2   4   0   44.20    2.10
  -2  -2   0   47.80    2.20
   4  -2   0   45.80    2.10
  -2   4   0   43.10    2.00
  -2   4   0   48.20    2.70
   4  -2   0   44.40    2.20
  -2  -2   0   47.00    2.40
   3   1   0 1247.38   29.00
  -4   3   0 1251.97   29.00
   3   1   0 1154.68   28.80
   1  -4   0 1244.58   28.70
  -4   3   0 1194.08   28.80
  -4   3   0 1232.78   29.00
   1  -4   0 1265.67   28.60
   1  -4   0 1215.08   29.00
   3   1   0 1241.78   28.80
   4  -3   0 1294.57   29.00
  -3  -1   0 1184.88   28.70
  -3  -1   0 1174.78   28.90
   4  -3   0 1172.98   29.00
  -3  -1   0 1246.78   28.90
   4  -3   0 1183.48   28.90
   4  -3   0 1257.17   28.80
  -1   4   0 1227.28   29.20
  -3  -1   0 1271.57   29.40
  -4   4   0 1564.14   35.40
   0  -4   0 1496.75   35.10
  -4   4   0 1508.05   35.00
   4   0   0 1372.56   35.40
   4   0   0 1508.65   35.10
  -4   4   0 1472.95   35.00
   4   0   0 1500.05   34.90
  -4   4   0 1494.55   35.00
   0  -4   0 1517.55   34.70
   0  -4   0 1436.76   35.10
  -4   0   0 1459.75   34.80
   4  -4   0 1560.04   35.10
   0   4   0 1557.54   35.00
   4  -4   0 1514.75   35.00
  -4   0   0 1507.65   35.00
  -4   0   0 1552.34   35.70
   4  -4   0 1323.47   35.10
   0   4   0 1546.45   35.30
   4  -4   0 1437.06   34.90
   0   4   0 1470.65   34.80
   4  -5   0  472.35   12.50
  -5   1   0  526.55   12.90
   1   4   0  505.05   12.90
   4  -5   0  507.25   12.90
   4  -5   0  502.95   12.90
  -5   1   0  520.35   13.70
   1   4   0  499.95   13.00
  -1  -4   0  505.35   12.80
  -4   5   0  498.75   12.80
   5  -1   0  504.35   13.00
  -1  -4   0  505.55   13.00
  -4   5   0  514.35   13.50
  -5   2   0 3998.10   96.79
   3  -5   0 4384.06   96.79
  -5   2   0 4246.28   96.59
   3  -5   0 4307.67   96.89
  -5   2   0 4396.26   97.49
   2   3   0 4098.49   96.79
   2   3   0 4108.49   96.69
   2   3   0 4340.57   96.89
   2   3   0 4393.56   96.89
   3  -5   0 4215.38   98.99
   3  -5   0 4113.09   96.39
  -3   5   0 3853.01   96.79
  -2  -3   0 4424.16   96.99
  -2  -3   0 4318.17   96.99
  -2  -3   0 3909.91   96.69
  -2  -3   0 4072.39   96.59
  -3   5   0 4056.99   96.69
   5  -2   0 4328.27   96.99
   5  -2   0 4320.47   96.79
  -3   5   0 4284.77   96.59
   5  -2   0 4325.57   96.69
  -3   5   0 4250.87   97.29
   2  -5   0 4034.70   94.99
   3   2   0 3977.10   95.59
  -5   3   0 4337.57   95.39
  -5   3   0 3774.72   95.19
  -5   3   0 4203.58   95.69
  -5   3   0 3884.41   95.29
   3   2   0 4393.46   95.39
   3   2   0 3875.91   95.19
   2  -5   0 4238.78   95.49
   2  -5   0 3916.01   96.09
   3   2   0 4199.48   95.39
  -3  -2   0 4040.30   95.39
  -3  -2   0 4446.26   95.49
  -2   5   0 3973.60   95.29
   5  -3   0 4131.59   95.29
  -2   5   0 4486.75   95.19
   5  -3   0 3965.70   95.69
  -3  -2   0 4453.55   95.89
  -3  -2   0 3997.30   95.09
  -2   5   0 4333.67   95.89
   5  -3   0 4350.96   95.49
   5  -3   0 4333.87   95.29
   1  -5   0  504.15   13.00
  -5   4   0  517.55   13.20
  -5   4   0  482.35   12.80
   1  -5   0  505.35   12.50
   4   1   0  495.35   12.70
  -5   4   0  533.45   13.20
   5  -4   0  494.75   12.80
  -1   5   0  497.45   13.20
   5  -4   0  474.15   12.90
  -4  -1   0  511.85   12.90
  -4  -1   0  527.75   13.70
   5  -4   0  520.35   13.00
   0  -5   0 6451.55  145.89
   5   0   0 6508.65  146.49
   0  -5   0 5559.34  147.69
   5   0   0 6356.76  146.09
  -5   5   0 6735.73  146.39
  -5   5   0 6553.34  148.09
  -5   5   0 5712.43  146.09
  -5   5   0 6514.45  146.69
   0  -5   0 6380.56  146.39
   0   5   0 6255.47  145.99
   5  -5   0 6668.93  146.39
   0   5   0 6685.23  146.19
   5  -5   0 5947.81  145.99
   5  -5   0 6550.54  146.29
   0   5   0 6935.01  146.79
  -5   0   0 5939.01  145.89
  -5   0   0 6661.53  146.29
  -5   0   0 6631.54  147.09
   5  -6   0  354.46    9.80
  -6   1   0  363.76    9.80
   5  -6   0  357.86    9.80
   5  -6   0  357.36    9.60
  -6   1   0  371.46   10.90
   1   5   0  354.36    9.80
   1   5   0  339.57   10.00
  -1  -5   0  365.26    9.70
  -5   6   0  367.46    9.80
  -1  -5   0  340.07    9.90
  -5   6   0  324.77    9.60
   6  -1   0  351.26   10.00
  -5   6   0  375.86   10.60
   2   4   0 1320.17   30.80
   2   4   0 1153.28   30.50
   4  -6   0 1322.87   30.80
  -6   2   0 1294.87   30.40
   2   4   0 1298.57   30.70
  -6   2   0 1326.87   31.60
   4  -6   0 1274.37   30.80
   4  -6   0 1235.68   30.20
  -2  -4   0 1285.07   30.80
  -4   6   0 1303.77   31.40
   6  -2   0 1297.07   30.90
   6  -2   0 1286.87   30.50
   6  -2   0 1249.28   30.60
  -4   6   0 1288.37   30.50
  -2  -4   0 1305.77   30.90
   3  -6   0   11.50    1.40
   3   3   0   13.50    1.60
  -6   3   0   10.20    2.00
   3   3   0   12.30    1.60
   3   3   0   14.70    1.80
  -6   3   0   15.70    1.80
   3  -6   0   10.40    1.60
  -6   3   0    8.90    1.50
  -3   6   0   10.30    1.60
  -3   6   0   11.00    1.40
  -3   6   0    9.60    2.10
  -3  -3   0   15.70    1.80
   6  -3   0    9.30    1.50
  -3  -3   0   12.50    1.60
   6  -3   0   14.00    1.80
   6  -3   0   10.70    1.60
  -3  -3   0   15.80    2.10
  -6   4   0 1277.07   30.80
   4   2   0 1277.47   30.50
  -6   4   0 1213.28   30.30
   2  -6   0 1271.57   30.60
   4   2   0 1212.98   30.30
  -6   4   0 1311.77   30.50
   4   2   0 1301.57   30.30
   2  -6   0 1302.47   29.90
   2  -6   0 1260.97   30.00
  -4  -2   0 1206.08   30.00
   6  -4   0 1280.57   30.30
  -4  -2   0 1318.57   31.10
   6  -4   0 1313.47   30.60
  -4  -2   0 1307.77   30.60
   6  -4   0 1194.08   30.30
  -2   6   0 1268.77   30.90
   5   1   0  358.66    9.60
  -6   5   0  365.56   10.20
   1  -6   0  345.47    9.90
   5   1   0  357.26   10.00
  -6   5   0  345.17    9.90
   1  -6   0  346.57    9.30
  -1   6   0  358.46    9.70
  -5  -1   0  372.66   10.80
  -1   6   0  344.47   10.20
   6  -5   0  353.36    9.90
  -5  -1   0  362.06    9.80
   6  -5   0  363.96    9.80
   0  -6   0  103.29    3.90
   0  -6   0  105.79    4.50
  -6   6   0  102.99    5.00
   6   0   0  110.19    4.50
  -6   6   0  110.49    4.40
  -6   0   0  114.89    5.30
   6  -6   0  110.49    4.40
   0   6   0  115.69    4.70
  -6   0   0  110.99    4.30
   6  -6   0  106.19    4.30
   0   6   0  111.89    4.30
   6  -7   0 1003.50   24.60
   1   6   0  924.91   24.30
   6  -7   0  986.40   24.50
   6  -7   0  898.01   24.00
  -7   1   0 1016.10   24.50
  -7   1   0 1075.19   25.90
   1   6   0 1003.10   24.90
   1   6   0 1011.70   24.50
  -1  -6   0  991.90   24.20
  -6   7   0  998.30   25.20
  -1  -6   0  999.60   24.80
   7  -1   0  993.40   24.80
  -6   7   0  996.90   24.50
   2   5   0  379.66   10.90
   5  -7   0  379.26   10.70
   2   5   0  387.06   10.70
  -7   2   0  384.56   10.30
  -7   2   0  389.76   11.70
   5  -7   0  392.86   10.80
  -2  -5   0  389.36   10.90
   7  -2   0  398.26   11.00
  -2  -5   0  389.46   10.70
  -5   7   0  397.86   11.50
   7  -2   0  348.07   10.50
  -5   7   0  397.56   10.60
   7  -2   0  379.66   10.50
  -7   3   0  217.78    6.70
   3   4   0  219.88    7.00
   4  -7   0  224.28    7.10
   3   4   0  217.38    7.00
  -7   3   0  213.98    7.50
  -4   7   0  222.08    6.60
  -3  -4   0  226.78    7.30
   7  -3   0  223.68    6.80
  -3  -4   0  225.08    7.10
  -4   7   0  225.48    7.70
   7  -3   0  219.18    7.10
   4   3   0  215.68    7.00
   3  -7   0  217.38    7.00
  -7   4   0  220.18    7.40
   4   3   0  224.58    6.90
  -7   4   0  219.38    6.80
  -4  -3   0  230.18    7.10
  -3   7   0  189.48    7.20
   7  -4   0  224.48    6.80
   7  -4   0  221.08    7.10
  -3   7   0  229.48    6.60
  -3   7   0  219.28    7.50
  -4  -3   0  227.98    7.60
  -7   5   0  393.66   11.00
  -7   5   0  410.46   11.40
   5   2   0  396.26   10.60
   5   2   0  394.16   11.00
   2  -7   0  376.16   10.90
   2  -7   0  383.06   10.20
  -5  -2   0  393.56   11.70
   7  -5   0  398.96   11.00
   7  -5   0  373.36   10.60
  -5  -2   0  399.76   10.90
  -2   7   0  378.46   11.30
   6   1   0  998.20   24.30
   1  -7   0  971.50   23.90
  -7   6   0  988.00   24.70
  -7   6   0 1009.70   25.00
   1  -7   0  987.30   24.80
   1  -7   0  992.30   24.40
   6   1   0  968.60   24.70
  -1   7   0  962.30   25.00
  -6  -1   0 1004.20   25.50
   7  -6   0 1009.70   24.50
  -1   7   0 1013.50   24.50
  -6  -1   0  990.80   24.60
   7  -6   0 1020.70   24.80
  -7   7   0    6.70    1.80
   0  -7   0    6.90    1.80
  -7   7   0    9.90    2.60
   7   0   0    5.80    1.90
   0  -7   0    8.20    1.70
   7  -7   0    8.10    1.80
   0   7   0    6.10    1.50
   0   7   0   10.90    2.00
   0   7   0    4.90    2.00
  -7   0   0    5.90    1.70
   7  -7   0    8.10    1.80
  -7   0   0    8.60    2.40
  -7   0   0    4.00    1.40
  -8   1   0    2.20    1.40
  -8   1   0    2.90    2.50
   1   7   0    1.40    1.70
   7  -8   0    2.90    1.70
   1   7   0    0.20    1.70
   7  -8   0    1.50    1.60
  -8   1   0    5.10    1.70
   8  -1   0    0.10    1.70
  -7   8   0    8.40    2.60
  -1  -7   0    0.80    1.60
  -1  -7   0    1.60    1.50
  -7   8   0    3.60    1.70
  -8   2   0 1000.70   24.60
  -8   2   0  912.21   22.60
   2   6   0  929.31   23.20
   6  -8   0  916.21   23.30
   2   6   0  905.51   23.50
   6  -8   0  880.81   22.60
   6  -8   0  949.01   23.30
   8  -2   0  905.31   22.90
   8  -2   0  920.11   23.50
  -2  -6   0  919.11   23.20
  -2  -6   0  920.91   23.50
  -6   8   0  941.51   24.10
  -6   8   0  931.61   23.10
   5  -8   0 2888.21   71.19
   3   5   0 3154.98   72.19
   5  -8   0 3127.69   71.99
  -8   3   0 3026.50   71.49
   5  -8   0 3094.79   72.19
  -8   3   0 3054.59   72.79
   3   5   0 3070.59   71.89
  -3  -5   0 3119.69   72.19
  -3  -5   0 3167.48   72.29
  -5   8   0 3024.40   71.49
   8  -3   0 3044.60   72.19
   8  -3   0 3109.39   71.69
  -5   8   0 3153.98   72.79
  -8   4   0  625.44   16.90
   4   4   0  621.74   16.20
   4   4   0  609.34   16.20
   4  -8   0  623.84   16.40
  -8   4   0  619.94   16.00
  -4  -4   0  556.74   15.70
  -4  -4   0  628.24   16.40
   8  -4   0  625.64   16.50
  -4   8   0  626.04   15.80
  -4  -4   0  632.64   16.80
  -4   8   0  630.84   17.00
   8  -4   0  619.44   15.90
   5   3   0 3046.50   70.99
   3  -8   0 2828.22   70.39
  -8   5   0 3101.09   71.09
  -8   5   0 3084.89   71.69
   3  -8   0 3085.79   70.39
   5   3   0 3081.99   71.29
   3  -8   0 3021.40   71.39
   8  -5   0 3141.99   71.39
  -5  -3   0 3129.29   71.29
  -5  -3   0 2773.22   70.49
   8  -5   0 3096.99   70.89
  -5  -3   0 3143.79   71.99
  -3   8   0 3030.50   71.79
   2  -8   0  926.21   22.50
  -8   6   0  951.10   23.70
   2  -8   0  900.81   23.50
   6   2   0  912.11   22.90
  -8   6   0  934.61   23.50
   6   2   0  909.51   23.40
   8  -6   0  916.01   23.00
   8  -6   0  944.71   23.40
  -6  -2   0  953.60   23.40
  -6  -2   0  938.21   24.20
  -6  -2   0  884.31   22.60
  -2   8   0  926.21   23.80
   1  -8   0    1.70    1.50
  -8   7   0    3.80    2.40
   1  -8   0    1.10    1.60
   7   1   0   -1.90    1.50
   1  -8   0    3.40    1.40
  -8   7   0    3.50    1.70
  -7  -1   0    1.50    1.50
  -1   8   0    1.30    2.00
   8  -7   0    1.00    1.60
  -7  -1   0    3.60    1.50
  -7  -1   0    2.20    2.40
  -1   8   0    2.70    1.90
   8  -7   0    2.50    1.70
   0  -8   0 4422.46  103.99
   0  -8   0 4633.94  105.19
   8   0   0 4582.04  105.09
  -8   8   0 4625.54  105.49
  -8   8   0 4525.85  104.89
   8  -8   0 4593.74  104.89
  -8   0   0 4691.53  106.19
  -8   0   0 4521.45  104.69
   0   8   0 4459.95  105.19
  -8   0   0 4120.09  103.99
   8  -8   0 4442.46  104.59
   0   8   0 4540.25  104.59
  -9   1   0  532.95   14.70
   8  -9   0  539.75   14.90
   8  -9   0  539.75   14.80
  -9   1   0  468.55   14.10
  -9   1   0  575.54   16.50
   1   8   0  502.65   15.10
   1   8   0  528.65   14.70
  -1  -8   0  539.35   14.40
  -8   9   0  554.64   15.80
  -8   9   0  537.65   14.90
   9  -1   0  542.15   15.20
  -1  -8   0  543.45   15.20
   7  -9   0 2177.38   51.59
   2   7   0 2174.48   51.89
  -9   2   0 2209.28   52.89
   2   7   0 2111.79   51.39
  -9   2   0 2118.19   50.69
   7  -9   0 2147.99   51.59
  -7   9   0 2161.48   51.39
  -7   9   0 2187.38   52.49
  -2  -7   0 2136.59   51.29
   9  -2   0 2165.78   51.89
  -2  -7   0 2159.78   51.79
   3   6   0  845.52   21.50
  -9   3   0  842.42   22.50
   6  -9   0  767.02   20.50
   3   6   0  855.71   21.70
   6  -9   0  824.62   21.50
   6  -9   0  850.21   21.50
  -9   3   0  831.42   20.80
  -6   9   0  836.82   21.10
  -3  -6   0  855.41   21.80
  -3  -6   0  832.92   21.60
   9  -3   0  840.02   21.80
  -6   9   0  838.02   22.40
   9  -3   0  827.22   21.10
   4   5   0 1319.17   32.10
  -9   4   0 1294.77   31.60
   5  -9   0 1233.18   31.10
  -9   4   0 1290.47   32.80
   5  -9   0 1308.47   32.30
   4   5   0 1317.27   32.10
  -5   9   0 1291.87   31.50
   9  -4   0 1325.27   32.40
  -4  -5   0 1354.26   32.60
  -4  -5   0 1292.07   32.20
   9  -4   0 1327.77   31.70
  -5   9   0 1286.47   32.80
   5   4   0 1308.27   32.20
  -9   5   0 1290.37   33.00
   5   4   0 1316.77   32.40
   4  -9   0 1279.77   32.50
  -9   5   0 1320.17   32.20
  -5  -4   0 1330.07   32.60
   9  -5   0 1344.57   32.10
   9  -5   0 1300.57   32.60
  -5  -4   0 1293.77   33.00
  -4   9   0 1315.87   33.20
  -4   9   0 1390.16   31.90
   6   3   0  839.32   21.80
   3  -9   0  844.92   20.80
  -9   6   0  899.21   22.60
   3  -9   0  831.92   21.90
   6   3   0  816.92   21.30
  -9   6   0  856.31   21.80
  -3   9   0  808.62   22.20
   9  -6   0  856.21   21.90
   9  -6   0  841.82   21.40
  -6  -3   0  831.22   21.70
  -6  -3   0  843.02   22.60
   2  -9   0 2106.79   49.70
  -9   7   0 2123.09   50.99
   2  -9   0 2072.09   50.09
   2  -9   0 2100.89   50.89
  -9   7   0 2164.28   50.99
   7   2   0 2103.39   50.89
   7   2   0 2145.29   50.29
   9  -7   0 2119.39   50.39
  -7  -2   0 2151.98   51.79
  -2   9   0 2144.19   50.39
  -7  -2   0 1972.40   49.80
  -7  -2   0 2164.98   50.69
   9  -7   0 2205.18   50.99
  -2   9   0 2111.99   51.29
  -9   8   0  528.05   15.70
   8   1   0  555.14   15.40
  -9   8   0  563.44   15.50
   1  -9   0  536.25   15.30
   1  -9   0  533.45   14.20
   9  -8   0  550.94   15.20
  -1   9   0  525.25   14.80
  -8  -1   0  532.95   15.00
  -1   9   0  557.34   15.80
  -8  -1   0  552.24   16.40
   9  -8   0  542.75   14.90
   0  -9   0  311.27    9.90
   9   0   0  292.07    9.80
  -9   9   0  292.37   10.40
   0  -9   0  285.37    8.70
  -9   9   0  287.37    9.60
   9  -9   0  279.67    9.30
  -9   0   0  282.67   10.90
   0   9   0  293.17    9.30
   0   9   0  270.67    9.80
   9  -9   0  301.77    9.60
  -9   0   0  280.77    9.30
 -10   1   0  655.93   17.90
   1   9   0  641.24   17.70
   9 -10   0  663.03   18.00
   9 -10   0  639.94   17.90
   1   9   0  646.64   18.40
 -10   1   0  673.13   19.60
  -1  -9   0  656.23   18.30
  -9  10   0  680.83   19.10
  -1  -9   0  645.24   17.40
  -9  10   0  648.94   18.00
  10  -1   0  668.83   18.40
 -10   2   0 2180.38   51.99
   8 -10   0 2107.89   50.39
   2   8   0 2079.19   50.19
 -10   2   0 2066.39   49.50
   8 -10   0 2123.19   50.49
   2   8   0 2133.89   50.89
  -8  10   0 2072.49   51.29
  -2  -8   0 2030.70   50.69
  10  -2   0 2092.89   50.79
  -2  -8   0 2089.09   50.19
  -8  10   0 2056.69   50.19
 -10   3   0  227.38    7.40
   3   7   0  235.58    8.40
   3   7   0  227.98    8.20
   7 -10   0  238.98    8.20
 -10   3   0  241.38    9.20
   7 -10   0  223.28    8.10
  -3  -7   0  230.28    8.30
  -7  10   0  232.38    7.80
  -7  10   0  237.18    9.20
  10  -3   0  223.08    8.40
  -3  -7   0  242.78    8.50
  10  -3   0  234.58    7.80
   6 -10   0    9.00    1.60
 -10   4   0   14.20    2.40
   6 -10   0   13.40    2.50
 -10   4   0   11.00    2.70
   4   6   0    8.20    2.30
   4   6   0    8.00    2.40
  -4  -6   0   15.60    2.50
  -6  10   0    9.70    2.00
  10  -4   0    8.40    2.40
  -4  -6   0   15.70    2.90
  10  -4   0   11.30    2.20
  -6  10   0    8.50    3.00
   5   5   0 4634.74  106.09
   5 -10   0 4371.76  104.99
 -10   5   0 4554.44  106.89
   5   5   0 4517.75  106.09
 -10   5   0 4536.25  105.69
   5 -10   0 4539.35  106.29
  -5  -5   0 4726.33  106.49
  -5  10   0 4550.94  106.99
  10  -5   0 4541.65  105.59
  10  -5   0 4550.84  106.39
  -5  -5   0 4642.14  106.79
   6   4   0    9.90    2.50
   6   4   0   11.00    2.40
 -10   6   0   13.90    2.70
 -10   6   0   11.00    2.70
   4 -10   0   12.50    2.50
  -6  -4   0   10.50    2.40
  10  -6   0   10.40    2.40
  -6  -4   0   16.50    3.30
  -4  10   0    9.60    3.00
  10  -6   0   11.00    2.40
   7   3   0  221.98    7.70
   3 -10   0  234.08    7.20
   3 -10   0  223.98    8.30
   7   3   0  237.98    8.40
 -10   7   0  234.38    8.70
 -10   7   0  247.88    8.70
  10  -7   0  231.78    7.90
  -3  10   0  243.28    8.90
  10  -7   0  224.18    8.30
  -7  -3   0  228.78    8.20
  -7  -3   0  234.48    9.30
   2 -10   0 2029.50   48.80
   2 -10   0 1988.90   49.40
 -10   8   0 2096.39   50.49
   2 -10   0 2114.99   50.49
   8   2   0 2075.49   50.29
   8   2   0 2078.79   49.50
 -10   8   0 2083.69   50.49
  10  -8   0 2085.69   49.70
  10  -8   0 2100.79   50.29
  -8  -2   0 2078.79   49.99
  -8  -2   0 2061.19   51.29
  -2  10   0 2115.09   49.70
  -2  10   0 2083.39   50.79
   1 -10   0  634.94   16.90
 -10   9   0  682.53   18.90
   9   1   0  660.43   18.30
 -10   9   0  655.13   18.20
   1 -10   0  663.23   18.40
  -9  -1   0  635.24   17.80
  -9  -1   0  665.33   19.40
  -1  10   0  642.14   17.60
  10  -9   0  629.34   17.60
  10  -9   0  660.83   18.10
  -1  10   0  672.93   18.80
   0 -10   0 2096.69   51.49
   0 -10   0 2067.19   50.09
 -10  10   0 2100.99   51.89
 -10  10   0 2079.59   51.29
  10   0   0 2092.29   51.49
  10 -10   0 2099.99   51.19
 -10   0   0 2131.79   50.99
  10 -10   0 2111.99   50.89
   0  10   0 2096.89   51.69
 -10   0   0 2219.78   53.09
   0  10   0 2112.69   50.79
 -11   1   0   89.09    6.80
 -11   1   0   81.99    5.10
 -11   1   0   82.79    4.30
  10 -11   0   80.59    5.20
  10 -11   0   91.89    5.40
   1  10   0   75.89    5.50
   1  10   0   75.29    5.20
 -10  11   0   81.09    5.20
  11  -1   0   88.09    5.70
  -1 -10   0   77.89    5.60
  -1 -10   0   89.39    5.00
 -10  11   0  106.99    7.00
   9 -11   0  143.99    6.50
   9 -11   0  136.49    6.50
   2   9   0  143.19    6.80
 -11   2   0  135.69    5.50
   2   9   0  150.98    6.50
 -11   2   0  135.89    7.70
  -9  11   0  143.39    7.60
  -2  -9   0  137.49    6.30
  11  -2   0  129.99    6.60
  -2  -9   0  138.19    6.60
  -9  11   0  147.09    6.50
   8 -11   0 1005.40   25.70
   3   8   0  965.10   25.90
 -11   3   0  987.90   24.70
   3   8   0 1008.80   25.60
   8 -11   0  951.70   25.60
 -11   3   0 1047.40   27.20
  -3  -8   0  968.90   26.00
  -8  11   0  987.30   26.70
  11  -3   0 1004.20   26.10
  -8  11   0  959.80   25.20
  -3  -8   0  986.00   25.60
  11  -3   0  993.80   25.20
 -11   4   0 1205.08   30.10
 -11   4   0 1265.97   32.10
   4   7   0 1204.38   30.80
   4   7   0 1213.18   31.10
   7 -11   0 1213.08   31.00
  -4  -7   0 1229.58   31.20
  11  -4   0 1229.08   30.40
  11  -4   0 1214.78   31.30
  -7  11   0 1217.78   30.30
  -7  11   0 1240.28   32.00
  -4  -7   0 1212.48   31.20
   5   6   0  100.09    5.40
 -11   5   0   91.39    5.90
   6 -11   0  101.89    5.50
 -11   5   0  105.19    5.00
   5   6   0  101.29    5.40
  11  -5   0   94.09    4.90
  -6  11   0   96.49    6.20
  11  -5   0   94.99    5.70
  -5  -6   0  102.19    6.10
  -6  11   0   97.79    4.80
  -5  -6   0  107.99    5.60
 -11   6   0   96.39    5.40
 -11   6   0  108.69    6.10
   6   5   0  106.59    5.30
   6   5   0  101.49    5.50
   5 -11   0   99.29    5.50
  -5  11   0  102.09    6.20
  -6  -5   0  100.29    6.30
  11  -6   0   91.59    4.90
  11  -6   0  103.19    5.60
  -6  -5   0  106.69    5.50
   7   4   0 1232.78   31.20
 -11   7   0 1234.08   31.10
 -11   7   0 1290.37   32.10
   4 -11   0 1225.68   31.40
   4 -11   0 1094.59   29.70
   7   4   0 1226.68   30.70
  -7  -4   0 1264.77   31.30
  11  -7   0 1267.27   30.70
  -4  11   0 1235.58   31.90
  -7  -4   0 1218.88   32.10
  11  -7   0 1234.58   31.40
 -11   8   0  988.90   25.70
   8   3   0  972.20   24.90
   3 -11   0  987.10   25.80
   3 -11   0  943.21   24.00
   8   3   0  974.30   25.60
 -11   8   0  988.50   26.00
  11  -8   0  958.80   25.60
  11  -8   0  963.80   24.90
  -3  11   0  938.41   26.10
  -8  -3   0 1027.60   26.90
  -3  11   0 1000.20   25.00
  -8  -3   0  977.10   25.50
   9   2   0  147.89    6.90
 -11   9   0  133.39    6.80
   2 -11   0  141.09    5.30
   2 -11   0  147.59    6.80
 -11   9   0  145.29    7.40
  -9  -2   0  132.69    6.30
  -2  11   0  147.99    7.40
  -9  -2   0  143.79    7.80
  -2  11   0  144.49    6.30
  11  -9   0  136.69    6.10
  11  -9   0  132.49    6.60
 -11  10   0   85.39    5.60
   1 -11   0   93.39    5.80
 -11  10   0   90.19    6.50
   1 -11   0   86.89    4.40
  10   1   0   84.79    5.60
  -1  11   0   86.69    5.00
 -10  -1   0   86.39    5.30
  11 -10   0   88.59    5.40
 -10  -1   0   88.79    7.10
  11 -10   0   87.69    5.20
  -1  11   0   87.99    5.80
 -11  11   0  777.82   21.00
  11   0   0  734.23   21.10
 -11  11   0  756.32   21.80
   0 -11   0  744.53   19.70
   0 -11   0  757.92   21.20
  11 -11   0  735.53   20.50
   0  11   0  714.03   21.20
 -11   0   0  763.92   20.60
  11 -11   0  771.82   20.90
 -11   0   0  754.32   22.50
   0  11   0  745.43   20.30
   1  11   0 1130.79   28.70
   1  11   0 1122.19   29.90
 -12   1   0 1072.59   27.50
 -12   1   0 1140.49   28.90
  11 -12   0 1077.09   28.90
  11 -12   0 1118.49   28.90
 -12   1   0 1128.39   30.80
 -11  12   0 1134.59   30.20
  -1 -11   0 1070.99   29.40
 -11  12   0 1119.89   29.10
  12  -1   0 1110.99   29.50
  -1 -11   0 1073.79   28.10
  10 -12   0   70.09    5.10
 -12   2   0   78.49    6.70
 -12   2   0   72.29    4.20
   2  10   0   72.39    5.70
  10 -12   0   62.59    5.10
   2  10   0   61.49    5.00
  -2 -10   0   68.59    5.10
  12  -2   0   69.89    4.90
  -2 -10   0   68.19    5.40
  12  -2   0   71.49    5.50
 -10  12   0   71.19    5.10
 -10  12   0   78.09    6.70
   9 -12   0  729.03   19.90
   9 -12   0  707.43   19.60
 -12   3   0  710.93   21.10
   3   9   0  696.43   20.00
 -12   3   0  677.53   18.40
   3   9   0  706.93   19.50
  -9  12   0  709.43   19.30
  -3  -9   0  719.43   20.10
  -3  -9   0  709.63   19.60
  -9  12   0  715.33   20.90
  12  -3   0  694.43   20.10
  12  -3   0  710.23   19.10
   4   8   0  190.18    7.70
 -12   4   0  182.78    6.80
 -12   4   0  172.58    8.50
   8 -12   0  171.98    7.60
   4   8   0  164.58    7.60
  -4  -8   0  186.08    8.00
  -4  -8   0  180.38    7.80
  12  -4   0  174.28    7.10
  -8  12   0  186.78    8.80
  12  -4   0  189.28    8.10
  -8  12   0  179.58    7.10
   7 -12   0   17.80    3.20
   5   7   0   24.90    3.50
 -12   5   0   28.50    3.20
 -12   5   0   21.20    3.70
   5   7   0   22.70    3.40
  -5  -7   0   19.40    3.30
  -7  12   0   29.20    3.30
  12  -5   0   24.40    3.60
  -7  12   0   15.50    3.80
  -5  -7   0   27.30    3.90
  12  -5   0   21.70    3.10
   6   6   0 1118.49   28.40
   6   6   0 1065.79   28.00
   6 -12   0 1085.29   28.50
 -12   6   0 1082.89   27.70
 -12   6   0 1073.59   29.10
  -6  -6   0 1088.79   29.00
  12  -6   0 1094.09   28.60
  12  -6   0 1105.59   27.70
  -6  -6   0 1099.19   28.50
  -6  12   0 1091.39   29.20
   7   5   0   26.80    3.60
   7   5   0   26.70    3.30
 -12   7   0   29.10    4.30
 -12   7   0   29.00    3.80
   5 -12   0   18.10    3.20
  -5  12   0   22.70    4.00
  -7  -5   0   20.90    3.20
  12  -7   0   21.80    3.00
  -7  -5   0   25.50    4.20
  12  -7   0   23.10    3.50
   4 -12   0  176.98    7.70
 -12   8   0  168.68    7.80
 -12   8   0  170.68    8.00
   8   4   0  181.98    7.10
   8   4   0  164.98    7.70
  -8  -4   0  196.48    9.00
  12  -8   0  182.08    7.80
  -8  -4   0  187.08    7.70
  -4  12   0  170.28    8.30
  12  -8   0  172.38    7.10
 -12   9   0  723.23   20.10
 -12   9   0  687.23   20.10
   3 -12   0  727.43   20.10
   9   3   0  667.83   19.70
   9   3   0  689.13   18.90
   3 -12   0  691.73   18.00
  -9  -3   0  729.43   21.10
  -9  -3   0  694.73   19.60
  -3  12   0  692.33   19.10
  12  -9   0  713.63   19.10
  -3  12   0  726.33   20.80
  12  -9   0  702.23   19.90
 -12  10   0   78.99    6.50
  10   2   0   77.89    5.60
   2 -12   0   72.49    5.40
 -12  10   0   70.49    5.50
   2 -12   0   67.89    4.00
 -10  -2   0   69.79    6.80
  12 -10   0   60.49    5.10
 -10  -2   0   67.69    5.00
  -2  12   0   63.89    4.90
  12 -10   0   77.39    5.00
  -2  12   0   76.09    6.10
  11   1   0 1121.29   29.80
   1 -12   0 1098.49   27.90
 -12  11   0 1108.99   29.70
   1 -12   0 1141.69   30.00
 -12  11   0 1127.49   30.20
  12 -11   0 1115.29   29.50
  -1  12   0 1078.89   30.00
 -11  -1   0 1142.49   29.30
  12 -11   0 1133.09   29.00
 -11  -1   0 1155.08   31.40
  -1  12   0 1113.19   28.80
 -12  12   0    6.80    4.10
  12   0   0   13.60    3.40
   0 -12   0   13.30    2.80
 -12  12   0    7.60    3.00
   0 -12   0    7.40    3.10
 -12   0   0    1.70    2.40
   0  12   0    8.30    3.00
  12 -12   0    9.70    3.10
 -12   0   0    8.20    4.20
  12 -12   0   11.90    3.10
   0  12   0    6.50    3.10
  12 -13   0  183.28    8.30
   1  12   0  179.48    8.20
 -13   1   0  183.28    8.20
 -13   1   0  183.68    7.10
 -13   1   0  202.88   10.40
   1  12   0  177.88    9.10
  12 -13   0  181.68    8.40
  -1 -12   0  201.08    8.10
 -12  13   0  197.18   10.00
 -12  13   0  192.18    8.50
  13  -1   0  184.68    8.90
  -1 -12   0  189.78    8.90
  11 -13   0  571.34   17.30
   2  11   0  576.84   17.90
  11 -13   0  606.34   17.50
 -13   2   0  568.24   15.80
   2  11   0  591.04   17.10
 -13   2   0  581.24   19.00
 -11  13   0  608.14   18.90
  13  -2   0  586.74   16.80
  -2 -11   0  584.94   17.90
  13  -2   0  587.54   17.90
 -11  13   0  581.94   17.30
  -2 -11   0  583.04   17.00
  10 -13   0 1850.31   46.00
 -13   3   0 1783.02   44.40
 -13   3   0 1805.02   47.40
   3  10   0 1852.11   45.70
  10 -13   0 1874.71   45.90
   3  10   0 1859.41   46.50
 -10  13   0 1922.71   47.50
  -3 -10   0 1885.01   45.80
  13  -3   0 1887.21   46.50
  13  -3   0 1841.72   45.30
  -3 -10   0 1807.72   46.40
 -10  13   0 1818.22   45.50
   4   9   0  649.54   18.80
 -13   4   0  620.54   19.60
   4   9   0  632.64   18.30
   9 -13   0  631.24   18.40
   9 -13   0  659.23   18.40
 -13   4   0  624.94   17.30
  -4  -9   0  640.94   18.80
  -9  13   0  625.84   17.70
  13  -4   0  631.44   17.80
  13  -4   0  635.94   18.90
  -4  -9   0  667.53   18.70
  -9  13   0  648.14   19.70
   8 -13   0 3513.95   84.29
   5   8   0 3575.04   84.29
 -13   5   0 3508.15   85.39
 -13   5   0 3539.45   82.99
   5   8   0 3493.65   83.89
  -8  13   0 3441.26   84.99
  13  -5   0 3564.64   84.59
  13  -5   0 3592.44   83.29
  -5  -8   0 3629.44   84.49
  -5  -8   0 3526.05   84.39
  -8  13   0 3536.45   83.09
   7 -13   0    6.60    2.80
   6   7   0    8.30    2.90
 -13   6   0    7.00    3.20
 -13   6   0   12.90    3.10
   6   7   0    3.90    2.80
  13  -6   0    7.40    2.90
  -6  -7   0    8.50    3.60
  -6  -7   0    7.90    3.10
  -7  13   0    5.30    3.50
  13  -6   0    5.10    2.90
 -13   7   0    7.60    3.50
 -13   7   0   11.70    3.30
   7   6   0    4.40    2.50
   6 -13   0    8.50    2.80
   7   6   0    8.50    3.00
  -7  -6   0   10.20    3.00
  -6  13   0   11.60    3.60
  13  -7   0    6.90    2.50
  -7  -6   0    8.80    3.70
  13  -7   0   12.30    3.30
   5 -13   0 3504.85   84.69
 -13   8   0 3482.55   85.19
   8   5   0 3563.94   84.49
 -13   8   0 3594.14   84.19
   8   5   0 3566.84   83.89
  13  -8   0 3526.85   83.59
  -5  13   0 3530.05   85.39
  13  -8   0 3569.54   84.69
  -8  -5   0 3570.04   84.59
  -8  -5   0 3597.54   85.49
 -13   9   0  650.33   18.80
   9   4   0  610.64   17.70
   9   4   0  644.24   18.70
   4 -13   0  644.94   18.80
 -13   9   0  623.64   18.90
  -9  -4   0  652.53   19.90
  -9  -4   0  641.34   18.50
  -4  13   0  619.84   19.30
  13  -9   0  639.54   17.80
  -4  13   0  639.24   17.90
  13  -9   0  652.23   18.80
 -13  10   0 1881.81   46.30
  10   3   0 1822.52   46.00
 -13  10   0 1832.22   46.40
   3 -13   0 1804.22   43.70
   3 -13   0 1789.62   46.00
  13 -10   0 1800.72   45.00
 -10  -3   0 1837.82   45.60
  13 -10   0 1884.11   46.00
 -10  -3   0 1868.01   47.30
  -3  13   0 1899.71   47.00
  -3  13   0 1772.62   44.90
  11   2   0  587.14   17.90
   2 -13   0  565.04   15.70
 -13  11   0  594.64   18.30
   2 -13   0  590.64   18.00
 -13  11   0  576.14   17.80
  13 -11   0  561.54   16.80
  13 -11   0  571.44   17.50
  -2  13   0  577.74   18.30
  -2  13   0  602.04   16.90
 -11  -2   0  607.64   19.50
 -11  -2   0  599.44   17.30
 -13  12   0  204.78   10.10
  12   1   0  192.78    9.10
   1 -13   0  178.28    8.90
   1 -13   0  197.88    7.40
 -13  12   0  192.48    9.00
 -12  -1   0  179.28    8.20
  13 -12   0  190.98    8.70
  13 -12   0  193.98    8.30
 -12  -1   0  204.28   10.60
  -1  13   0  190.88    9.40
  -1  13   0  183.38    8.20
 -13  13   0 3359.76   81.09
   0 -13   0 3380.66   80.79
   0 -13   0 3343.87   78.59
 -13  13   0 3193.18   79.99
  13   0   0 3305.97   80.49
   0  13   0 3321.47   80.89
   0  13   0 3338.07   79.29
  13 -13   0 3311.97   79.59
 -13   0   0 3386.66   82.09
  13 -13   0 3361.26   80.09
 -13   0   0 3323.97   79.59
   1  13   0  243.48   11.00
 -14   1   0  241.68   11.90
  13 -14   0  236.68    9.90
 -14   1   0  228.98    8.30
   1  13   0  246.58    9.90
  13 -14   0  226.68   10.00
 -13  14   0  251.27   10.40
  -1 -13   0  254.37    9.50
  -1 -13   0  254.77   10.80
  14  -1   0  236.78   10.60
 -13  14   0  240.18   11.60
   2  12   0  435.96   14.20
 -14   2   0  412.46   12.60
  12 -14   0  434.16   14.20
 -14   2   0  403.26   15.70
   2  12   0  419.66   14.90
  12 -14   0  442.86   14.30
  -2 -12   0  456.65   14.00
 -12  14   0  436.46   14.20
  14  -2   0  438.26   14.80
  14  -2   0  446.26   13.70
  -2 -12   0  422.16   14.80
 -12  14   0  445.46   15.90
  11 -14   0   -0.40    2.80
 -14   3   0   -0.60    2.40
 -14   3   0    4.10    3.90
   3  11   0    0.40    2.90
   3  11   0    3.10    3.30
  11 -14   0    1.20    2.90
 -11  14   0    2.20    2.60
 -11  14   0    1.60    4.10
  14  -3   0    2.10    3.20
  -3 -11   0    2.10    2.80
  14  -3   0    2.40    2.80
  -3 -11   0    5.00    3.10
 -14   4   0  669.83   21.00
 -14   4   0  665.63   18.30
   4  10   0  681.83   20.10
   4  10   0  681.63   19.50
  10 -14   0  703.93   19.60
  10 -14   0  659.23   19.60
  -4 -10   0  662.83   20.10
 -10  14   0  687.73   19.10
 -10  14   0  655.83   20.80
  14  -4   0  667.43   18.90
  -4 -10   0  706.53   20.00
  14  -4   0  670.53   20.20
   5   9   0  112.29    6.80
 -14   5   0  102.79    7.70
 -14   5   0  112.49    5.90
   5   9   0  100.69    6.60
   9 -14   0  104.09    6.70
  -9  14   0  110.49    5.90
  14  -5   0  102.09    6.90
  -9  14   0  101.09    7.80
  -5  -9   0  126.49    7.50
  -5  -9   0  106.89    6.60
  14  -5   0  101.19    6.00
   6   8   0   23.30    3.80
 -14   6   0   27.10    3.70
   8 -14   0   21.60    3.80
 -14   6   0   21.50    4.20
   6   8   0   24.80    4.00
  -6  -8   0   26.20    4.50
  14  -6   0   24.00    3.90
  14  -6   0   23.60    3.50
  -6  -8   0   19.80    3.80
  -8  14   0   14.50    4.20
 -14   7   0  807.02   21.90
 -14   7   0  815.72   23.60
   7 -14   0  765.62   22.40
   7   7   0  802.12   22.20
   7   7   0  803.62   22.40
  -7  -7   0  813.42   23.30
  14  -7   0  796.82   21.50
  14  -7   0  798.52   22.70
  -7  -7   0  789.72   22.50
  -7  14   0  801.32   23.50
 -14   8   0    9.50    3.80
   6 -14   0   13.90    3.60
   8   6   0   21.60    3.60
 -14   8   0   19.70    4.20
   8   6   0   25.40    4.20
  -8  -6   0   23.50    3.80
  -8  -6   0   23.40    4.70
  -6  14   0   22.80    4.60
  14  -8   0   20.20    3.90
  14  -8   0   17.20    3.30
   5 -14   0   97.09    6.70
   9   5   0  103.29    6.80
   9   5   0  110.89    6.00
 -14   9   0  110.19    7.30
 -14   9   0   99.69    7.00
  14  -9   0  103.89    6.00
  -5  14   0  108.49    7.50
  14  -9   0   99.79    6.60
  -9  -5   0  105.59    6.70
  -9  -5   0  109.69    8.10
   4 -14   0  691.03   20.40
  10   4   0  683.03   19.10
 -14  10   0  704.23   20.50
  10   4   0  661.93   20.10
 -14  10   0  649.14   20.40
  -4  14   0  694.13   19.30
  14 -10   0  662.23   20.10
  14 -10   0  668.93   19.10
  -4  14   0  743.43   21.70
 -10  -4   0  718.33   21.60
 -10  -4   0  687.53   19.90
 -14  11   0    5.10    3.40
   3 -14   0    2.70    3.20
 -14  11   0    8.50    4.30
  11   3   0   -1.40    3.10
  14 -11   0    0.20    2.50
  -3  14   0    1.30    2.90
  -3  14   0    0.30    3.50
 -11  -3   0   -1.30    2.60
  14 -11   0    3.50    3.20
 -11  -3   0    4.30    4.40
  12   2   0  425.96   14.80
 -14  12   0  447.16   15.50
 -14  12   0  427.26   14.80
   2 -14   0  443.26   15.10
   2 -14   0  422.66   12.60
 -12  -2   0  460.95   16.70
  14 -12   0  450.65   14.70
  -2  14   0  423.76   15.30
  -2  14   0  436.86   13.80
  14 -12   0  431.06   13.90
 -12  -2   0  423.76   14.20
   1 -14   0  220.38   10.40
  13   1   0  228.18   10.60
   1 -14   0  247.98    8.80
 -14  13   0  229.08   10.30
 -14  13   0  258.87   11.80
  14 -13   0  244.08   10.30
 -13  -1   0  260.17   10.10
  -1  14   0  240.28    9.70
 -13  -1   0  239.48   12.20
  -1  14   0  261.67   11.20
  14 -13   0  232.98    9.70
  14   0   0   54.29    5.80
 -14  14   0   59.79    6.20
   0 -14   0   60.79    6.30
   0 -14   0   66.09    5.40
 -14  14   0   49.10    6.50
  14 -14   0   61.19    5.80
 -14   0   0   48.40    6.60
   0  14   0   47.30    6.00
 -14   0   0   64.69    5.80
  14 -14   0   59.99    6.00
   0  14   0   49.60    5.20
 -15   1   0  511.75   18.90
  14 -15   0  530.35   17.10
   1  14   0  504.15   17.90
  14 -15   0  530.65   16.90
   1  14   0  534.95   16.70
 -14  15   0  525.25   17.20
  -1 -14   0  556.94   16.30
  -1 -14   0  527.85   17.80
 -14  15   0  536.55   18.70
  15  -1   0  531.75   17.80
 -15   2   0  492.85   14.60
 -15   2   0  500.35   18.30
   2  13   0  518.65   16.40
  13 -15   0  539.55   16.80
  13 -15   0  515.55   16.50
   2  13   0  530.65   17.60
  -2 -13   0  513.25   17.30
 -13  15   0  528.25   16.70
  -2 -13   0  533.05   16.20
 -13  15   0  524.25   18.30
  15  -2   0  504.65   15.80
  15  -2   0  529.65   17.50
   3  12   0   17.30    4.00
 -15   3   0   15.00    4.70
  12 -15   0   12.60    3.80
  12 -15   0   17.70    4.00
   3  12   0   21.20    4.40
 -15   3   0   11.10    2.90
  15  -3   0    9.80    3.40
 -12  15   0   11.30    4.80
  -3 -12   0   15.20    4.00
 -12  15   0   10.90    3.40
  15  -3   0   18.00    4.10
  -3 -12   0   16.40    4.00
  11 -15   0  325.97   12.00
   4  11   0  333.37   12.80
   4  11   0  349.27   12.30
  11 -15   0  335.57   12.50
 -15   4   0  332.17   10.90
 -15   4   0  333.77   13.70
 -11  15   0  348.77   13.90
  15  -4   0  341.47   13.00
 -11  15   0  338.07   11.70
  15  -4   0  367.26   11.80
  -4 -11   0  323.47   12.70
  -4 -11   0  374.86   12.70
 -15   5   0  998.30   25.80
 -15   5   0 1009.80   28.80
  10 -15   0  990.70   27.40
   5  10   0  982.50   27.60
   5  10   0 1000.20   27.10
  15  -5   0  983.90   26.20
 -10  15   0 1014.90   28.70
  15  -5   0 1017.60   27.90
  -5 -10   0 1008.20   27.60
  -5 -10   0  987.50   27.60
 -10  15   0  958.50   26.10
   6   9   0  383.56   13.50
   9 -15   0  390.16   13.50
 -15   6   0  396.86   12.50
 -15   6   0  388.46   14.70
   6   9   0  387.76   13.30
  -6  -9   0  405.96   14.00
  -9  15   0  363.16   14.40
  15  -6   0  381.86   12.40
  -6  -9   0  409.96   14.40
  15  -6   0  381.26   13.80
 -15   7   0  208.78    8.90
   7   8   0  216.48    9.20
   7   8   0  210.38    9.30
 -15   7   0  210.88   10.30
   8 -15   0  212.68    9.40
  15  -7   0  202.98    8.40
  -7  -8   0  201.88   10.10
  -8  15   0  206.48   10.30
  -7  -8   0  200.08    9.30
  15  -7   0  196.28    9.50
 -15   8   0  214.78   10.40
 -15   8   0  209.08    9.20
   8   7   0  195.68    8.70
   7 -15   0  203.18    9.30
   8   7   0  194.28    9.10
  15  -8   0  190.48    9.30
  -8  -7   0  216.38    9.40
  -7  15   0  195.98   10.10
  15  -8   0  196.58    8.20
  -8  -7   0  204.18   10.20
   6 -15   0  392.96   13.80
   9   6   0  390.16   12.90
 -15   9   0  381.46   13.60
   9   6   0  392.56   13.70
 -15   9   0  379.56   14.20
  -6  15   0  393.96   14.60
  -9  -6   0  400.06   13.70
  15  -9   0  402.96   13.90
  -9  -6   0  406.16   15.00
  15  -9   0  387.36   12.60
  10   5   0  990.60   27.40
 -15  10   0  955.60   28.00
  10   5   0  966.60   26.30
 -15  10   0 1024.10   27.50
   5 -15   0 1000.80   27.70
 -10  -5   0 1008.30   28.80
  -5  15   0 1006.90   26.40
 -10  -5   0  996.80   27.20
  -5  15   0  987.70   28.60
  15 -10   0 1002.20   26.40
  15 -10   0  986.30   27.50
   4 -15   0  337.57   12.80
 -15  11   0  366.16   13.70
 -15  11   0  332.07   13.30
  11   4   0  333.07   12.80
 -11  -4   0  319.47   12.20
 -11  -4   0  381.56   14.80
  15 -11   0  339.97   12.80
  15 -11   0  345.37   11.80
  -4  15   0  348.67   13.70
  -4  15   0  334.37   11.80
  12   3   0   17.10    4.30
 -15  12   0   13.40    4.00
 -15  12   0   19.10    5.20
   3 -15   0   15.10    4.00
  -3  15   0    9.70    3.40
  15 -12   0   13.60    3.40
 -12  -3   0   19.30    3.90
  15 -12   0   11.10    3.70
 -12  -3   0   14.00    5.30
  -3  15   0   11.90    4.40
 -15  13   0  520.55   17.30
   2 -15   0  536.05   14.90
  13   2   0  510.15   17.20
 -15  13   0  525.55   17.90
   2 -15   0  523.15   17.40
  -2  15   0  522.75   16.10
 -13  -2   0  536.15   18.90
 -13  -2   0  500.45   16.30
  -2  15   0  503.55   17.70
  15 -13   0  508.45   16.10
  15 -13   0  498.35   16.70
  14   1   0  551.34   17.80
   1 -15   0  532.45   15.50
 -15  14   0  517.35   17.50
   1 -15   0  515.25   17.70
 -15  14   0  524.95   18.20
  15 -14   0  546.25   17.30
  -1  15   0  514.85   18.10
  15 -14   0  520.15   16.70
  -1  15   0  522.25   16.40
 -14  -1   0  542.95   17.00
 -14  -1   0  513.15   19.00
  15   0   0  711.53   22.30
   0 -15   0  740.23   20.40
 -15  15   0  737.53   22.30
 -15  15   0  742.23   23.20
   0 -15   0  722.93   22.50
   0  15   0  743.13   23.10
   0  15   0  718.43   21.10
  15 -15   0  702.93   21.70
  15 -15   0  715.43   21.40
 -15   0   0  701.43   23.60
 -15   0   0  738.73   21.60
   1  15   0   17.50    4.80
 -16   1   0   17.30    5.60
  15 -16   0   12.60    4.10
   1  15   0   20.70    4.50
  15 -16   0   14.00    4.20
  16  -1   0   16.80    4.80
  -1 -15   0   12.00    4.50
 -15  16   0   15.80    5.50
  16  -1   0   15.30    4.00
 -15  16   0   24.40    4.70
  -1 -15   0   17.30    4.10
  14 -16   0    5.80    3.50
   2  14   0    5.30    4.10
 -16   2   0    3.00    4.30
 -16   2   0    9.50    3.00
   2  14   0    6.70    4.10
  14 -16   0    9.70    3.80
 -14  16   0    7.10    3.40
 -14  16   0    2.50    4.90
  -2 -14   0    2.00    3.90
  16  -2   0    6.80    3.70
  16  -2   0    8.20    4.30
  -2 -14   0   15.20    4.00
  13 -16   0  946.91   26.70
  13 -16   0  965.90   26.70
   3  13   0  963.30   26.50
 -16   3   0  928.31   24.60
   3  13   0  954.10   27.70
 -16   3   0  933.41   28.60
 -13  16   0  932.21   26.30
  16  -3   0  956.70   25.90
 -13  16   0  927.61   28.20
  -3 -13   0  963.40   27.60
  -3 -13   0  964.20   26.40
  16  -3   0  971.40   27.60
 -16   4   0  278.27    9.80
   4  12   0  280.37   11.30
  12 -16   0  286.87   11.50
   4  12   0  259.87   11.70
  12 -16   0  269.17   11.10
 -16   4   0  245.48   12.50
  16  -4   0  293.07   12.10
  -4 -12   0  295.87   11.60
 -12  16   0  263.77   12.80
  -4 -12   0  282.57   11.90
  16  -4   0  277.37   10.60
 -12  16   0  278.27   10.60
   5  11   0  594.04   18.10
 -16   5   0  565.84   19.80
   5  11   0  600.04   18.80
  11 -16   0  568.74   18.30
 -16   5   0  565.64   16.80
  16  -5   0  580.54   18.90
 -11  16   0  599.54   19.80
  -5 -11   0  598.34   18.80
 -11  16   0  575.74   17.10
  -5 -11   0  601.54   18.70
  16  -5   0  577.94   17.30
   6  10   0   68.89    6.40
 -16   6   0   64.09    7.40
  10 -16   0   69.69    6.50
 -16   6   0   71.09    6.00
   6  10   0   61.49    6.30
  -6 -10   0   70.89    7.40
 -10  16   0   63.39    6.80
  16  -6   0   66.99    6.50
  16  -6   0   73.49    5.70
  -6 -10   0   68.49    6.50
 -16   7   0  286.07   12.80
   9 -16   0  286.27   11.60
 -16   7   0  299.97   10.90
   7   9   0  288.97   11.60
   7   9   0  285.67   11.40
  -9  16   0  279.97   12.60
  -7  -9   0  297.37   12.60
  16  -7   0  300.07   10.70
  16  -7   0  278.47   11.90
  -7  -9   0  304.87   11.90
   8   8   0 1201.58   32.60
   8 -16   0 1198.28   32.90
 -16   8   0 1219.38   34.20
 -16   8   0 1231.28   32.10
   8   8   0 1185.18   32.30
  16  -8   0 1251.17   33.30
  16  -8   0 1224.38   31.50
  -8  -8   0 1247.98   33.80
  -8  16   0 1210.48   33.90
  -8  -8   0 1231.78   33.00
   9   7   0  288.17   11.00
   9   7   0  273.57   11.60
 -16   9   0  301.87   12.60
 -16   9   0  313.57   11.80
   7 -16   0  287.57   11.70
  -9  -7   0  279.97   11.50
  16  -9   0  260.77   10.40
  16  -9   0  282.47   11.80
  -7  16   0  277.87   12.50
  -9  -7   0  312.27   12.90
  10   6   0   66.19    6.30
  10   6   0   55.29    5.30
   6 -16   0   59.39    6.30
 -16  10   0   74.09    7.20
 -16  10   0   57.79    6.80
 -10  -6   0   70.99    8.00
  16 -10   0   66.79    6.60
  -6  16   0   65.99    7.20
  16 -10   0   62.19    5.50
 -10  -6   0   69.19    6.40
  -6  16   0   62.69    6.00
   5 -16   0  565.94   18.60
 -16  11   0  606.24   18.90
  11   5   0  581.94   17.20
  11   5   0  561.04   18.40
 -16  11   0  568.24   19.00
  16 -11   0  568.84   17.30
  -5  16   0  564.54   19.50
 -11  -5   0  613.04   20.30
  16 -11   0  617.54   18.90
  -5  16   0  573.04   17.40
 -11  -5   0  563.64   18.00
   4 -16   0  266.77   11.80
  12   4   0  266.27   11.60
 -16  12   0  284.67   12.20
 -16  12   0  290.97   12.40
  16 -12   0  273.07   10.60
  -4  16   0  283.37   10.80
 -12  -4   0  313.27   14.00
  -4  16   0  258.07   12.30
 -12  -4   0  270.57   11.20
  16 -12   0  280.47   11.70
 -16  13   0 1019.40   28.20
   3 -16   0  945.61   27.80
  13   3   0  958.00   27.60
 -16  13   0  952.50   27.80
  16 -13   0  939.41   27.20
 -13  -3   0  951.60   26.90
  -3  16   0  959.70   26.20
 -13  -3   0  995.00   29.50
  16 -13   0  969.20   26.40
  -3  16   0  924.11   28.20
   2 -16   0   10.80    4.00
  14   2   0    5.30    4.10
 -16  14   0   13.90    5.10
 -16  14   0    5.60    3.70
   2 -16   0    3.30    2.90
 -14  -2   0    0.90    3.50
  16 -14   0    7.10    3.80
  -2  16   0    2.60    4.00
 -14  -2   0    6.90    5.00
  -2  16   0   11.40    4.00
  16 -14   0    6.40    3.60
  15   1   0   14.30    4.80
 -16  15   0   32.00    6.10
   1 -16   0   30.20    5.20
   1 -16   0   18.40    3.70
 -16  15   0   17.60    4.80
  -1  16   0   18.10    5.40
  -1  16   0   13.40    4.10
 -15  -1   0   25.00    5.70
 -15  -1   0   17.20    4.20
  16 -15   0   13.00    4.30
  16 -15   0   16.80    4.20
  16   0   0  854.21   25.90
   0 -16   0  836.02   23.40
   0 -16   0  831.82   25.70
 -16  16   0  868.91   26.60
 -16  16   0  827.82   25.30
   0  16   0  862.31   24.30
 -16   0   0  865.21   24.70
 -16   0   0  849.32   27.10
   0  16   0  845.22   26.40
  16 -16   0  841.12   25.00
  16 -16   0  855.11   24.70
   1  16   0  225.28   12.20
  16 -17   0  217.88   10.90
   1  16   0  234.88   10.80
 -17   1   0  231.28   12.70
  16 -17   0  228.48   10.90
  17  -1   0  231.68   10.50
  -1 -16   0  243.28   10.30
  -1 -16   0  233.48   12.00
 -16  17   0  220.48   11.10
 -16  17   0  253.27   13.10
  17  -1   0  218.88   11.80
  15 -17   0  104.89    7.80
 -17   2   0  100.49    9.20
   2  15   0  110.59    8.90
   2  15   0  122.69    8.20
  15 -17   0   98.69    7.70
  -2 -15   0  105.29    8.60
 -15  17   0  114.99    9.90
  -2 -15   0  109.89    7.70
  17  -2   0   94.59    8.40
  17  -2   0  110.79    7.50
 -15  17   0  107.99    7.80
  14 -17   0  286.27   12.10
 -17   3   0  287.07   10.20
   3  14   0  306.77   13.30
   3  14   0  295.37   12.10
  14 -17   0  304.17   12.10
 -17   3   0  287.97   13.90
 -14  17   0  282.97   11.70
  -3 -14   0  305.17   13.20
 -14  17   0  321.97   14.20
  17  -3   0  293.27   13.00
  -3 -14   0  315.87   12.10
  17  -3   0  288.07   11.30
  13 -17   0  202.18   10.00
   4  13   0  200.78    9.90
 -17   4   0  204.88    8.30
 -17   4   0  199.48   11.40
   4  13   0  201.18   10.70
 -13  17   0  199.58   11.50
  -4 -13   0  207.88   10.20
  17  -4   0  197.18   10.70
 -13  17   0  202.08    9.40
  -4 -13   0  203.48   10.50
  17  -4   0  200.38    9.20
 -17   5   0   25.50    5.60
 -17   5   0   30.00    4.20
  12 -17   0   29.60    4.80
   5  12   0   24.90    5.10
   5  12   0   20.30    4.60
  17  -5   0   27.00    5.10
 -12  17   0   25.90    5.50
  -5 -12   0   33.20    5.40
 -12  17   0   34.40    4.10
  17  -5   0   17.60    4.00
  -5 -12   0   18.30    4.60
 -17   6   0  525.35   15.90
  11 -17   0  546.75   17.70
   6  11   0  502.25   17.50
   6  11   0  534.55   17.10
 -17   6   0  514.85   18.80
  -6 -11   0  567.34   18.10
  17  -6   0  520.65   16.10
 -11  17   0  466.95   18.20
  17  -6   0  556.04   18.10
  -6 -11   0  526.65   17.80
   7  10   0   12.80    4.00
   7  10   0   12.60    4.20
 -17   7   0    9.60    4.70
  10 -17   0   10.50    4.00
 -17   7   0   20.00    4.20
  -7 -10   0   11.70    4.70
  -7 -10   0   12.40    4.00
 -10  17   0    7.70    4.60
  17  -7   0    9.20    3.40
  17  -7   0   15.90    4.50
   8   9   0  291.07   11.90
   9 -17   0  262.07   11.70
 -17   8   0  289.57   13.30
 -17   8   0  281.17   11.30
   8   9   0  279.17   11.50
  -8  -9   0  306.57   13.10
  17  -8   0  283.87   10.70
  -9  17   0  277.67   12.90
  17  -8   0  307.07   12.50
  -8  -9   0  279.17   12.00
   8 -17   0  288.77   12.10
   9   8   0  283.77   11.30
 -17   9   0  276.47   12.80
   9   8   0  289.07   12.10
 -17   9   0  292.97   11.70
  -8  17   0  262.37   12.70
  -9  -8   0  297.07   12.00
  -9  -8   0  294.77   13.10
  17  -9   0  288.07   12.20
  17  -9   0  291.87   10.80
  10   7   0   12.70    3.60
   7 -17   0   10.10    4.10
  10   7   0    8.70    4.20
 -17  10   0    9.00    4.40
 -17  10   0   10.70    4.70
 -10  -7   0    9.80    5.00
  17 -10   0   13.60    3.40
 -10  -7   0    9.40    4.00
  -7  17   0   10.20    4.60
  17 -10   0   11.60    4.00
 -17  11   0  501.65   18.00
 -17  11   0  526.25   17.60
   6 -17   0  504.35   17.60
  11   6   0  514.55   17.40
  11   6   0  519.95   16.20
  -6  17   0  529.45   16.40
 -11  -6   0  497.75   17.00
  17 -11   0  528.15   17.60
  17 -11   0  513.25   16.10
  -6  17   0  519.75   18.80
 -11  -6   0  579.54   19.60
   5 -17   0   26.60    4.90
 -17  12   0   25.90    5.30
  12   5   0   17.80    4.50
 -17  12   0   22.40    5.20
  -5  17   0   26.30    4.50
  -5  17   0   14.80    4.90
 -12  -5   0   24.50    4.50
 -12  -5   0   26.90    6.20
  17 -12   0   25.60    4.10
  17 -12   0   25.10    4.80
 -17  13   0  213.68   11.30
   4 -17   0  207.48   10.80
 -17  13   0  202.28   10.80
  13   4   0  200.68   10.60
 -13  -4   0  217.18   10.10
  17 -13   0  202.18   10.20
  -4  17   0  199.28   11.30
 -13  -4   0  200.68   12.20
  -4  17   0  215.68    9.50
  17 -13   0  214.78    9.40
 -17  14   0  306.07   13.30
   3 -17   0  306.77   13.10
 -17  14   0  312.77   13.60
  14   3   0  278.67   12.70
 -14  -3   0  290.67   12.10
 -14  -3   0  290.57   14.20
  -3  17   0  303.17   11.60
  17 -14   0  303.77   11.80
  -3  17   0  308.47   13.70
  17 -14   0  284.47   12.40
  15   2   0  100.49    8.60
 -17  15   0  108.99    8.60
 -17  15   0  114.29    9.40
   2 -17   0  114.19    8.80
  -2  17   0  110.29    9.30
 -15  -2   0  107.89    7.80
  17 -15   0  101.89    7.50
 -15  -2   0   95.69    9.50
  17 -15   0  101.99    8.10
  -2  17   0  120.99    7.90
 -17  16   0  248.88   12.80
   1 -17   0  225.08    9.50
 -17  16   0  245.88   11.80
  16   1   0  225.48   11.70
   1 -17   0  239.28   12.00
  17 -16   0  222.08   11.10
  17 -16   0  245.88   11.00
 -16  -1   0  228.98   10.70
  -1  17   0  215.48   12.30
 -16  -1   0  233.38   13.00
  -1  17   0  213.78   10.40
   0 -17   0   91.09    7.00
 -17  17   0   90.69    9.50
 -17  17   0   99.49    8.50
  17   0   0   91.39    8.90
   0 -17   0   90.89    8.70
   0  17   0   81.89    7.70
 -17   0   0   95.59    9.40
  17 -17   0   89.89    8.00
  17 -17   0   89.49    7.70
   0  17   0   86.79    8.80
  17 -18   0   86.49    8.00
   1  17   0   93.49    7.90
   1  17   0   84.09    9.20
  17 -18   0   80.89    8.00
 -18   1   0   81.19    9.50
  -1 -17   0   72.09    8.00
  18  -1   0   77.49    8.00
 -17  18   0   86.09    7.90
  18  -1   0   76.09    7.40
  -1 -17   0   83.49    7.50
 -17  18   0  108.09   10.20
  16 -18   0  332.37   13.30
   2  16   0  329.27   14.70
   2  16   0  326.87   13.10
  16 -18   0  309.47   13.10
 -18   2   0  312.47   15.20
  -2 -16   0  325.87   14.40
  18  -2   0  315.67   14.10
  -2 -16   0  331.87   12.90
  18  -2   0  325.27   12.50
 -16  18   0  312.37   13.10
 -16  18   0  308.97   15.00
 -18   3   0  521.45   19.80
  15 -18   0  521.95   17.70
   3  15   0  535.25   19.00
 -18   3   0  495.95   15.10
   3  15   0  548.75   17.70
  15 -18   0  500.85   17.70
 -15  18   0  514.05   19.50
  18  -3   0  489.45   18.50
  -3 -15   0  521.05   18.70
 -15  18   0  518.65   17.30
  -3 -15   0  537.85   17.40
  18  -3   0  498.65   16.60
   4  14   0   89.19    8.10
 -18   4   0  109.99    9.80
   4  14   0  107.89    8.80
  14 -18   0  105.99    8.20
 -18   4   0  106.79    6.80
 -14  18   0   99.89    9.70
 -14  18   0  108.59    7.50
  18  -4   0  120.29    9.20
  -4 -14   0  100.69    8.60
  18  -4   0   96.79    7.40
  -4 -14   0  103.09    8.30
   5  13   0 1282.47   35.20
 -18   5   0 1209.78   32.00
   5  13   0 1246.88   33.80
  13 -18   0 1240.88   34.30
 -18   5   0 1218.98   36.10
  18  -5   0 1290.17   35.40
  18  -5   0 1251.87   32.90
  -5 -13   0 1292.87   34.40
 -13  18   0 1235.38   32.90
 -13  18   0 1225.68   35.80
  -5 -13   0 1272.77   35.20
   6  12   0   10.30    4.60
 -18   6   0   18.30    5.50
   6  12   0   20.10    5.00
 -18   6   0   17.60    4.10
  12 -18   0   21.40    4.90
  18  -6   0    8.80    3.80
 -12  18   0   17.60    5.30
  -6 -12   0   15.90    5.20
  -6 -12   0    7.10    4.40
  18  -6   0   15.70    5.00
 -18   7   0   42.20    5.30
   7  11   0   53.39    6.30
   7  11   0   47.40    5.90
  11 -18   0   40.50    5.50
 -18   7   0   43.40    6.60
  -7 -11   0   39.80    5.80
 -11  18   0   37.80    6.30
  -7 -11   0   42.70    6.20
  18  -7   0   41.90    6.40
  18  -7   0   41.80    4.90
   8  10   0 1650.13   44.10
 -18   8   0 1758.92   46.50
  10 -18   0 1707.63   44.70
 -18   8   0 1706.93   43.10
   8  10   0 1645.14   44.10
  -8 -10   0 1756.02   45.30
  18  -8   0 1722.03   45.10
  -8 -10   0 1692.03   44.80
  18  -8   0 1763.22   43.00
 -10  18   0 1587.44   45.40
 -18   9   0  478.65   17.80
   9   9   0  457.65   15.80
   9   9   0  445.86   16.30
 -18   9   0  488.75   15.90
   9 -18   0  457.95   16.60
  -9  -9   0  473.45   17.50
  -9  -9   0  439.16   16.40
  -9  18   0  473.05   17.70
  18  -9   0  473.65   17.00
  18  -9   0  439.16   15.00
   8 -18   0 1607.64   44.20
 -18  10   0 1639.94   45.20
  10   8   0 1664.63   44.00
  10   8   0 1682.93   43.20
 -18  10   0 1735.83   43.50
  18 -10   0 1665.43   44.40
  18 -10   0 1702.53   42.60
  -8  18   0 1676.33   45.50
 -10  -8   0 1691.33   44.30
 -10  -8   0 1753.02   45.50
 -18  11   0   36.60    6.00
 -18  11   0   38.60    6.00
  11   7   0   49.30    6.20
   7 -18   0   38.70    5.60
  11   7   0   46.80    5.10
  18 -11   0   34.10    4.80
 -11  -7   0   37.00    5.60
  -7  18   0   36.10    6.50
 -11  -7   0   46.20    7.00
  18 -11   0   42.80    6.00
  -7  18   0   36.60    5.10
 -18  12   0   14.80    4.90
  12   6   0   19.50    5.10
   6 -18   0   14.20    4.60
 -18  12   0   14.00    5.10
  12   6   0   23.50    4.20
 -12  -6   0   10.90    4.00
  18 -12   0   19.80    4.80
 -12  -6   0   23.70    6.20
  -6  18   0   18.40    5.70
  -6  18   0   13.20    4.30
  18 -12   0   15.40    4.00
   5 -18   0 1267.57   35.50
 -18  13   0 1259.67   34.90
 -18  13   0 1202.68   35.30
  13   5   0 1237.28   35.00
 -13  -5   0 1328.67   37.00
  -5  18   0 1309.67   33.50
  -5  18   0 1215.48   35.80
  18 -13   0 1262.07   34.90
  18 -13   0 1258.27   33.40
 -13  -5   0 1251.97   34.40
 -18  14   0  122.09    9.20
   4 -18   0   99.79    8.80
 -18  14   0  125.29    9.50
  14   4   0  113.09    8.90
  18 -14   0  104.59    8.40
 -14  -4   0  113.39    8.40
  18 -14   0  100.59    7.40
  -4  18   0  124.69    8.00
  -4  18   0  101.69    9.40
 -14  -4   0  105.89   10.00
  15   3   0  525.55   18.50
 -18  15   0  499.15   18.50
 -18  15   0  508.95   18.80
   3 -18   0  518.75   18.60
 -15  -3   0  543.35   20.30
  -3  18   0  510.35   19.10
  18 -15   0  511.45   17.10
 -15  -3   0  535.65   17.70
  -3  18   0  512.85   16.90
  18 -15   0  519.25   18.10
 -18  16   0  315.77   14.70
  16   2   0  323.37   14.40
   2 -18   0  335.87   14.50
 -18  16   0  304.27   13.90
  18 -16   0  318.47   12.70
 -16  -2   0  308.57   15.30
 -16  -2   0  308.57   12.90
  -2  18   0  326.67   15.10
  -2  18   0  329.57   12.80
  18 -16   0  321.87   13.70
  17   1   0   92.19    8.90
   1 -18   0   81.79    6.70
 -18  17   0   77.79    8.80
 -18  17   0   86.69    8.40
   1 -18   0  100.89    9.10
  18 -17   0   74.09    7.20
 -17  -1   0   79.89    7.80
  18 -17   0   83.99    7.90
  -1  18   0   78.49    7.70
 -17  -1   0   88.19    9.80
  -1  18   0   79.89    9.30
   0 -18   0  896.81   28.10
 -18  18   0  876.71   27.10
  18   0   0  877.61   27.90
   0 -18   0  900.91   24.90
  18   0   0  898.91   25.60
 -18  18   0  915.11   28.50
   0  18   0  870.11   25.90
 -18   0   0  863.11   28.90
   0  18   0  886.61   28.40
  18 -18   0  856.61   26.70
  18 -18   0  893.81   26.30
  18 -19   0    3.90    4.50
   1  18   0   14.20    6.20
  18 -19   0   12.30    4.80
   1  18   0   11.40    5.00
 -19   1   0   14.80    6.10
  19  -1   0    9.20    4.50
 -18  19   0   10.20    4.40
  19  -1   0    8.40    5.40
  -1 -18   0   11.50    4.50
  -1 -18   0   11.10    5.30
 -18  19   0   11.60    6.10
  17 -19   0  228.58   11.50
 -19   2   0  242.98   13.80
   2  17   0  207.88   11.00
  17 -19   0  214.88   11.20
   2  17   0  213.08   12.70
  19  -2   0  214.08   10.50
  -2 -17   0  224.88   10.70
 -17  19   0  217.08   10.90
  -2 -17   0  216.58   12.30
  19  -2   0  203.78   12.20
 -17  19   0  242.68   13.60
 -19   3   0   35.00    6.90
   3  16   0   59.39    6.60
  16 -19   0   46.20    6.20
  16 -19   0   48.10    6.10
   3  16   0   42.00    7.10
  -3 -16   0   49.40    7.00
  19  -3   0   38.70    6.50
  19  -3   0   54.99    6.10
 -16  19   0   62.39    8.40
 -16  19   0   62.69    6.80
  -3 -16   0   54.69    6.40
  15 -19   0  185.88   10.20
   4  15   0  168.68   10.90
 -19   4   0  171.58   11.70
   4  15   0  158.58    9.70
  -4 -15   0  164.88   10.60
 -15  19   0  158.68    8.90
  19  -4   0  160.28    8.80
  -4 -15   0  168.48   10.00
  19  -4   0  168.58   10.80
 -15  19   0  169.78   11.60
 -19   5   0   61.59    7.80
  14 -19   0   65.39    6.80
 -19   5   0   55.29    6.20
   5  14   0   66.79    7.50
   5  14   0   65.69    6.80
  -5 -14   0   51.29    6.70
 -14  19   0   64.49    6.20
  19  -5   0   67.09    6.10
  -5 -14   0   63.19    6.90
  19  -5   0   57.39    7.30
 -14  19   0   65.39    8.20
   6  13   0    4.30    4.70
 -19   6   0    5.10    4.00
 -19   6   0   11.30    5.60
  13 -19   0    9.20    4.50
   6  13   0   16.00    4.70
  19  -6   0    9.10    4.00
  19  -6   0    0.80    4.20
 -13  19   0    8.30    5.50
  -6 -13   0    5.00    4.50
  -6 -13   0    6.50    4.70
   7  12   0  301.47   12.90
  12 -19   0  304.67   13.20
 -19   7   0  321.37   15.30
   7  12   0  290.87   13.00
 -19   7   0  310.67   11.80
  19  -7   0  306.47   13.70
 -12  19   0  307.07   14.40
  19  -7   0  299.17   11.70
  -7 -12   0  288.87   13.20
  -7 -12   0  308.57   13.60
   8  11   0   21.90    4.90
  11 -19   0   18.60    4.80
 -19   8   0   22.10    4.70
   8  11   0    9.10    4.60
 -19   8   0   13.80    5.70
 -11  19   0   11.50    5.50
  19  -8   0   11.90    5.10
  -8 -11   0   16.40    4.50
  19  -8   0    9.20    3.70
  -8 -11   0   12.30    5.00
   9  10   0  165.28   10.10
   9  10   0  149.79    9.30
  10 -19   0  139.49    9.50
 -19   9   0  150.28    9.10
 -19   9   0  163.98   10.90
  19  -9   0  151.08   10.00
  -9 -10   0  163.78   10.60
  19  -9   0  164.78    8.60
 -10  19   0  166.18   11.00
  -9 -10   0  149.49    9.60
 -19  10   0  169.58    9.80
  10   9   0  186.38   10.30
 -19  10   0  160.98   10.70
   9 -19   0  154.38    9.80
  10   9   0  159.28    9.10
 -10  -9   0  179.58   11.30
  19 -10   0  152.68    8.40
  19 -10   0  158.98   10.00
 -10  -9   0  165.98   10.00
  -9  19   0  168.18   11.10
  11   8   0   24.10    4.30
 -19  11   0   14.40    5.40
 -19  11   0   18.70    5.40
  11   8   0   18.10    5.30
   8 -19   0   16.10    4.90
 -11  -8   0   29.60    6.30
  19 -11   0    7.20    4.50
 -11  -8   0   17.90    4.90
  19 -11   0   14.10    3.90
  -8  19   0   12.30    5.70
  -8  19   0   20.20    4.50
 -19  12   0  303.77   14.20
 -19  12   0  274.87   12.70
   7 -19   0  295.47   13.40
  12   7   0  311.67   13.40
  12   7   0  292.17   11.50
  19 -12   0  306.27   11.70
  19 -12   0  288.57   13.20
  -7  19   0  278.87   14.20
 -12  -7   0  321.37   14.90
 -12  -7   0  289.27   12.80
  -7  19   0  314.97   12.00
   6 -19   0   12.80    4.80
 -19  13   0   10.50    5.30
 -19  13   0    4.80    4.80
  13   6   0   10.00    4.80
  19 -13   0    6.00    3.70
  -6  19   0   11.80    5.40
 -13  -6   0   12.80    5.60
 -13  -6   0    7.60    4.30
  -6  19   0    6.40    4.00
  19 -13   0    8.50    4.50
 -19  14   0   64.79    7.40
  14   5   0   60.59    7.10
 -19  14   0   65.99    7.60
   5 -19   0   61.89    7.30
  19 -14   0   64.19    7.10
 -14  -5   0   79.99    7.50
 -14  -5   0   63.69    8.30
  -5  19   0   56.59    6.00
  -5  19   0   63.89    8.10
  19 -14   0   58.69    5.90
  15   4   0  157.88   10.70
   4 -19   0  152.48   10.40
 -19  15   0  156.48   10.60
 -19  15   0  150.88   10.60
  19 -15   0  164.08    9.20
  19 -15   0  156.28    9.90
  -4  19   0  160.08    9.20
  -4  19   0  154.18   10.90
 -15  -4   0  148.59   11.60
 -15  -4   0  160.68    9.40
 -19  16   0   54.49    7.40
   3 -19   0   43.00    6.80
 -19  16   0   58.89    7.10
  16   3   0   43.00    6.70
 -16  -3   0   57.99    6.50
 -16  -3   0   48.60    7.60
  -3  19   0   59.99    6.40
  19 -16   0   68.09    7.00
  -3  19   0   58.09    8.00
  19 -16   0   50.69    6.90
  17   2   0  230.68   12.50
   2 -19   0  225.18   12.60
 -19  17   0  215.08   12.00
 -19  17   0  229.18   13.10
 -17  -2   0  226.18   13.40
  19 -17   0  232.28   11.70
  19 -17   0  219.38   10.80
 -17  -2   0  232.78   11.20
  -2  19   0  199.38   12.80
  -2  19   0  211.68   11.00
 -19  18   0    6.10    5.00
 -19  18   0    2.90    5.80
  18   1   0    9.50    5.50
   1 -19   0   14.10    5.50
  -1  19   0    0.80    4.60
  -1  19   0   13.30    6.10
  19 -18   0   11.20    4.80
 -18  -1   0   11.00    5.80
  19 -18   0    8.80    4.50
  19   0   0    3.70    5.50
   0 -19   0    4.40    4.00
 -19  19   0    7.00    4.80
  19   0   0   10.30    4.30
 -19  19   0   16.60    6.40
   0 -19   0    8.60    5.40
  19 -19   0    9.20    4.90
   0  19   0   10.20    5.10
 -19   0   0   16.30    6.30
  19 -19   0    8.00    4.50
   0  19   0    2.60    5.50
 -20   1   0  184.78   13.10
  19 -20   0  168.88   10.80
   1  19   0  181.38   12.40
  19 -20   0  180.78   10.70
   1  19   0  171.08   10.70
  -1 -19   0  182.18   12.10
 -19  20   0  170.68   10.70
  20  -1   0  171.08   11.90
  -1 -19   0  189.78    9.90
 -19  20   0  168.88   12.60
  20  -1   0  161.68    9.90
 -20   2   0   74.99    9.20
  18 -20   0   85.99    8.50
   2  18   0   75.59    8.80
   2  18   0   98.79    9.00
  18 -20   0   83.19    8.70
  -2 -18   0   81.59    8.70
 -18  20   0  100.99   10.70
 -18  20   0   71.29    8.10
  -2 -18   0   97.89    8.20
  20  -2   0   77.29    7.60
  20  -2   0   80.69    9.00
   3  17   0   37.20    6.80
  17 -20   0   26.70    5.80
   3  17   0   31.40    6.00
  17 -20   0   34.20    5.50
 -20   3   0   39.00    7.40
  20  -3   0   46.00    5.70
  -3 -17   0   27.60    6.50
 -17  20   0   25.90    7.20
 -17  20   0   23.40    5.20
  20  -3   0   31.80    6.50
  -3 -17   0   39.40    5.80
   4  16   0   35.70    6.80
   4  16   0   41.60    6.40
 -20   4   0   28.30    6.80
  16 -20   0   35.90    5.80
  -4 -16   0   49.50    6.50
 -16  20   0   36.20    5.50
  20  -4   0   35.60    5.10
  20  -4   0   30.10    6.60
 -16  20   0   26.50    6.80
  -4 -16   0   39.30    6.80
 -20   5   0   98.29    7.20
 -20   5   0  102.89   10.40
   5  15   0  108.49    8.80
  15 -20   0  100.49    8.80
   5  15   0  118.19    9.70
  20  -5   0  114.79    8.00
  -5 -15   0  103.39    9.40
  20  -5   0   98.49    9.50
  -5 -15   0  119.89    9.10
 -15  20   0  117.69   10.70
   6  14   0  182.48   10.60
   6  14   0  171.98   10.80
  14 -20   0  192.48   11.00
 -20   6   0  196.58   13.00
 -20   6   0  162.98    8.90
  -6 -14   0  184.48   10.80
  -6 -14   0  187.88   11.30
  20  -6   0  188.18   11.50
  20  -6   0  183.08    9.40
 -14  20   0  191.88   12.10
  13 -20   0   42.70    6.30
 -20   7   0   46.10    7.90
 -20   7   0   34.20    5.10
   7  13   0   49.80    6.60
   7  13   0   40.30    6.30
  20  -7   0   35.70    6.40
  -7 -13   0   50.49    6.90
 -13  20   0   33.50    7.00
  20  -7   0   32.10    4.90
  -7 -13   0   30.30    5.70
 -20   8   0    4.00    4.40
  12 -20   0   -1.00    4.10
   8  12   0    0.90    4.50
 -20   8   0   -2.60    4.90
   8  12   0   -0.80    4.10
  -8 -12   0    1.70    4.70
  -8 -12   0    2.10    4.30
  20  -8   0   -0.90    4.60
 -12  20   0    4.30    5.30
  20  -8   0    2.70    3.50
 -20   9   0  201.38   12.50
 -20   9   0  217.68   10.60
   9  11   0  199.08   11.20
  11 -20   0  215.68   11.50
   9  11   0  200.58   10.70
  20  -9   0  239.98   12.30
  -9 -11   0  193.48   11.20
  20  -9   0  206.18    9.60
  -9 -11   0  225.68   12.40
 -11  20   0  213.38   12.60
  10  10   0  234.18   11.30
 -20  10   0  266.27   12.00
  10  10   0  256.47   12.50
  10 -20   0  235.18   12.30
 -20  10   0  245.48   13.50
 -10  20   0  257.67   13.70
  20 -10   0  257.77   12.80
 -10 -10   0  247.68   12.40
 -10 -10   0  264.77   13.70
  20 -10   0  252.77   10.70
  11   9   0  220.68   11.70
 -20  11   0  223.48   11.30
 -20  11   0  186.68   12.20
  11   9   0  201.68   10.00
   9 -20   0  198.88   11.50
  -9  20   0  217.78   10.40
 -11  -9   0  237.48   13.20
  -9  20   0  225.08   13.30
 -11  -9   0  218.48   11.50
  20 -11   0  223.78   11.90
  20 -11   0  201.88    9.80
   8 -20   0    1.50    4.10
 -20  12   0   -1.70    4.30
  12   8   0    2.10    3.50
 -20  12   0   -4.80    4.60
  12   8   0   -1.20    4.80
  20 -12   0   -5.40    4.00
  -8  20   0   -2.40    4.00
  20 -12   0    3.00    3.70
 -12  -8   0   -5.20    5.00
  -8  20   0    2.50    5.40
 -12  -8   0   -1.50    4.00
 -20  13   0   32.60    6.30
  13   7   0   33.00    6.20
 -20  13   0   40.20    6.90
   7 -20   0   47.30    6.90
  -7  20   0   37.50    7.10
  20 -13   0   44.50    5.40
  -7  20   0   41.40    5.50
  20 -13   0   28.60    5.60
 -13  -7   0   39.80    5.80
 -13  -7   0   42.50    7.40
  14   6   0  192.38   11.50
 -20  14   0  196.78   11.40
 -20  14   0  168.08   11.40
   6 -20   0  203.98   11.70
  20 -14   0  198.08    9.90
 -14  -6   0  184.58   12.40
  -6  20   0  199.58   12.50
 -14  -6   0  197.08   10.60
  20 -14   0  170.18   10.60
  -6  20   0  184.48    9.90
 -20  15   0  100.49    9.70
  15   5   0  113.29    9.70
 -20  15   0  110.19    9.90
   5 -20   0  103.49    9.60
 -15  -5   0   99.09   10.70
  -5  20   0  105.29   10.00
  20 -15   0  112.09    9.30
  20 -15   0  111.39    8.10
  -5  20   0  116.59    8.50
 -15  -5   0  118.09    8.60
 -20  16   0   42.40    7.00
   4 -20   0   28.70    5.90
 -20  16   0   35.70    6.70
  16   4   0   33.40    6.60
  20 -16   0   43.80    5.80
 -16  -4   0   39.10    7.40
  -4  20   0   37.80    5.80
  20 -16   0   39.60    6.20
 -16  -4   0   44.60    6.30
  -4  20   0   29.60    6.50
 -20  17   0   34.00    6.90
   3 -20   0   30.60    6.40
  17   3   0   47.40    7.30
 -20  17   0   35.60    6.40
  -3  20   0   29.20    5.30
 -17  -3   0   37.10    7.40
 -17  -3   0   19.20    5.10
  20 -17   0   34.70    5.70
  20 -17   0   29.80    5.80
  -3  20   0   23.40    6.80
 -20  18   0   84.99    8.70
   2 -20   0   90.79    9.10
  18   2   0   81.69    8.70
 -20  18   0   95.09   10.10
  -2  20   0   68.79    8.70
 -18  -2   0   83.49    8.20
  20 -18   0   85.09    8.10
  -2  20   0   89.49    8.40
  20 -18   0   92.69    8.80
 -18  -2   0   72.79    9.00
 -20  19   0  172.58   12.60
 -20  19   0  162.78   10.80
  19   1   0  168.18   11.80
   1 -20   0  193.38   12.40
  -1  20   0  170.88   12.50
 -19  -1   0  174.88   13.00
  20 -19   0  155.18   10.20
  20 -19   0  165.58   10.80
  -1  20   0  171.58   10.30
   0 -20   0   35.00    7.10
  20   0   0   44.20    7.50
 -20  20   0   37.50    6.60
 -20  20   0   57.39    8.40
  20   0   0   24.80    5.50
 -20   0   0   43.00    8.20
  20 -20   0   29.80    6.20
   0  20   0   44.60    8.00
  20 -20   0   36.30    6.40
   0  20   0   44.60    6.80
   2  19   0   15.60    6.30
 -21   2   0   16.40    6.90
   2  19   0   23.80    6.20
  19 -21   0   14.90    5.20
  19 -21   0   17.50    5.10
 -19  21   0   27.50    5.70
  -2 -19   0   22.00    5.30
  21  -2   0   14.70    6.50
 -19  21   0   17.10    6.60
  21  -2   0   25.10    5.00
  -2 -19   0   14.20    6.00
   3  18   0  339.87   14.80
 -21   3   0  322.47   17.10
   3  18   0  331.67   16.30
  18 -21   0  329.17   14.90
  21  -3   0  329.97   16.30
 -18  21   0  348.97   16.90
 -18  21   0  323.37   14.10
  21  -3   0  340.67   13.70
  -3 -18   0  367.86   14.20
  -3 -18   0  355.06   16.40
   4  17   0  143.29   10.00
   4  17   0  143.39   11.00
 -21   4   0  150.98   12.10
  17 -21   0  148.59   10.60
 -17  21   0  125.29   11.60
 -17  21   0  119.09    9.10
  -4 -17   0  145.09    9.80
  -4 -17   0  119.89   10.70
  21  -4   0  123.29   10.90
  21  -4   0  138.09    9.00
   5  16   0  334.77   15.60
   5  16   0  323.07   14.50
  16 -21   0  335.47   14.90
 -21   5   0  336.77   17.00
 -16  21   0  356.56   16.80
  -5 -16   0  339.87   15.70
  -5 -16   0  370.26   14.70
  21  -5   0  335.57   16.00
  21  -5   0  335.17   13.10
   6  15   0   60.69    7.70
   6  15   0   35.00    6.40
 -21   6   0   49.40    8.70
  15 -21   0   42.50    6.70
 -21   6   0   52.19    5.70
  21  -6   0   40.30    7.20
  -6 -15   0   50.69    7.40
  -6 -15   0   41.90    6.40
  21  -6   0   44.30    5.70
 -15  21   0   43.20    7.70
  14 -21   0   43.40    6.80
 -21   7   0   36.30    5.30
   7  14   0   39.00    6.70
   7  14   0   32.20    6.20
 -21   7   0   35.20    7.60
  -7 -14   0   37.60    6.30
 -14  21   0   27.20    6.80
  -7 -14   0   35.40    6.40
  21  -7   0   38.40    5.20
  21  -7   0   42.30    6.80
   8  13   0  779.52   24.70
  13 -21   0  786.42   25.30
 -21   8   0  787.62   23.00
 -21   8   0  791.62   27.20
   8  13   0  768.12   24.90
  21  -8   0  771.62   22.90
 -13  21   0  766.62   26.60
  -8 -13   0  834.02   25.80
  21  -8   0  798.32   25.90
  -8 -13   0  790.72   25.60
   9  12   0  114.89    9.70
  12 -21   0  121.79    9.80
 -21   9   0  127.99   10.90
 -21   9   0  132.89    9.20
   9  12   0  123.49    9.20
  -9 -12   0  129.79    9.90
  -9 -12   0  155.58   11.30
  21  -9   0  126.29   10.40
 -12  21   0  112.69   10.80
  21  -9   0  113.39    8.30
  10  11   0  246.98   12.70
  11 -21   0  273.57   13.30
  10  11   0  258.07   12.10
 -21  10   0  250.27   14.10
 -21  10   0  271.37   12.30
 -11  21   0  281.77   14.90
  21 -10   0  252.07   11.20
 -10 -11   0  259.87   13.10
  21 -10   0  249.48   13.20
 -10 -11   0  289.37   14.40
  11  10   0  277.07   13.50
  10 -21   0  245.48   13.20
 -21  11   0  258.77   14.40
 -21  11   0  269.37   12.50
  11  10   0  262.27   11.80
 -11 -10   0  279.57   14.70
 -11 -10   0  283.37   13.30
  21 -11   0  262.07   13.50
  21 -11   0  261.97   11.20
 -10  21   0  308.67   15.70
  12   9   0  124.39   10.20
   9 -21   0  125.09   10.00
 -21  12   0  124.69   10.90
  12   9   0  132.19    8.70
 -21  12   0  117.39    9.50
  21 -12   0  134.89   10.20
 -12  -9   0  124.39    9.70
  -9  21   0  124.09   11.10
  -9  21   0   97.19    8.50
  21 -12   0  135.09    8.40
 -12  -9   0  144.49   11.70
 -21  13   0  805.32   26.60
  13   8   0  772.92   25.20
 -21  13   0  786.72   24.60
   8 -21   0  770.52   25.50
  -8  21   0  763.92   26.50
 -13  -8   0  815.22   26.80
 -13  -8   0  788.62   24.80
  21 -13   0  745.23   25.10
  21 -13   0  780.42   23.10
  -8  21   0  762.32   23.20
 -21  14   0   46.50    6.90
  14   7   0   44.90    7.10
 -21  14   0   26.90    6.60
   7 -21   0   27.90    6.30
 -14  -7   0   28.00    6.90
  21 -14   0   43.80    5.60
  -7  21   0   37.40    7.50
  -7  21   0   35.70    5.90
  21 -14   0   29.80    6.20
 -14  -7   0   41.50    5.80
   6 -21   0   51.29    7.40
  15   6   0   36.70    6.80
 -21  15   0   45.90    7.20
 -21  15   0   43.80    7.40
  21 -15   0   43.30    5.60
 -15  -6   0   37.60    7.40
  -6  21   0   45.20    6.00
 -15  -6   0   40.20    6.20
  -6  21   0   33.90    7.00
  21 -15   0   50.19    7.00
 -21  16   0  336.97   15.50
   5 -21   0  333.27   15.60
  16   5   0  331.97   15.40
 -21  16   0  334.57   15.80
 -16  -5   0  317.37   16.40
  21 -16   0  343.57   13.70
  -5  21   0  330.17   16.30
  21 -16   0  329.57   15.00
 -16  -5   0  349.77   14.40
  -5  21   0  329.07   13.70
 -21  17   0  133.99   11.10
 -21  17   0  151.98   10.80
  17   4   0  137.19   11.30
   4 -21   0  129.49   10.90
  21 -17   0  143.99    9.40
  21 -17   0  146.99   10.50
  -4  21   0  146.29    9.40
  -4  21   0  134.79   12.00
 -17  -4   0  125.69   11.50
 -17  -4   0  128.09    9.50
 -21  18   0  339.67   16.30
   3 -21   0  326.57   16.10
 -21  18   0  351.56   16.10
  18   3   0  334.77   15.90
  -3  21   0  325.37   13.90
  21 -18   0  334.77   14.20
  -3  21   0  341.37   16.80
 -18  -3   0  339.77   17.10
 -18  -3   0  342.27   14.40
  21 -18   0  334.97   15.00
 -21  19   0   21.40    6.70
  19   2   0   12.20    6.20
   2 -21   0   26.80    6.70
 -21  19   0   23.40    5.80
  -2  21   0   16.20    6.60
  21 -19   0   17.00    5.80
  21 -19   0   19.10    5.20
 -19  -2   0   18.60    6.90
  -2  21   0   15.40    5.40
  18 -22   0   75.79    8.10
   4  18   0   78.89    9.20
 -22   4   0   71.29    9.70
   4  18   0   70.59    8.10
  22  -4   0   63.99    6.60
 -18  22   0   65.99    9.20
  22  -4   0   70.99    9.10
  -4 -18   0   67.69    8.90
  -4 -18   0   80.29    8.60
 -18  22   0   77.99    8.30
 -22   5   0   53.69    9.10
   5  17   0   48.00    7.00
   5  17   0   40.40    7.70
  17 -22   0   45.30    6.70
  -5 -17   0   59.69    7.20
  22  -5   0   58.79    8.50
  -5 -17   0   49.00    7.70
 -17  22   0   41.00    8.20
  22  -5   0   54.49    6.30
 -22   6   0   42.60    8.60
  16 -22   0   58.89    7.40
   6  16   0   61.69    7.70
   6  16   0   61.49    8.00
  -6 -16   0   58.49    7.70
  22  -6   0   65.79    6.80
  -6 -16   0   67.59    7.60
  22  -6   0   46.20    7.50
 -16  22   0   48.70    8.30
   7  15   0  104.79    9.60
 -22   7   0  122.89   11.60
   7  15   0  106.79    9.70
  15 -22   0  107.29    9.70
 -22   7   0  103.89    8.30
 -15  22   0  111.49   11.30
  22  -7   0  107.49    8.20
  -7 -15   0  100.09    9.80
  -7 -15   0  116.89   10.10
  22  -7   0   82.29    9.30
 -22   8   0   36.50    5.80
   8  14   0   54.49    7.20
  14 -22   0   44.50    6.80
   8  14   0   45.90    7.00
 -22   8   0   24.50    7.00
  -8 -14   0   48.90    7.40
  22  -8   0   48.70    5.80
  22  -8   0   45.00    7.30
 -14  22   0   28.60    7.00
  -8 -14   0   49.20    7.50
   9  13   0   86.49    8.90
   9  13   0   67.29    7.80
  13 -22   0   89.59    9.30
 -22   9   0   86.59    8.30
 -22   9   0   64.89    8.80
  22  -9   0   66.99    8.30
  -9 -13   0   83.79    9.90
  22  -9   0   79.89    7.30
  -9 -13   0   80.39    8.20
 -13  22   0   91.89   10.50
  10  12   0  100.89    8.60
 -22  10   0  124.59   11.10
 -22  10   0   94.19    8.70
  12 -22   0  105.29    9.70
  10  12   0  108.09    9.80
 -10 -12   0  112.09   10.70
  22 -10   0   99.59    9.60
 -12  22   0  111.39   11.60
 -10 -12   0  100.29    9.80
  22 -10   0  104.49    7.80
 -22  11   0   68.29    7.30
  11  11   0   63.99    6.80
  11 -22   0   53.89    7.40
 -22  11   0   54.69    8.30
  11  11   0   61.69    7.60
 -11 -11   0   56.29    7.60
 -11 -11   0   66.99    8.60
 -11  22   0   82.39    9.70
  22 -11   0   59.09    6.10
  22 -11   0   68.79    8.00
  12  10   0   97.39    9.70
 -22  12   0  104.39   10.60
  10 -22   0  125.69   10.20
  12  10   0  109.09    8.60
 -22  12   0  108.69    9.60
  22 -12   0  103.29    8.20
 -12 -10   0  113.49    9.50
 -10  22   0  101.29   10.80
 -12 -10   0  104.19   11.00
 -10  22   0   99.89    8.70
  22 -12   0   83.49    8.80
   9 -22   0   78.89    8.40
  13   9   0   77.79    8.40
 -22  13   0   81.39    9.10
 -22  13   0   72.99    9.10
  -9  22   0   71.09    9.20
  -9  22   0   75.69    7.30
 -13  -9   0   88.69    8.80
 -13  -9   0   88.39    9.60
  22 -13   0   75.29    6.90
  22 -13   0   66.09    8.30
   8 -22   0   37.40    6.80
 -22  14   0   53.99    7.90
  14   8   0   34.00    6.90
 -22  14   0   42.20    6.60
  -8  22   0   36.80    6.10
  22 -14   0   44.20    6.90
 -14  -8   0   34.80    6.10
  -8  22   0   47.60    7.80
 -14  -8   0   40.00    7.70
  22 -14   0   31.70    5.10
 -22  15   0  112.89   10.20
 -22  15   0   93.99   10.60
   7 -22   0  111.99   10.40
  15   7   0  108.59   10.30
 -15  -7   0  119.19   11.30
  22 -15   0   99.99    9.70
 -15  -7   0   95.99    8.90
  -7  22   0   89.09    8.70
  22 -15   0   99.39    7.80
  -7  22   0  100.29   10.80
  16   6   0   52.89    7.80
   6 -22   0   53.59    7.70
 -22  16   0   69.59    8.30
 -22  16   0   42.10    7.90
  -6  22   0   42.80    7.90
  22 -16   0   60.09    6.60
  -6  22   0   55.69    6.60
  22 -16   0   54.99    7.50
 -16  -6   0   50.89    6.90
 -16  -6   0   57.49    8.50
   5 -22   0   50.59    7.60
  17   5   0   54.49    8.10
 -22  17   0   44.80    7.80
 -22  17   0   48.20    7.70
  -5  22   0   49.10    6.70
  -5  22   0   43.80    8.30
  22 -17   0   42.70    7.30
 -17  -5   0   48.80    8.30
 -17  -5   0   43.60    6.70
  22 -17   0   50.69    6.30
  18   4   0   73.69    8.80
 -22  18   0   81.99    9.10
 -22  18   0   77.59    9.20
   4 -22   0   69.29    8.90
 -18  -4   0   73.49    7.70
  22 -18   0   62.29    7.10
  -4  22   0   74.89    7.60
  -4  22   0   67.79    9.90
  22 -18   0   65.29    8.00
 -18  -4   0   82.49    9.60
 -23   7   0   35.90    8.50
  16 -23   0   45.30    7.20
   7  16   0   30.80    6.50
   7  16   0   35.80    6.60
 -16  23   0   43.80    8.20
  23  -7   0   37.40    7.60
  -7 -16   0   47.90    7.70
  -7 -16   0   37.60    7.00
   8  15   0  220.88   12.80
 -23   8   0  242.88   11.20
 -23   8   0  245.68   14.90
   8  15   0  244.78   13.10
  15 -23   0  249.68   13.60
 -15  23   0  224.08   14.50
  -8 -15   0  232.58   13.60
  23  -8   0  203.78   10.70
  -8 -15   0  231.98   13.70
  23  -8   0  239.08   13.90
   9  14   0   95.59    9.20
 -23   9   0  113.99    8.90
   9  14   0   98.49    9.80
  14 -23   0  112.49   10.20
 -23   9   0  128.79   12.00
 -14  23   0  100.19   11.40
  -9 -14   0  114.29   10.30
  -9 -14   0  118.79   10.90
  23  -9   0  111.39    8.50
  23  -9   0  111.39   11.00
 -23  10   0  352.16   14.50
  10  13   0  382.66   15.80
 -23  10   0  362.36   18.10
  13 -23   0  352.86   16.50
  10  13   0  378.56   16.30
 -10 -13   0  360.46   16.70
  23 -10   0  376.76   17.10
 -13  23   0  406.16   19.30
  23 -10   0  363.76   13.90
 -10 -13   0  395.96   17.40
 -23  11   0    6.70    5.10
  11  12   0    1.60    5.30
  12 -23   0   -1.50    4.90
 -23  11   0    4.90    5.90
  11  12   0    5.40    4.30
 -12  23   0    0.00    5.90
 -11 -12   0    0.70    5.10
 -11 -12   0    0.00    5.40
  23 -11   0    2.20    4.00
  23 -11   0    0.40    5.20
  12  11   0    0.00    5.20
 -23  12   0    7.70    5.00
  12  11   0    2.40    4.50
 -23  12   0    1.60    5.80
  11 -23   0    8.40    5.10
  23 -12   0    5.10    5.40
 -12 -11   0    2.10    4.80
 -11  23   0   -6.90    5.80
 -12 -11   0   12.90    6.30
 -11  23   0    9.80    5.30
  23 -12   0    7.90    4.20
  10 -23   0  382.76   17.10
  13  10   0  388.66   16.90
 -23  13   0  404.86   15.80
  13  10   0  352.36   14.50
 -23  13   0  366.96   17.90
  23 -13   0  367.26   16.80
 -13 -10   0  383.16   17.80
 -10  23   0  369.56   14.70
  23 -13   0  351.86   14.00
 -13 -10   0  360.96   16.10
 -10  23   0  360.56   17.90
   9 -23   0  105.79   10.50
 -23  14   0  130.39   10.30
 -23  14   0  126.69   11.60
  14   9   0  111.59   10.60
 -14  -9   0  113.99   11.40
  -9  23   0  114.29    9.20
  -9  23   0  100.19   11.40
  23 -14   0  124.29   10.80
  23 -14   0  105.89    8.50
 -14  -9   0  107.09   10.00
 -23  15   0  226.18   14.40
  15   8   0  229.38   13.70
 -23  15   0  223.58   12.80
   8 -23   0  250.97   14.10
 -15  -8   0  223.18   12.70
 -15  -8   0  238.78   14.60
  -8  23   0  214.38   11.30
  23 -15   0  228.68   13.10
  23 -15   0  237.18   11.40
  -8  23   0  232.68   14.60
 -23  16   0   35.80    7.50
 -23  16   0   38.10    7.30
   7 -23   0   41.90    7.20
  16   7   0   40.70    7.50
  23 -16   0   38.00    7.20
 -16  -7   0   26.10    7.30
  -7  23   0   38.20    6.40
  -7  23   0   20.60    7.10
  23 -16   0   36.10    6.10
   0   0  -1    6.40    0.80
   0   0  -1    7.50    1.10
   0   0   1    3.60    0.90
   0   0   1    4.70    1.00
   0   0   1    3.40    0.70
   0   0   1    2.90    0.60
   0   1  -1    2.90    0.60
  -1   0  -1    2.00    0.80
   1  -1  -1    3.50    0.80
   0   1  -1    2.20    0.90
   0   1  -1    2.50    0.60
  -1   0  -1    2.30    0.70
  -1   0  -1    3.70    0.90
   0   1  -1    0.80    0.90
   1  -1  -1    3.50    0.70
   1   0   1    1.10    0.70
   0  -1   1    1.40    0.90
   1   0   1    0.80    0.70
   0  -1   1    1.50    0.80
   1   0   1    1.90    0.70
  -1   1   1    2.80    0.90
   0  -1   1    2.90    0.60
  -1   1   1    1.90    0.60
   0  -1   1    1.70    0.50
  -1   1   1    1.00    0.70
   1   0  -1    7.60    1.20
  -1   1  -1    9.40    1.10
   0  -1  -1   12.50    1.30
  -1   1  -1    8.20    1.20
   1   0  -1    7.80    0.90
   0  -1  -1   11.30    1.10
   1  -1   1    5.90    0.90
  -1   0   1    5.40    0.80
  -1   0   1    6.80    1.10
  -1  -1  -1 9610.54  210.08
  -1   2  -1 9559.54  210.48
   2  -1  -1 9127.49  209.88
  -1  -1  -1 9633.34  209.98
   1   1   1 9439.66  209.88
   1  -2   1 8916.21  210.38
  -2   1   1 9624.14  209.88
   1   1   1 7886.91  209.88
  -1   3  -1 3593.24   80.79
  -1   3  -1 3259.67   79.99
   3  -2  -1 3140.19   79.89
   3  -2  -1 3604.04   80.39
  -2  -1  -1 3651.13   80.39
  -2  -1  -1 3411.46   80.09
  -2  -1  -1 3612.44   80.49
  -1   3  -1 3630.64   80.69
  -3   2   1 3456.85   79.89
   1  -3   1 3330.37   80.69
   1  -3   1 3503.65   79.99
   2   1   1 3616.74   80.09
   2   1   1 3425.86   80.39
  -3   2   1 3449.46   80.19
   2   1   1 3580.94   80.19
  -2   0  -1   -0.20    0.80
   2  -2  -1    1.10    0.90
   0   2  -1    0.50    0.90
   0   2  -1   -1.00    0.90
   0   2  -1    0.30    0.70
  -2   0  -1    0.70    0.70
   2  -2  -1    1.20    0.60
   2  -2  -1    0.20    0.70
  -2   0  -1    1.80    0.90
   0  -2   1   -0.40    0.80
   0  -2   1    0.30    1.10
   2   0   1    1.20    0.80
  -2   2   1    0.70    0.80
   0  -2   1    0.20    0.60
   2   0   1   -0.40    0.80
  -2   2   1    0.70    0.70
   0  -2   1    0.60    0.50
  -2   2   1    1.50    0.60
   2   0   1   -0.60    0.80
  -2   1  -1 8968.80  214.88
   1  -2  -1 9988.80  215.08
  -2   1  -1 9955.60  215.68
   1   1  -1 9281.07  215.68
  -1   2   1 9583.84  215.08
   2  -1   1 9212.98  215.68
  -1   2   1 9629.24  215.38
  -1   2   1 9081.89  215.38
   2  -1   1 9537.35  215.58
  -1   2   1 9411.86  215.18
   0  -2  -1    1.80    0.80
   0  -2  -1    2.20    0.80
   0  -2  -1    1.00    0.70
  -2   2  -1    1.00    1.00
   2   0  -1    0.00    1.00
  -2   2  -1    2.50    0.90
  -2   2  -1    2.30    0.90
   2   0  -1    1.40    0.80
   0   2   1    1.00    0.60
   0   2   1    2.50    0.80
   2  -2   1    0.30    0.70
   0   2   1    2.90    0.80
   2  -2   1    1.10    0.80
   2  -2   1    0.30    0.90
  -2   0   1    1.30    0.90
  -2   0   1    0.50    1.00
  -2   0   1    1.80    0.80
  -2   3  -1  269.57    7.90
  -1  -2  -1  284.67    7.70
  -2   3  -1  261.57    7.60
  -1  -2  -1  278.27    7.30
   3  -1  -1  266.37    7.50
   1   2   1  274.47    7.20
   2  -3   1  265.67    7.40
   1   2   1  263.87    6.90
   1   2   1  277.57    7.50
  -3   1   1  266.07    7.40
   4  -2  -1 5412.76  130.39
  -2   4  -1 6067.19  131.09
  -2   4  -1 6163.68  130.99
  -2  -2  -1 5395.46  130.29
  -2  -2  -1 6104.09  130.49
  -2  -2  -1 6034.50  130.79
   4  -2  -1 5920.41  130.59
  -2   4  -1 5375.36  130.29
   2   2   1 5411.56  130.09
   2  -4   1 5987.80  130.39
   2  -4   1 5398.36  130.79
   2   2   1 5965.40  130.39
   2   2   1 5245.58  130.49
  -4   2   1 5089.69  130.29
  -4   2   1 5831.82  130.29
   5  -3  -1   63.79    2.30
  -2   5  -1   64.99    3.60
   5  -3  -1   62.69    3.40
  -3  -2  -1   60.09    3.40
  -2   5  -1   59.59    3.60
  -5   3   1   69.89    3.40
  -5   3   1   67.49    3.50
  -5   3   1   61.19    2.30
  -3  -1  -1 3873.81   84.79
   4  -3  -1 3775.32   83.59
  -3  -1  -1 3806.32   84.79
   4  -3  -1 3659.63   84.09
   4  -3  -1 3753.12   84.59
  -1   4  -1 3513.75   84.09
  -1   4  -1 3725.33   84.89
  -1   4  -1 3919.91   85.09
   3   1   1 3760.62   84.29
   3   1   1 3335.27   84.19
   1  -4   1 3298.97   84.49
   3   1   1 3551.04   84.49
  -4   3   1 3747.12   84.59
  -4   3   1 3561.44   83.49
   1  -4   1 3673.33   84.99
  -4   3   1 3465.35   84.49
   1  -4   1 3680.63   84.09
  -4   3   1 3731.43   83.99
   0   3  -1    1.20    0.60
  -3   0  -1    0.70    1.00
  -3   0  -1    1.90    0.90
   3  -3  -1    1.60    1.10
   0   3  -1    1.20    0.90
  -3   0  -1    1.70    1.10
   0   3  -1    1.00    1.10
   3  -3  -1    0.60    0.70
   3  -3  -1    0.50    0.70
   3   0   1    3.20    1.00
  -3   3   1    3.00    1.10
  -3   3   1    1.00    1.10
   0  -3   1    1.00    1.20
   0  -3   1    1.50    0.80
  -3   3   1    1.10    0.80
   0  -3   1    2.70    0.70
   3   0   1    2.20    1.20
   3   0   1   -0.40    0.90
  -3   3   1    1.20    0.70
   0  -3   1    0.90    1.10
   0  -3   1    2.60    1.20
   1   2  -1 3494.75   78.49
   2  -3  -1 3541.85   79.29
   1   2  -1 3458.95   79.49
  -3   1  -1 3547.34   79.49
   1   2  -1 3258.77   78.39
   1   2  -1 3621.24   79.69
  -3   1  -1 3609.14   79.39
  -3   1  -1 3273.57   78.59
   2  -3  -1 3456.75   78.79
   3  -1   1 3328.37   79.29
  -1  -2   1 3548.45   79.39
  -2   3   1 3531.35   79.09
  -1  -2   1 3274.27   79.39
   3  -1   1 3423.36   78.59
  -1  -2   1 3516.05   78.49
   3  -1   1 3280.07   79.19
  -1  -2   1 3367.26   78.39
  -2   3   1 3297.77   79.09
  -2   3   1 3395.46   78.59
   2   1  -1  263.77    7.70
   2   1  -1  268.57    7.90
   1  -3  -1  265.97    7.30
  -3   2  -1  275.67    7.20
   2   1  -1  273.47    7.20
  -3   2  -1  273.67    7.90
  -2  -1   1  275.57    7.70
   3  -2   1  271.17    6.80
  -1   3   1  266.77    7.30
   3  -2   1  267.77    7.50
  -2  -1   1  254.97    7.00
   0  -3  -1    1.50    0.80
   3   0  -1   -0.90    1.10
   0  -3  -1    1.30    1.00
  -3   3  -1   -0.40    1.10
  -3   3  -1    1.80    1.00
   3   0  -1    2.50    1.10
   3   0  -1    1.00    0.90
  -3   3  -1   -0.60    1.00
   3  -3   1   -0.50    0.90
   0   3   1   -0.80    0.60
   3  -3   1   -0.90    0.80
  -3   0   1   -1.80    1.00
  -3   0   1    2.10    1.00
  -3   0   1   -0.30    0.80
   0   3   1    1.30    1.00
   3  -3   1   -0.60    1.10
   0   3   1    1.30    0.90
  -1  -3  -1 3445.36   79.59
  -1  -3  -1 3618.04   79.69
  -3   4  -1 3601.34   80.39
  -1  -3  -1 3608.94   80.39
  -3   4  -1 3562.84   80.69
   4  -1  -1 3539.75   80.19
   3  -4   1 3177.08   80.29
   3  -4   1 3133.39   79.89
   3  -4   1 3509.35   80.09
  -4   1   1 3496.05   80.09
   1   3   1 3580.74   80.09
   1   3   1 3488.95   79.49
   1   3   1 3311.97   80.19
   1   3   1 3477.35   79.49
  -3   5  -1  617.74   16.20
  -2  -3  -1  633.34   16.10
  -2  -3  -1  619.14   15.60
  -2  -3  -1  590.14   15.00
   5  -2  -1  611.14   15.80
  -3   5  -1  639.24   16.20
  -5   2   1  615.24   15.70
   3  -5   1  608.64   15.60
   2   3   1  607.34   14.90
   2   3   1  605.44   15.70
  -3   6  -1  262.97    8.50
   6  -3  -1  272.07    8.30
  -3   6  -1  262.87    8.40
  -3  -3  -1  258.37    8.20
  -3  -3  -1  270.27    8.40
   3  -6   1  265.27    8.00
   3   3   1  272.87    8.00
  -6   3   1  263.87    8.10
  -6   3   1  258.57    6.90
  -6   3   1  263.17    8.20
  -3   7  -1 2275.77   53.69
   7  -4  -1 2265.57   51.99
   7  -4  -1 2228.68   53.49
  -3   7  -1 2146.59   51.99
  -4  -3  -1 2294.17   53.79
  -3   7  -1 2300.57   53.99
  -4  -3  -1 2298.17   53.79
   3  -7   1 2245.38   53.09
   4   3   1 2245.28   53.19
  -7   4   1 2256.17   53.19
  -7   4   1 2159.18   52.09
  -7   4   1 2274.17   53.39
  -2   6  -1 3750.42   83.59
  -2   6  -1 3589.74   83.59
  -4  -2  -1 3669.33   83.49
  -4  -2  -1 3671.23   83.49
   6  -4  -1 3624.84   83.29
   6  -4  -1 3581.44   81.99
  -6   4   1 3588.94   83.19
  -6   4   1 3381.26   81.89
  -6   4   1 3575.94   82.79
   2  -6   1 3245.98   84.19
   4   2   1 3604.24   82.89
   2  -6   1 3595.14   82.79
  -1   5  -1  610.44   14.60
  -4  -1  -1  622.74   16.20
  -1   5  -1  617.04   16.30
   5  -4  -1  626.44   14.90
  -4  -1  -1  614.74   16.00
   5  -4  -1  616.44   16.00
  -5   4   1  578.24   14.80
   1  -5   1  597.54   15.40
   4   1   1  612.94   15.60
  -5   4   1  626.84   16.00
  -5   4   1  601.64   15.30
   0   4  -1    6.10    1.00
  -4   0  -1    3.40    1.40
  -4   0  -1    4.90    1.20
   4  -4  -1    6.40    1.10
   0   4  -1    4.10    1.60
   0   4  -1    4.30    1.10
   4  -4  -1    8.80    1.30
   4  -4  -1    1.50    1.20
  -4   0  -1    1.60    1.20
  -4   4   1    4.80    1.40
   0  -4   1    4.80    1.50
  -4   4   1    6.40    1.00
   0  -4   1    3.80    1.50
   4   0   1    3.80    1.50
   4   0   1    4.20    1.20
   0  -4   1    6.70    1.30
   1   3  -1 3503.95   81.69
  -4   1  -1 3436.46   81.79
  -4   1  -1 3779.52   82.79
   3  -4  -1 3673.13   81.89
  -4   1  -1 3834.72   82.69
   3  -4  -1 3831.02   82.59
   1   3  -1 3545.05   82.59
   1   3  -1 3650.53   81.59
   3  -4  -1 3123.19   82.49
   1   3  -1 3804.72   82.89
  -1  -3   1 3097.59   82.29
  -1  -3   1 3556.84   81.49
  -3   4   1 3376.16   81.59
  -1  -3   1 3787.12   82.59
   4  -1   1 3665.03   81.79
  -3   4   1 3212.78   82.19
  -1  -3   1 3657.83   81.59
   4  -1   1 3456.45   82.39
  -3   4   1 3664.23   82.29
   4  -1   1 3567.74   82.59
  -4   2  -1 5896.71  132.39
   2   2  -1 6046.09  132.49
   2   2  -1 5425.96  132.09
   2  -4  -1 5486.35  131.79
   2  -4  -1 5877.81  131.69
  -4   2  -1 5996.40  131.19
   2   2  -1 5915.41  131.39
   2   2  -1 5643.34  130.99
  -4   2  -1 5462.35  131.19
   4  -2   1 5682.63  130.99
  -2  -2   1 5707.53  131.29
  -2   4   1 5345.46  131.39
   4  -2   1 5739.23  132.19
  -2  -2   1 6051.69  132.19
  -2  -2   1 5882.61  130.99
   4  -2   1 5888.51  131.19
  -2   4   1 5980.20  131.89
   4  -2   1 5326.37  131.99
   4  -2   1 5969.50  131.99
  -4   3  -1 3627.24   78.89
  -4   3  -1 3460.15   79.59
   3   1  -1 3536.65   79.59
   3   1  -1 3504.95   78.79
  -4   3  -1 3397.56   78.19
   3   1  -1 3334.27   79.59
   1  -4  -1 3423.46   78.99
   1  -4  -1 3531.15   79.09
   4  -3   1 3272.07   79.29
  -3  -1   1 3130.19   79.29
  -3  -1   1 3267.37   78.59
  -1   4   1 3225.68   78.79
  -1   4   1 3548.84   78.89
   4  -3   1 3530.75   79.19
   4  -3   1 3344.27   78.49
   4  -3   1 3528.95   78.29
  -3  -1   1 3491.65   79.29
   0  -4  -1    8.80    1.60
  -4   4  -1    9.90    1.80
  -4   4  -1   10.70    1.10
  -4   4  -1    8.00    1.70
   4   0  -1    6.60    1.30
   4  -4   1    7.30    1.60
  -4   0   1    6.80    1.50
   4  -4   1    6.60    0.90
  -4   0   1    5.10    1.70
   4  -4   1    9.20    1.60
   4  -4   1    6.10    1.50
  -4   0   1    6.00    1.50
   0   4   1   11.10    1.70
  -1  -4  -1  343.17    9.90
  -4   5  -1  362.86   10.20
   5  -1  -1  341.57    9.70
  -1  -4  -1  336.57    9.20
  -4   5  -1  345.77   10.20
   1   4   1  355.86    9.80
  -5   1   1  345.67    9.80
   1   4   1  336.17    9.00
   4  -5   1  331.67    9.60
   1   4   1  338.87    9.20
  -2  -4  -1 4016.50   92.89
  -2  -4  -1 3913.11   91.89
  -4   6  -1 3995.50   93.09
   6  -2  -1 4053.89   92.69
  -4   6  -1 4176.38   93.29
  -2  -4  -1 3980.70   92.39
   2   4   1 4108.99   92.59
   2   4   1 3948.60   91.59
   2   4   1 3728.13   91.79
  -6   2   1 3988.30   92.69
   4  -6   1 4035.30   92.49
  -3  -4  -1 2376.56   56.69
  -4   7  -1 2250.57   55.19
  -3  -4  -1 2440.96   56.99
  -3  -4  -1 2301.77   55.69
  -4   7  -1 2406.76   56.99
   7  -3  -1 2383.16   56.69
  -4   7  -1 2495.75   57.29
  -7   3   1 2403.66   56.59
   3   4   1 2417.46   56.39
   4  -7   1 2344.67   56.39
   3   4   1 2488.05   55.49
   8  -4  -1 1339.37   31.80
   8  -4  -1 1361.76   33.60
  -4   8  -1 1383.66   34.20
  -4  -4  -1 1286.57   32.20
  -4   8  -1 1305.37   31.90
  -4  -4  -1 1330.17   33.80
  -4  -4  -1 1384.46   33.70
  -4   8  -1 1387.26   33.60
   4  -8   1 1358.46   33.10
  -8   4   1 1383.66   33.30
  -8   4   1 1377.86   33.40
  -8   4   1 1264.17   31.90
   4   4   1 1366.66   33.20
   4   4   1 1396.06   32.10
   9  -5  -1  434.16   13.10
  -4   9  -1  436.06   13.00
  -5  -4  -1  429.56   13.20
  -4   9  -1  448.06   13.80
  -5  -4  -1  418.46   13.60
   9  -5  -1  426.86   11.50
  -9   5   1  453.85   13.00
   5   4   1  445.36   12.80
  -9   5   1  436.36   12.80
   4  -9   1  450.25   12.80
  -3   8  -1  123.29    5.60
  -3   8  -1  125.19    6.00
  -5  -3  -1  125.49    6.10
   8  -5  -1  125.39    5.60
  -3   8  -1  122.59    4.20
  -5  -3  -1  118.09    5.70
   8  -5  -1  116.69    4.30
  -8   5   1  119.79    5.30
   3  -8   1  122.99    5.20
   5   3   1  120.39    5.30
  -8   5   1  124.59    5.40
  -5  -2  -1   48.90    3.70
   7  -5  -1   49.80    2.70
  -2   7  -1   49.99    3.90
  -2   7  -1   51.89    2.50
  -5  -2  -1   50.89    4.00
   7  -5  -1   61.79    3.90
   5   2   1   51.09    3.50
   2  -7   1   51.39    3.20
  -7   5   1   47.30    3.40
  -7   5   1   52.99    3.60
   6  -5  -1   81.69    3.40
  -5  -1  -1   75.39    4.20
   6  -5  -1   91.79    4.40
  -5  -1  -1   94.69    4.70
  -1   6  -1   86.69    3.20
  -1   6  -1   89.09    4.60
  -6   5   1   82.59    3.70
   5   1   1   85.79    4.00
   1  -6   1   78.49    3.70
   1  -6   1   83.99    4.30
  -6   5   1   80.69    4.10
   5  -5  -1    4.00    1.30
   0   5  -1    3.40    1.60
  -5   0  -1    5.40    1.90
  -5   0  -1    3.00    1.50
   5  -5  -1    3.90    1.20
   0   5  -1    4.90    1.20
   5  -5  -1    4.40    1.50
  -5   5   1    4.10    1.70
   0  -5   1    3.50    1.00
   0  -5   1    0.30    1.40
  -5   5   1    3.30    1.30
   0  -5   1    1.40    1.20
   5   0   1    4.80    1.40
  -5   5   1    7.00    1.20
  -5   1  -1  610.94   16.30
   4  -5  -1  616.24   16.00
   1   4  -1  608.34   15.00
   1   4  -1  618.44   16.30
   4  -5  -1  609.04   15.30
  -5   1  -1  632.94   16.10
   5  -1   1  621.24   15.40
  -1  -4   1  628.44   16.00
  -1  -4   1  602.64   15.20
  -4   5   1  613.74   15.90
  -4   5   1  569.74   15.10
   2   3  -1   62.09    2.80
   3  -5  -1   63.39    3.00
   2   3  -1   65.19    3.60
  -5   2  -1   62.99    3.60
  -5   2  -1   61.39    2.60
   3  -5  -1   64.09    3.40
   5  -2   1   58.69    2.80
  -2  -3   1   63.49    2.60
   5  -2   1   60.99    3.30
  -2  -3   1   66.09    3.40
  -2  -3   1   60.09    2.70
  -3   5   1   68.29    3.50
  -5   3  -1  607.34   16.30
   3   2  -1  629.04   16.30
   3   2  -1  617.64   15.40
   2  -5  -1  601.54   15.60
  -5   3  -1  617.84   15.30
   5  -3   1  621.14   15.10
   5  -3   1  593.24   15.00
   5  -3   1  630.44   15.90
  -3  -2   1  625.54   14.90
  -2   5   1  606.84   15.70
  -3  -2   1  609.74   15.90
   4   1  -1  335.57   10.00
   1  -5  -1  334.77    9.60
   4   1  -1  334.27    9.40
  -5   4  -1  342.27   10.10
  -5   4  -1  344.57    9.50
   5  -4   1  337.27    8.80
  -1   5   1  336.17    9.50
   5  -4   1  325.77    9.20
  -4  -1   1  339.97    9.70
   5  -4   1  356.66    9.70
   5   0  -1   14.00    1.90
   0  -5  -1   11.80    1.90
   0  -5  -1    0.60    1.60
  -5   5  -1    6.90    1.00
  -5   5  -1    6.10    1.90
  -5   0   1    4.60    1.60
   5  -5   1    5.20    1.60
   5  -5   1    2.80    1.00
   0   5   1    5.00    1.70
  -1  -5  -1 1314.37   31.30
   6  -1  -1 1317.57   31.90
  -5   6  -1 1341.47   32.20
  -5   6  -1 1320.87   32.40
  -1  -5  -1 1315.67   32.10
  -5   6  -1 1277.87   30.60
  -1  -5  -1 1248.58   31.50
   5  -6   1 1299.37   31.70
   1   5   1 1257.77   30.80
  -6   1   1 1310.17   32.00
   1   5   1 1295.57   31.20
   5  -6   1 1300.87   30.70
   1   5   1 1381.26   31.90
  -5   7  -1  129.89    5.60
  -5   7  -1  123.39    5.60
  -2  -5  -1  131.69    5.50
  -2  -5  -1  110.59    5.10
  -7   2   1  122.89    5.40
   2   5   1  118.79    4.50
   2   5   1  120.09    4.50
   2   5   1  134.99    5.30
   5  -7   1  118.79    5.00
   5  -7   1  117.99    4.10
  -5   8  -1  224.58    8.00
   8  -3  -1  226.58    7.90
  -3  -5  -1  204.08    7.80
  -3  -5  -1  231.98    8.00
   8  -3  -1  215.38    6.20
   8  -3  -1  226.08    6.50
  -5   8  -1  227.88    8.40
   5  -8   1  216.48    7.50
   3   5   1  220.88    6.80
  -8   3   1  214.98    7.90
   3   5   1  228.18    7.70
  -5   9  -1  541.35   15.60
   9  -4  -1  531.65   14.60
   9  -4  -1  493.55   12.90
  -5   9  -1  484.65   14.30
  -4  -5  -1  485.55   14.70
   9  -4  -1  488.35   12.70
  -4  -5  -1  459.05   13.30
  -4  -5  -1  481.25   14.50
  -9   4   1  489.55   14.10
   5  -9   1  509.95   14.10
   4   5   1  492.35   14.10
   4   5   1  504.65   13.10
  -9   4   1  494.15   14.40
  -5  -5  -1   16.40    2.30
  -5  10  -1    7.50    2.40
  -5  -5  -1   12.20    2.70
  -5  -5  -1   11.40    3.20
  -5  10  -1    7.00    2.90
  10  -5  -1   16.90    2.90
  10  -5  -1    9.20    1.70
 -10   5   1   11.50    2.60
   5   5   1   14.20    2.10
   5   5   1   13.70    2.90
   5 -10   1    7.30    2.30
 -10   5   1   13.20    3.00
  -6  -5  -1   83.59    5.60
  -5  11  -1   95.39    5.60
  11  -6  -1   88.89    4.30
  -5  11  -1   96.79    6.50
  -6  -5  -1   93.19    4.50
  11  -6  -1   97.29    5.80
  -6  -5  -1   79.29    6.50
 -11   6   1   92.49    5.50
 -11   6   1  106.49    6.10
   5 -11   1   93.89    5.50
   6   5   1   97.19    5.60
  -4  10  -1 1113.79   27.40
  10  -6  -1 1085.59   27.50
  -6  -4  -1 1015.90   28.10
  -6  -4  -1 1062.39   27.60
  -4  10  -1 1059.99   28.10
  10  -6  -1 1033.70   25.60
 -10   6   1 1065.89   27.20
   6   4   1  988.80   26.80
 -10   6   1 1037.20   26.90
   4 -10   1 1036.30   26.90
   9  -6  -1 2881.51   66.89
  -6  -3  -1 2958.40   68.79
  -3   9  -1 2867.61   66.79
  -6  -3  -1 2823.32   69.19
  -3   9  -1 2955.90   69.29
   9  -6  -1 2912.11   68.59
  -9   6   1 2792.02   68.09
   6   3   1 2880.51   68.09
   3  -9   1 2837.12   67.99
  -9   6   1 2885.31   68.09
  -2   8  -1  493.75   13.00
  -6  -2  -1  504.55   14.60
  -6  -2  -1  497.05   15.10
   8  -6  -1  539.05   14.70
   8  -6  -1  509.05   13.30
  -2   8  -1  524.65   15.00
  -8   6   1  496.15   14.30
   6   2   1  522.45   14.20
  -8   6   1  520.45   14.00
   2  -8   1  489.45   14.20
   2  -8   1  514.25   14.00
  -6  -1  -1 3795.12   89.19
  -1   7  -1 3763.82   87.59
  -1   7  -1 3816.32   89.59
   7  -6  -1 3779.12   87.89
   7  -6  -1 3865.21   89.19
  -6  -1  -1 3928.61   89.79
   1  -7   1 3847.91   88.49
   1  -7   1 3850.91   88.89
   6   1   1 3749.72   88.49
  -7   6   1 3755.72   88.09
  -7   6   1 3755.42   88.89
   0   6  -1   -1.00    1.50
   6  -6  -1    0.80    1.40
   6  -6  -1   -0.50    1.50
   0   6  -1    3.10    1.30
  -6   0  -1    1.10    1.60
  -6   0  -1    6.70    2.10
   6  -6  -1    0.70    1.20
   0  -6   1    0.80    1.20
  -6   6   1    2.00    1.70
   6   0   1    0.00    1.40
   0  -6   1    0.60    1.60
  -6   6   1    0.30    1.20
   0  -6   1    1.40    1.20
   5  -6  -1   79.99    3.60
   1   5  -1   82.49    3.40
  -6   1  -1   79.19    4.60
   5  -6  -1   94.29    4.40
  -6   1  -1   86.49    4.30
   1   5  -1   81.09    4.40
  -5   6   1   78.29    3.00
  -5   6   1   89.49    4.30
  -1  -5   1   86.79    4.20
  -1  -5   1   81.89    3.60
   6  -1   1   87.39    3.80
   2   4  -1 3528.75   81.09
   2   4  -1 3322.17   80.99
  -6   2  -1 3567.24   82.39
   4  -6  -1 3545.45   81.89
   4  -6  -1 3524.25   81.39
   2   4  -1 3600.34   82.39
   6  -2   1 3578.84   81.29
  -2  -4   1 3401.36   80.99
  -2  -4   1 3555.34   81.89
  -4   6   1 3516.25   81.79
  -2  -4   1 3517.65   80.99
  -6   3  -1  266.17    7.50
  -6   3  -1  274.07    8.80
   3  -6  -1  262.07    7.90
   3   3  -1  261.27    7.70
   3   3  -1  266.97    8.60
   6  -3   1  259.47    8.10
  -3   6   1  280.07    8.30
   6  -3   1  251.97    7.10
  -3  -3   1  251.07    8.10
  -3  -3   1  270.07    7.30
   6  -3   1  266.37    7.60
   4   2  -1 3996.40   90.99
   4   2  -1 3764.12   90.09
  -6   4  -1 4023.70   91.99
  -6   4  -1 4003.20   90.89
   4   2  -1 4061.69   91.79
  -6   4  -1 3667.73   90.29
   2  -6  -1 3976.70   91.19
  -4  -2   1 3894.11   91.39
   6  -4   1 3635.54   90.39
  -4  -2   1 4078.39   90.29
   6  -4   1 4023.90   90.49
  -2   6   1 4071.19   91.29
   6  -4   1 3963.50   91.29
   1  -6  -1 1265.57   31.80
   5   1  -1 1258.17   30.40
  -6   5  -1 1255.17   30.80
  -6   5  -1 1323.87   32.50
  -6   5  -1 1317.87   31.80
   5   1  -1 1326.77   32.20
   5   1  -1 1314.47   31.70
  -1   6   1 1315.97   31.60
   6  -5   1 1319.57   30.90
  -5  -1   1 1304.57   32.00
   6  -5   1 1336.77   31.90
  -5  -1   1 1330.37   30.60
  -6   6  -1   -0.80    1.70
  -6   6  -1    1.70    1.00
   0  -6  -1    1.60    1.50
   6   0  -1   -0.20    1.50
  -6   6  -1    0.30    1.70
   6  -6   1   -0.50    1.10
   0   6   1    4.90    1.80
  -6   0   1    1.80    1.70
   6  -6   1    3.60    1.70
   0   6   1    1.20    1.80
  -6   7  -1 6983.50  162.38
  -6   7  -1 7251.87  164.18
  -6   7  -1 7383.46  164.38
   7  -1  -1 7229.48  163.88
  -1  -6  -1 6674.83  162.98
  -1  -6  -1 7279.87  164.08
  -7   1   1 7135.79  163.98
   1   6   1 7013.30  162.98
   1   6   1 7307.27  163.68
   1   6   1 6731.23  162.38
   6  -7   1 7211.08  163.58
   6  -7   1 7214.98  162.58
  -6   8  -1   40.20    3.70
  -2  -6  -1   41.60    3.70
   8  -2  -1   37.10    3.50
  -6   8  -1   34.80    3.90
  -2  -6  -1   30.80    3.60
   2   6   1   41.30    3.50
   6  -8   1   34.80    2.60
  -8   2   1   45.30    4.00
   6  -8   1   32.80    3.20
   2   6   1   36.30    2.90
  -6   9  -1 1806.92   44.30
  -6   9  -1 1944.91   46.30
  -3  -6  -1 1974.40   46.40
   9  -3  -1 1922.31   46.10
  -6   9  -1 1945.61   46.80
   9  -3  -1 1779.72   44.30
  -3  -6  -1 1719.43   45.90
   9  -3  -1 1909.81   44.20
   6  -9   1 1899.81   45.70
   6  -9   1 1976.00   44.70
   3   6   1 1924.71   44.90
   3   6   1 1899.71   45.70
  -9   3   1 1878.01   46.20
  -4  -6  -1 1277.27   35.00
  10  -4  -1 1374.86   34.90
  -4  -6  -1 1393.06   35.10
  -6  10  -1 1421.36   35.70
  10  -4  -1 1377.06   32.90
  10  -4  -1 1340.57   33.10
  -6  10  -1 1416.76   34.90
   4   6   1 1372.66   34.50
   4   6   1 1444.26   33.70
   6 -10   1 1365.26   34.40
 -10   4   1 1403.46   34.40
 -10   4   1 1387.76   35.00
  11  -5  -1  477.95   13.10
  -5  -6  -1  441.96   15.40
  -5  -6  -1  508.75   15.30
  -6  11  -1  481.65   14.80
  -6  11  -1  546.75   16.60
  11  -5  -1  518.65   15.20
 -11   5   1  493.55   15.30
   5   6   1  503.85   14.80
 -11   5   1  482.95   14.50
   5   6   1  499.85   13.70
   6 -11   1  503.15   14.70
  12  -6  -1 3508.75   82.69
  12  -6  -1 3568.04   85.09
  -6  12  -1 3628.34   84.59
  -6  12  -1 3699.93   86.19
  -6  -6  -1 3435.96   85.59
  -6  -6  -1 3548.04   85.19
   6   6   1 3540.95   83.19
   6 -12   1 3558.54   84.49
 -12   6   1 3513.35   84.09
   6   6   1 3608.34   84.49
 -12   6   1 3565.74   84.89
  13  -7  -1    8.60    3.30
  -7  -6  -1    6.70    3.00
  13  -7  -1   11.80    2.40
  -6  13  -1    1.70    2.50
  -7  -6  -1   11.30    4.10
  -6  13  -1    4.10    3.50
   7   6   1    6.50    3.20
   7   6   1    7.20    2.40
   6 -13   1   11.90    3.10
 -13   7   1   10.10    3.30
 -13   7   1    4.10    3.20
  -5  12  -1  434.36   14.50
  -7  -5  -1  418.16   13.70
  -7  -5  -1  405.16   14.40
  -5  12  -1  401.76   13.00
  12  -7  -1  388.36   11.40
  12  -7  -1  399.16   13.50
   7   5   1  409.06   13.00
 -12   7   1  390.16   12.80
 -12   7   1  386.76   13.00
   5 -12   1  413.86   13.00
  11  -7  -1 2900.41   69.49
  -4  11  -1 2860.41   67.39
  11  -7  -1 2864.81   67.49
  -7  -4  -1 2923.01   69.49
  -7  -4  -1 2875.01   70.29
  -4  11  -1 2914.31   70.19
 -11   7   1 2838.42   68.79
   4 -11   1 2912.81   68.89
 -11   7   1 2886.51   68.79
   7   4   1 2879.71   68.79
  10  -7  -1  490.35   14.40
  -3  10  -1  467.75   12.50
  -3  10  -1  470.75   14.80
  -7  -3  -1  449.36   15.00
  -7  -3  -1  458.95   14.20
  10  -7  -1  477.45   12.70
 -10   7   1  455.35   13.90
   3 -10   1  474.25   13.70
 -10   7   1  463.85   13.60
   3 -10   1  443.96   13.60
   7   3   1  475.65   13.80
  -7  -2  -1 1703.23   42.60
  -2   9  -1 1758.92   43.20
   9  -7  -1 1717.63   41.20
  -2   9  -1 1725.03   40.90
  -7  -2  -1 1716.83   43.40
   9  -7  -1 1782.02   42.70
   7   2   1 1728.63   42.10
  -9   7   1 1723.03   42.30
   2  -9   1 1716.13   42.00
  -9   7   1 1703.63   41.70
   2  -9   1 1730.43   42.10
  -7  -1  -1 1594.24   39.60
   8  -7  -1 1592.94   37.60
  -7  -1  -1 1580.74   38.80
   8  -7  -1 1585.74   38.80
  -1   8  -1 1566.44   39.30
  -1   8  -1 1555.44   37.20
   7   1   1 1592.64   38.30
  -8   7   1 1551.24   38.50
  -8   7   1 1499.55   37.60
   1  -8   1 1583.34   38.40
   1  -8   1 1569.64   38.20
   7  -7  -1   -0.60    1.60
  -7   0  -1    2.20    2.20
   7  -7  -1    9.20    1.80
   0   7  -1   -0.20    1.40
   0   7  -1    3.10    2.00
  -7   0  -1   -1.90    1.70
   7  -7  -1    0.80    1.80
   0  -7   1    1.90    1.50
  -7   7   1    0.00    1.30
  -7   7   1    0.80    1.90
   0  -7   1   -1.60    1.60
   7   0   1    5.00    1.90
   6  -7  -1 3776.32   87.89
   1   6  -1 3773.92   86.69
   1   6  -1 3863.01   88.39
  -7   1  -1 3923.41   88.09
   6  -7  -1 3272.27   86.49
  -7   1  -1 3968.30   88.79
   6  -7  -1 3781.42   87.09
  -1  -6   1 3763.32   87.59
  -6   7   1 3665.13   86.29
  -6   7   1 3717.33   87.69
   7  -1   1 3775.52   87.29
  -1  -6   1 3808.72   87.09
  -7   2  -1   54.29    4.10
   2   5  -1   51.99    3.90
   5  -7  -1   56.89    3.30
   5  -7  -1   47.40    3.60
  -7   2  -1   51.59    3.70
   2   5  -1   49.40    3.00
  -2  -5   1   48.90    3.50
   7  -2   1   50.89    3.30
  -5   7   1   55.49    3.90
  -2  -5   1   55.39    3.10
   3   4  -1 2220.78   52.69
   3   4  -1 2278.37   53.79
  -7   3  -1 2209.88   52.29
  -7   3  -1 2242.78   53.99
   4  -7  -1 2299.47   53.49
   4  -7  -1 2235.48   52.99
   7  -3   1 2163.58   51.89
  -3  -4   1 2239.68   52.49
   7  -3   1 2249.07   53.29
  -3  -4   1 2223.78   53.29
   7  -3   1 2305.77   52.79
  -4   7   1 2268.87   53.39
   4   3  -1 2454.45   56.29
   4   3  -1 2393.66   55.39
   4   3  -1 2083.39   54.49
  -7   4  -1 2445.06   56.59
   3  -7  -1 2360.36   55.69
  -7   4  -1 2347.86   55.19
  -3   7   1 2397.46   55.79
  -4  -3   1 2359.06   55.79
   7  -4   1 2208.08   54.59
  -4  -3   1 2411.86   54.79
   7  -4   1 2423.66   55.09
   7  -4   1 2371.96   55.69
  -7   5  -1  124.89    5.30
  -7   5  -1  124.69    5.70
   2  -7  -1  133.19    5.30
   5   2  -1  125.19    5.10
   5   2  -1  127.69    5.60
  -5  -2   1  120.89    5.40
  -2   7   1  130.29    5.50
  -5  -2   1  127.49    4.40
   7  -5   1  126.69    4.60
   7  -5   1  123.89    5.20
  -7   6  -1 7294.37  163.88
   1  -7  -1 7090.09  163.78
  -7   6  -1 6278.17  162.68
   6   1  -1 7386.46  164.18
   6   1  -1 6852.61  162.18
   6   1  -1 7073.09  163.58
  -7   6  -1 7235.88  164.48
   7  -6   1 7247.48  162.88
  -6  -1   1 7209.88  162.48
  -6  -1   1 7173.28  163.98
  -1   7   1 7229.38  163.48
   7  -6   1 7349.36  163.78
  -7   7  -1   -0.70    2.00
  -7   7  -1    3.70    2.00
  -7   7  -1    1.40    1.20
   7   0  -1    0.80    1.60
   0  -7  -1   -0.40    1.60
   0   7   1    2.90    2.10
   7  -7   1   -1.20    1.70
  -7   0   1    0.50    2.10
   7  -7   1    2.00    1.40
   0   7   1    2.40    1.90
  -1  -7  -1  239.88    8.70
  -7   8  -1  294.07    9.90
  -7   8  -1  275.37    9.90
   8  -1  -1  291.47    9.40
  -1  -7  -1  287.97    9.60
   1   7   1  287.97    8.80
  -8   1   1  297.77    9.90
   1   7   1  262.87    8.00
   7  -8   1  303.97    9.30
   1   7   1  308.77    9.40
   7  -8   1  310.87    8.40
  -7   9  -1 4189.88   94.89
   9  -2  -1 3920.61   92.29
  -7   9  -1 4041.70   94.49
  -2  -7  -1 3399.26   93.49
  -2  -7  -1 4104.09   94.49
   9  -2  -1 4075.69   94.29
  -9   2   1 4098.79   94.59
   7  -9   1 4026.20   93.89
   2   7   1 4068.49   93.19
   7  -9   1 4077.89   92.79
   2   7   1 4136.19   93.99
  -3  -7  -1  330.77   11.00
  -7  10  -1  325.97   10.90
  -3  -7  -1  282.97   10.70
  10  -3  -1  319.57    9.00
  10  -3  -1  327.97   11.00
  -7  10  -1  338.37   11.60
   3   7   1  314.37   10.50
   3   7   1  320.27    9.80
   7 -10   1  328.87    9.50
   7 -10   1  343.67   10.70
 -10   3   1  329.77   11.20
 -10   3   1  320.07   10.40
  -4  -7  -1 2572.64   62.29
  -7  11  -1 2598.94   61.99
  -4  -7  -1 2337.17   61.99
  11  -4  -1 2579.44   59.89
  11  -4  -1 2614.64   62.19
  -7  11  -1 2625.54   62.89
   7 -11   1 2574.14   61.59
   4   7   1 2635.54   60.79
 -11   4   1 2577.14   61.39
 -11   4   1 2529.65   62.09
   4   7   1 2547.55   61.49
  -7  12  -1  222.48    8.70
  12  -5  -1  200.58    6.90
  -5  -7  -1  216.08    9.10
  -5  -7  -1  192.78    9.50
  -7  12  -1  221.48    9.90
  12  -5  -1  214.68    9.00
   5   7   1  212.08    8.60
 -12   5   1  219.88    9.50
   7 -12   1  204.48    8.50
 -12   5   1  213.38    8.30
   5   7   1  205.08    7.60
  13  -6  -1   11.30    3.40
  -6  -7  -1   18.10    3.80
  13  -6  -1   21.00    2.60
  -7  13  -1   25.50    3.60
  -6  -7  -1   22.40    4.70
  -7  13  -1   23.40    4.80
 -13   6   1   18.40    3.30
   6   7   1   18.10    2.90
   6   7   1   18.20    3.50
   7 -13   1   16.50    3.40
 -13   6   1   14.40    3.80
  -7  14  -1 2777.82   65.59
  14  -7  -1 2742.53   66.49
  -7  14  -1 2793.82   67.69
  -7  -7  -1 2746.83   66.59
  14  -7  -1 2631.84   63.69
  -7  -7  -1 2702.73   67.19
 -14   7   1 2665.23   65.19
   7 -14   1 2625.54   65.69
 -14   7   1 2641.94   66.09
   7   7   1 2737.53   65.69
   7   7   1 2654.33   64.29
  15  -8  -1   14.20    2.70
  -8  -7  -1    8.80    4.60
  -7  15  -1   14.20    4.70
  15  -8  -1   12.10    3.90
  -8  -7  -1   15.20    4.00
 -15   8   1   14.40    4.00
 -15   8   1    7.10    3.70
   8   7   1   12.80    4.00
   7 -15   1   11.20    3.50
  -8  -6  -1  577.24   19.00
  14  -8  -1  544.55   15.40
  -6  14  -1  549.95   15.40
  14  -8  -1  554.54   17.70
  -6  14  -1  567.84   18.70
  -8  -6  -1  583.44   17.90
 -14   8   1  578.54   17.00
   8   6   1  569.64   17.20
   6 -14   1  521.15   16.90
 -14   8   1  538.35   17.20
  -5  13  -1    6.70    3.50
  -8  -5  -1    8.20    4.10
  13  -8  -1    5.90    2.10
  13  -8  -1    2.80    3.10
  -5  13  -1    8.10    2.30
  -8  -5  -1    7.10    3.10
 -13   8   1    4.40    2.90
   5 -13   1    5.60    2.80
   5 -13   1    9.40    2.90
   8   5   1    8.00    3.20
 -13   8   1    4.80    3.10
  -4  12  -1  264.67   10.80
  12  -8  -1  265.87    8.40
  -8  -4  -1  242.98   10.90
  -8  -4  -1  245.78    9.90
  -4  12  -1  254.67    8.20
  12  -8  -1  245.38   10.00
   8   4   1  256.67    9.70
 -12   8   1  256.27    9.70
   4 -12   1  260.87    9.20
 -12   8   1  245.38    9.40
   4 -12   1  245.88    9.40
  -8  -3  -1   66.49    5.30
  11  -8  -1   73.79    5.40
  11  -8  -1   81.29    4.40
  -8  -3  -1   66.89    6.30
  -3  11  -1   65.99    4.00
  -3  11  -1   77.99    5.90
   3 -11   1   69.99    4.90
   8   3   1   76.09    5.10
 -11   8   1   74.19    5.40
   3 -11   1   65.39    4.80
 -11   8   1   70.89    4.90
  -8  -2  -1    2.10    2.30
  -2  10  -1    2.00    1.70
  10  -8  -1    1.00    2.20
  10  -8  -1    3.80    1.80
  -2  10  -1    0.60    2.40
  -8  -2  -1    5.90    2.90
 -10   8   1    1.20    2.10
   2 -10   1    0.40    2.00
   2 -10   1   -0.90    1.90
   8   2   1    0.40    2.20
 -10   8   1    2.80    2.60
  -8  -1  -1  654.33   18.30
  -8  -1  -1  652.93   19.20
  -1   9  -1  686.93   19.00
   9  -8  -1  639.04   17.10
  -1   9  -1  641.04   16.70
   9  -8  -1  654.33   18.40
  -9   8   1  657.73   18.20
   1  -9   1  634.34   17.60
  -9   8   1  636.14   17.10
   1  -9   1  639.44   17.70
   8   1   1  664.73   17.80
   8  -8  -1   -1.60    1.90
   0   8  -1   -1.00    1.50
  -8   0  -1    1.60    2.50
  -8   0  -1    0.90    1.90
   0   8  -1    0.10    2.20
   8  -8  -1    0.20    1.60
   8   0   1   -1.10    1.90
  -8   8   1    0.30    1.50
   0  -8   1    0.40    1.70
  -8   8   1    1.10    2.30
   0  -8   1   -0.60    1.80
   7  -8  -1 1580.44   38.80
  -8   1  -1 1599.44   38.90
   7  -8  -1 1576.84   38.00
  -8   1  -1 1603.64   39.70
   1   7  -1 1596.04   39.30
   1   7  -1 1567.94   37.60
  -1  -7   1 1554.24   38.40
  -7   8   1 1550.84   37.20
   8  -1   1 1569.54   38.20
  -1  -7   1 1556.34   38.00
  -7   8   1 1557.54   38.80
  -8   2  -1  521.25   14.60
  -8   2  -1  563.44   15.80
   6  -8  -1  510.05   14.50
   6  -8  -1  507.35   13.90
   2   6  -1  505.55   13.60
   2   6  -1  496.65   14.80
   8  -2   1  491.65   13.90
  -2  -6   1  488.45   14.20
  -2  -6   1  509.25   13.70
  -6   8   1  497.45   14.50
   3   5  -1  124.89    5.90
   5  -8  -1  128.39    5.20
  -8   3  -1  111.89    4.60
   5  -8  -1  135.89    5.70
   3   5  -1  109.59    4.80
  -8   3  -1  116.29    5.90
   8  -3   1  123.99    5.30
  -5   8   1  118.39    5.70
   8  -3   1  127.49    5.10
  -3  -5   1  118.89    4.80
  -3  -5   1  117.19    5.30
  -8   4  -1 1348.37   32.80
  -8   4  -1 1358.26   34.30
   4  -8  -1 1371.26   33.40
   4   4  -1 1416.36   34.20
   4   4  -1 1354.66   33.00
  -4   8   1 1364.76   33.70
   8  -4   1 1286.27   32.20
   8  -4   1 1363.16   32.90
  -4  -4   1 1364.66   33.60
   8  -4   1 1353.46   33.50
  -4  -4   1 1377.76   32.70
  -8   5  -1  223.78    7.70
  -8   5  -1  216.78    8.30
   3  -8  -1  240.68    7.90
   5   3  -1  230.28    7.60
   5   3  -1  220.58    8.10
  -5  -3   1  224.28    8.00
   8  -5   1  228.78    7.20
   8  -5   1  235.08    7.90
  -5  -3   1  230.08    6.90
  -3   8   1  231.48    8.00
  -8   6  -1   36.60    3.80
  -8   6  -1   40.10    4.00
   2  -8  -1   36.00    3.50
   6   2  -1   41.20    3.70
   6   2  -1   46.20    3.60
  -6  -2   1   42.00    2.70
  -2   8   1   38.20    3.90
   8  -6   1   46.20    3.00
  -6  -2   1   44.00    3.80
   8  -6   1   41.40    3.60
   1  -8  -1  276.37    9.50
  -8   7  -1  300.97    9.90
  -8   7  -1  293.97   10.10
   7   1  -1  277.67    8.00
   7   1  -1  311.37    9.50
   7   1  -1  284.67    9.60
   8  -7   1  288.17    8.60
  -7  -1   1  301.17    9.90
  -7  -1   1  299.77    8.30
  -1   8   1  281.17    9.30
   8  -7   1  292.77    9.40
  -8   8  -1    3.30    2.50
   8   0  -1   -0.10    1.80
  -8   8  -1    2.80    2.20
   0  -8  -1    3.20    2.00
   8  -8   1   -0.60    1.80
   0   8   1    0.00    1.90
  -8   0   1   -0.90    2.20
   0   8   1   -0.20    1.90
  -8   0   1    1.70    1.40
   8  -8   1   -1.10    1.40
  -1  -8  -1  430.46   13.30
   9  -1  -1  413.66   13.00
  -8   9  -1  430.16   13.50
  -8   9  -1  423.76   13.60
  -9   1   1  435.36   13.60
   8  -9   1  435.76   12.90
   1   8   1  439.26   12.50
   1   8   1  439.76   12.90
   8  -9   1  431.56   12.00
  -2  -8  -1   43.40    4.40
  -2  -8  -1   38.70    4.60
  -8  10  -1   54.39    4.70
  10  -2  -1   54.49    3.10
  10  -2  -1   55.19    4.60
  -8  10  -1   55.89    5.30
 -10   2   1   56.49    5.10
   2   8   1   56.69    4.60
   8 -10   1   50.89    4.30
   2   8   1   48.10    4.00
   8 -10   1   55.29    3.50
  -8  11  -1  129.89    6.70
  -3  -8  -1  108.49    6.90
  11  -3  -1  140.39    7.00
  11  -3  -1  136.59    5.10
  -8  11  -1  131.99    7.50
  -3  -8  -1  127.49    6.80
 -11   3   1  121.69    7.00
   3   8   1  134.09    6.60
   3   8   1  143.29    6.00
 -11   3   1  126.89    6.30
   8 -11   1  133.89    6.50
   8 -11   1  139.69    5.60
  -4  -8  -1  399.96   14.50
  -8  12  -1  447.46   14.20
  12  -4  -1  443.96   14.40
  -4  -8  -1  448.66   14.60
  -8  12  -1  445.06   15.20
  12  -4  -1  442.06   12.20
   4   8   1  453.85   14.00
 -12   4   1  460.35   13.70
   8 -12   1  426.26   13.70
   4   8   1  470.25   13.30
 -12   4   1  455.55   14.80
  13  -5  -1    7.90    3.30
  -5  -8  -1    9.70    3.10
  -8  13  -1    8.90    3.90
  -5  -8  -1    6.60    4.00
  13  -5  -1   10.90    2.10
  -8  13  -1   13.80    3.10
   5   8   1    3.20    3.00
 -13   5   1   13.50    3.90
   5   8   1    8.60    2.60
 -13   5   1   15.40    3.20
   8 -13   1    9.90    3.10
  14  -6  -1  288.37   11.60
  14  -6  -1  289.37    9.20
  -6  -8  -1  282.87   12.40
  -8  14  -1  284.07   11.00
  -6  -8  -1  312.87   12.00
  -8  14  -1  319.37   13.30
   6   8   1  294.17   10.20
   8 -14   1  296.97   11.20
 -14   6   1  284.57   11.80
 -14   6   1  293.97   10.70
   6   8   1  299.47   11.20
  -8  15  -1   98.59    8.40
  -8  15  -1  100.19    6.80
  -7  -8  -1   90.89    8.30
  15  -7  -1   86.09    5.20
  -7  -8  -1  100.99    7.50
  15  -7  -1   95.79    7.40
 -15   7   1  107.29    7.00
   7   8   1   99.59    7.00
   8 -15   1  104.59    7.00
   7   8   1  108.79    6.10
 -15   7   1   96.29    7.50
  -8  16  -1   17.80    5.20
  -8  -8  -1   17.80    4.60
  -8  16  -1   14.50    4.00
  -8  -8  -1   15.90    5.30
  16  -8  -1   20.20    4.50
  16  -8  -1   23.90    3.30
 -16   8   1   13.50    4.30
   8   8   1   16.50    4.40
   8   8   1   10.90    3.10
   8 -16   1   15.80    4.00
 -16   8   1   22.30    4.50
  -8  17  -1  462.05   14.30
  -9  -8  -1  486.25   18.10
  17  -9  -1  459.95   14.10
  -9  -8  -1  476.15   17.00
  17  -9  -1  477.65   17.00
  -8  17  -1  482.85   18.10
 -17   9   1  465.65   16.80
 -17   9   1  444.66   15.70
   9   8   1  472.65   14.50
   9   8   1  481.65   16.30
   8 -17   1  479.95   15.10
   8 -17   1  482.75   16.50
  -7  16  -1  801.72   25.40
  16  -9  -1  821.22   21.90
  -7  16  -1  802.62   21.90
  16  -9  -1  839.22   24.70
  -9  -7  -1  832.62   25.70
  -9  -7  -1  836.42   24.70
   9   7   1  801.82   23.70
 -16   9   1  836.92   23.60
   7 -16   1  823.82   24.00
   7 -16   1  830.62   22.80
 -16   9   1  806.42   24.20
  15  -9  -1 1348.17   35.70
  15  -9  -1 1300.47   33.00
  -6  15  -1 1360.36   36.80
  -9  -6  -1 1375.36   37.00
  -6  15  -1 1303.37   33.00
  -9  -6  -1 1331.67   35.70
   9   6   1 1309.07   34.90
 -15   9   1 1339.37   34.70
   6 -15   1 1320.27   33.90
   6 -15   1 1317.87   35.10
 -15   9   1 1279.67   35.00
  -9  -5  -1  163.48    9.70
  -9  -5  -1  164.68    8.40
  14  -9  -1  154.98    8.50
  -5  14  -1  130.59    8.80
  14  -9  -1  151.68    6.50
  -5  14  -1  149.39    6.40
 -14   9   1  153.08    8.10
   5 -14   1  154.68    7.80
   9   5   1  146.79    7.90
 -14   9   1  144.89    7.90
   5 -14   1  141.49    7.00
  13  -9  -1    6.20    2.30
  -9  -4  -1    2.40    3.90
  13  -9  -1    1.30    2.70
  -4  13  -1    2.90    3.20
  -4  13  -1    6.30    2.10
  -9  -4  -1    1.70    2.70
   4 -13   1    3.10    2.60
 -13   9   1    5.80    3.40
 -13   9   1   -1.20    2.60
   9   4   1    4.00    2.90
   4 -13   1    3.40    2.40
  -3  12  -1 1241.08   33.50
  -3  12  -1 1249.28   30.80
  -9  -3  -1 1245.28   34.10
  12  -9  -1 1248.78   31.10
  -9  -3  -1 1227.28   32.70
  12  -9  -1 1241.98   32.80
   3 -12   1 1260.47   32.30
   9   3   1 1273.67   32.40
   3 -12   1 1248.68   31.70
 -12   9   1 1246.28   32.00
 -12   9   1 1271.57   32.50
  -9  -2  -1 1657.03   42.60
  11  -9  -1 1635.74   39.90
  -9  -2  -1 1639.44   41.40
  -2  11  -1 1601.94   39.40
  -2  11  -1 1675.43   42.20
  11  -9  -1 1657.13   41.50
   9   2   1 1623.04   40.80
   2 -11   1 1641.14   40.40
 -11   9   1 1634.54   41.10
   2 -11   1 1667.13   40.90
 -11   9   1 1611.74   40.30
  -9  -1  -1 1131.79   29.60
  -1  10  -1 1143.89   30.30
  -9  -1  -1 1131.79   30.70
  10  -9  -1 1122.29   28.30
  -1  10  -1 1105.99   27.90
  10  -9  -1 1116.79   29.60
 -10   9   1 1176.28   28.70
   1 -10   1 1135.29   29.00
 -10   9   1 1107.49   29.40
   9   1   1 1140.09   29.20
   1 -10   1 1153.38   28.90
   0   9  -1   -1.20    2.30
  -9   0  -1   -1.70    1.80
   0   9  -1    2.70    1.80
   9  -9  -1    1.90    2.20
   9  -9  -1    5.40    2.00
  -9   0  -1    0.30    2.60
  -9   9   1    1.00    1.80
   0  -9   1    0.50    1.90
   9   0   1    1.50    2.10
   0  -9   1    1.90    2.00
  -9   9   1    0.00    2.50
   1   8  -1  646.94   17.00
   8  -9  -1  651.93   17.50
   1   8  -1  674.93   19.00
  -9   1  -1  640.04   18.20
  -9   1  -1  655.03   19.20
   8  -9  -1  661.53   18.30
   9  -1   1  664.23   17.80
  -1  -8   1  652.13   17.60
  -8   9   1  650.53   18.30
  -8   9   1  640.94   16.80
  -1  -8   1  649.24   17.70
   2   7  -1 1746.13   43.30
  -9   2  -1 1775.22   42.80
  -9   2  -1 1833.02   44.10
   2   7  -1 1669.33   41.50
   7  -9  -1 1715.73   42.70
   7  -9  -1 1746.83   42.10
   9  -2   1 1731.03   42.20
  -2  -7   1 1712.53   42.30
  -2  -7   1 1744.13   41.90
  -7   9   1 1702.63   42.70
  -9   3  -1 3063.79   69.49
   3   6  -1 2861.91   68.69
   6  -9  -1 2850.71   68.19
   3   6  -1 2838.72   67.29
   6  -9  -1 2836.02   67.69
   9  -3   1 2855.81   67.59
  -6   9   1 2870.91   68.29
  -3  -6   1 2797.32   67.89
  -3  -6   1 2899.51   67.39
   9  -3   1 2809.22   67.79
   4   5  -1  433.46   12.30
   5  -9  -1  446.26   12.70
  -9   4  -1  433.56   13.60
  -9   4  -1  412.66   12.00
   4   5  -1  450.25   13.40
   9  -4   1  435.56   12.70
   9  -4   1  438.66   12.30
  -4  -5   1  458.45   12.10
   9  -4   1  401.26   11.40
  -4  -5   1  415.66   12.70
  -5   9   1  432.46   13.10
  -9   5  -1  498.45   14.00
  -9   5  -1  494.95   15.10
   4  -9  -1  478.75   14.10
   5   4  -1  498.35   14.70
   5   4  -1  491.05   13.90
  -4   9   1  492.35   14.50
   9  -5   1  495.55   14.20
   9  -5   1  511.95   13.70
  -5  -4   1  511.55   13.50
  -5  -4   1  506.65   14.40
   6   3  -1 1920.71   47.40
  -9   6  -1 1910.21   47.00
  -9   6  -1 1996.30   48.00
   6   3  -1 1962.70   46.90
   3  -9  -1 1958.50   47.30
   9  -6   1 1947.41   46.40
   9  -6   1 1906.81   46.90
  -6  -3   1 1957.70   46.10
  -6  -3   1 1911.11   47.30
  -3   9   1 1961.70   47.20
  -9   7  -1 4116.29   96.09
   7   2  -1 4045.40   95.09
   2  -9  -1 4080.29   95.39
   7   2  -1 4054.89   95.49
  -9   7  -1 4020.10   95.29
  -2   9   1 4048.89   95.09
   9  -7   1 4054.99   94.39
  -7  -2   1 4050.79   93.99
   9  -7   1 4178.98   95.19
  -7  -2   1 4003.00   95.59
  -9   8  -1  436.46   13.30
   8   1  -1  384.66   11.10
  -9   8  -1  432.46   13.50
   8   1  -1  410.66   12.70
   1  -9  -1  424.56   12.90
  -8  -1   1  424.86   13.30
   9  -8   1  421.86   11.90
  -1   9   1  419.96   12.50
  -8  -1   1  430.36   11.60
   9  -8   1  435.56   12.70
  -1   9   1  416.86   12.60
   0  -9  -1    2.50    2.20
   9   0  -1    3.90    1.30
  -9   9  -1   -1.10    2.50
   9   0  -1    4.80    2.20
  -9   9  -1   -1.90    2.20
  -9   0   1    3.00    1.60
  -9   0   1    1.20    2.50
   9  -9   1    0.10    2.00
   9  -9   1    3.90    1.90
   0   9   1    3.10    2.40
   0   9   1    6.30    2.30
  -9  10  -1 1161.08   29.80
  -1  -9  -1 1138.39   29.50
  10  -1  -1  973.20   28.60
  -9  10  -1 1120.29   29.90
  10  -1  -1 1109.49   29.20
   1   9   1 1149.48   28.60
 -10   1   1 1145.59   29.80
   9 -10   1 1123.89   28.00
   9 -10   1 1149.19   28.90
   1   9   1 1164.98   29.00
  -9  11  -1 1597.44   40.30
  11  -2  -1 1589.24   37.90
  -2  -9  -1 1604.64   40.30
  -9  11  -1 1587.84   40.80
  11  -2  -1 1561.14   40.00
   2   9   1 1552.44   39.10
   9 -11   1 1585.84   38.50
 -11   2   1 1571.24   40.40
   9 -11   1 1585.24   39.50
   2   9   1 1611.64   39.50
  -3  -9  -1 1362.66   40.20
  -9  12  -1 1653.63   41.80
  12  -3  -1 1684.23   41.10
  12  -3  -1 1631.44   38.50
  -9  12  -1 1625.34   40.90
  -3  -9  -1 1651.43   41.10
 -12   3   1 1587.54   39.90
 -12   3   1 1588.94   41.20
   9 -12   1 1598.44   40.30
   3   9   1 1590.64   39.70
   9 -12   1 1670.63   39.30
   3   9   1 1641.44   40.40
  -4  -9  -1   27.80    4.20
  -4  -9  -1   34.50    4.80
  -9  13  -1   32.90    5.10
  -9  13  -1   36.50    4.30
  13  -4  -1   32.30    3.00
  13  -4  -1   24.50    4.00
   4   9   1   28.50    3.60
 -13   4   1   35.30    4.10
 -13   4   1   30.00    4.90
   4   9   1   40.20    4.50
   9 -13   1   36.80    4.20
  -5  -9  -1  484.45   17.40
  14  -5  -1  554.54   17.40
  14  -5  -1  518.65   14.60
  -9  14  -1  546.05   18.30
  -5  -9  -1  535.65   17.50
  -9  14  -1  531.65   16.70
 -14   5   1  514.05   17.60
   5   9   1  586.84   17.00
   5   9   1  545.05   16.10
 -14   5   1  547.55   16.20
   9 -14   1  564.54   16.90
  -9  15  -1 1401.76   36.60
  -6  -9  -1 1405.16   37.50
  15  -6  -1 1385.36   34.50
  -9  15  -1 1520.55   39.40
  15  -6  -1 1407.26   37.50
  -6  -9  -1 1398.66   38.00
 -15   6   1 1400.26   35.90
   9 -15   1 1384.36   36.80
   6   9   1 1410.76   36.70
   6   9   1 1394.06   35.80
 -15   6   1 1362.86   37.40
  16  -7  -1  818.72   21.80
  -9  16  -1  878.41   26.50
  -7  -9  -1  857.81   25.00
  -7  -9  -1  819.12   25.40
  -9  16  -1  837.62   23.70
  16  -7  -1  852.61   25.00
   9 -16   1  779.62   23.80
 -16   7   1  808.82   24.60
   7   9   1  822.52   22.80
   7   9   1  812.42   23.90
 -16   7   1  844.72   23.40
  17  -8  -1  181.68    7.50
  17  -8  -1  167.48    9.90
  -8  -9  -1  191.38   10.30
  -8  -9  -1  165.28   10.80
  -9  17  -1  174.48   11.30
  -9  17  -1  199.38    9.30
   8   9   1  188.98    9.80
 -17   8   1  178.08    9.10
   8   9   1  175.88    8.20
   9 -17   1  192.28    9.70
 -17   8   1  193.78   10.40
  -9  -9  -1   44.80    6.10
  18  -9  -1   47.50    4.90
  18  -9  -1   36.80    6.00
  -9  18  -1   40.10    6.80
  -9  -9  -1   62.79    7.40
   9   9   1   36.30    5.70
   9   9   1   49.10    5.30
   9 -18   1   42.10    4.80
 -18   9   1   38.80    5.40
   9 -18   1   44.40    5.70
 -18   9   1   41.40    6.20
  -9  19  -1  249.48    9.80
  19 -10  -1  243.28    9.40
  19 -10  -1  228.98   12.30
 -10  -9  -1  259.07   13.40
  -9  19  -1  215.78   13.00
 -10  -9  -1  239.48   12.20
  10   9   1  224.28   11.60
   9 -19   1  228.68   11.60
   9 -19   1  222.98    9.80
 -19  10   1  239.78   11.40
 -19  10   1  239.98   12.40
  18 -10  -1   12.20    3.20
 -10  -8  -1   11.80    5.50
  18 -10  -1   20.00    5.20
  -8  18  -1   13.90    5.30
 -10  -8  -1   15.30    4.70
  -8  18  -1   16.00    3.60
 -18  10   1   10.20    4.70
   8 -18   1   17.80    3.70
  10   8   1   11.00    4.70
 -18  10   1   16.50    4.90
   8 -18   1   17.20    4.50
 -10  -7  -1  324.17   13.40
  -7  17  -1  330.77   14.60
  17 -10  -1  333.57   13.70
  -7  17  -1  312.37   11.00
 -10  -7  -1  330.77   14.80
  17 -10  -1  317.37   10.90
   7 -17   1  308.07   11.40
   7 -17   1  318.97   12.90
 -17  10   1  332.47   13.30
 -17  10   1  313.47   12.70
  10   7   1  311.87   12.90
  16 -10  -1  160.88    9.40
  16 -10  -1  164.88    7.30
 -10  -6  -1  166.88    9.40
  -6  16  -1  149.09    9.90
  -6  16  -1  152.88    7.20
 -10  -6  -1  182.78   11.00
 -16  10   1  169.78    9.20
   6 -16   1  162.18    9.00
  10   6   1  168.38    9.00
 -16  10   1  174.68    9.40
   6 -16   1  161.28    7.80
  15 -10  -1   90.79    7.50
  -5  15  -1   85.19    5.20
 -10  -5  -1   83.49    7.00
 -10  -5  -1   96.89    8.60
  15 -10  -1   81.79    5.40
  -5  15  -1   94.59    7.90
  10   5   1   83.79    6.90
   5 -15   1   88.69    6.80
 -15  10   1   97.39    7.40
   5 -15   1   82.69    5.80
 -15  10   1   87.49    6.80
  14 -10  -1 1073.39   27.90
  14 -10  -1 1067.09   30.00
 -10  -4  -1 1112.29   30.10
  -4  14  -1 1085.39   27.60
  -4  14  -1 1077.59   30.80
 -10  -4  -1 1138.59   31.70
   4 -14   1 1089.89   28.40
   4 -14   1 1105.89   29.50
 -14  10   1 1072.79   29.30
  10   4   1 1090.49   29.50
 -14  10   1 1123.09   29.60
 -10  -3  -1    0.40    3.90
  13 -10  -1    5.70    2.50
  13 -10  -1    4.40    2.70
  -3  13  -1    3.50    2.20
 -10  -3  -1    4.30    2.90
  -3  13  -1    3.40    3.40
   3 -13   1    5.50    2.50
   3 -13   1    4.40    2.80
 -13  10   1    1.20    3.60
  10   3   1    2.90    3.20
 -13  10   1   -0.20    3.00
  12 -10  -1  562.14   17.60
 -10  -2  -1  552.24   17.50
  12 -10  -1  578.44   16.30
  -2  12  -1  568.14   15.80
 -10  -2  -1  610.94   19.10
  -2  12  -1  592.14   18.60
 -12  10   1  576.24   17.50
   2 -12   1  579.74   17.20
  10   2   1  577.84   17.30
   2 -12   1  584.14   16.60
 -12  10   1  587.64   16.90
  11 -10  -1  177.48    8.00
  -1  11  -1  176.38    8.60
  -1  11  -1  165.98    6.50
 -10  -1  -1  167.88    7.90
 -10  -1  -1  164.68    9.10
  11 -10  -1  169.88    6.90
 -11  10   1  162.98    8.20
   1 -11   1  166.38    7.10
   1 -11   1  174.58    7.50
  10   1   1  185.88    7.80
 -11  10   1  162.78    6.90
 -10   0  -1   -0.70    2.80
   0  10  -1   -2.80    1.90
  10 -10  -1    2.40    2.60
 -10   0  -1   -1.30    2.20
   0  10  -1    1.10    2.60
  10 -10  -1    3.10    2.10
   0 -10   1    0.20    2.00
 -10  10   1    2.80    3.20
 -10  10   1    0.70    1.90
  10   0   1    2.50    2.50
   0 -10   1    1.20    2.20
   9 -10  -1 1126.19   28.80
   1   9  -1 1123.99   30.30
   1   9  -1 1129.89   28.30
 -10   1  -1 1146.59   30.90
   9 -10  -1 1152.88   29.70
 -10   1  -1 1144.69   29.60
  10  -1   1 1136.89   29.20
  -1  -9   1 1123.29   28.90
  -1  -9   1 1152.08   29.00
  -9  10   1 1157.88   28.20
  -9  10   1 1118.69   29.70
 -10   2  -1   -1.90    2.20
   8 -10  -1    4.20    2.40
   8 -10  -1   -0.50    1.80
   2   8  -1    1.60    2.40
   8 -10  -1    0.50    1.70
   2   8  -1    3.10    2.00
 -10   2  -1   -0.90    2.50
  10  -2   1   -1.20    2.20
  -8  10   1    7.90    3.10
  -2  -8   1    1.20    2.00
  -2  -8   1   -1.60    1.80
   3   7  -1  468.25   14.70
 -10   3  -1  513.85   15.80
   7 -10  -1  487.65   13.90
   3   7  -1  457.05   13.30
   7 -10  -1  465.25   14.20
  10  -3   1  470.75   14.00
  10  -3   1  478.85   13.80
  -3  -7   1  454.05   13.80
  -7  10   1  471.45   14.50
  -3  -7   1  485.35   13.60
   4   6  -1 1072.19   27.70
 -10   4  -1 1041.40   28.10
   6 -10  -1 1067.99   26.90
 -10   4  -1 1015.40   25.90
   4   6  -1 1060.19   26.40
  10  -4   1 1044.00   26.80
  10  -4   1  994.40   25.70
  -6  10   1 1029.70   27.30
  -4  -6   1 1046.40   26.30
  -4  -6   1 1047.10   27.00
  10  -4   1 1067.99   26.60
   5 -10  -1    9.80    2.50
   5   5  -1    7.70    2.60
 -10   5  -1    9.20    2.70
 -10   5  -1   11.10    2.70
   5   5  -1    8.70    2.40
  -5  -5   1   10.30    2.60
  10  -5   1   13.20    2.70
  -5  10   1    8.00    3.00
  10  -5   1    6.30    2.20
  -5  -5   1   12.50    2.30
 -10   6  -1 1462.25   36.80
 -10   6  -1 1371.66   35.30
   6   4  -1 1454.05   35.40
   6   4  -1 1436.76   36.10
   4 -10  -1 1411.06   35.60
  -4  10   1 1411.76   35.90
  10  -6   1 1445.46   35.10
  10  -6   1 1448.66   35.50
  -6  -4   1 1415.56   34.70
  -6  -4   1 1405.76   35.80
 -10   7  -1  329.97   11.50
   7   3  -1  336.27   10.70
   7   3  -1  322.17   10.90
 -10   7  -1  313.97   10.90
   3 -10  -1  324.47   10.90
  -7  -3   1  327.07   11.20
  -3  10   1  329.67   11.00
  10  -7   1  332.57   10.10
  -7  -3   1  312.07    9.70
  10  -7   1  329.57   10.70
 -10   8  -1   49.10    4.80
 -10   8  -1   57.79    5.10
   8   2  -1   51.09    4.50
   2 -10  -1   53.09    4.40
   8   2  -1   53.79    4.30
  10  -8   1   46.10    4.40
  -8  -2   1   55.79    5.00
  -8  -2   1   57.89    3.50
  -2  10   1   50.19    4.60
  10  -8   1   51.29    3.90
 -10   9  -1 1120.69   30.00
   1 -10  -1 1126.49   29.60
   9   1  -1 1079.89   29.20
 -10   9  -1 1155.78   30.00
  -9  -1   1 1137.69   30.00
  -1  10   1 1115.39   29.10
  10  -9   1 1151.08   28.50
  10  -9   1 1164.68   29.20
  -1  10   1 1135.39   29.10
  -9  -1   1 1167.88   28.10
 -10  10  -1   -1.90    2.50
  10   0  -1   -0.80    2.20
   0 -10  -1   -5.60    2.00
 -10  10  -1    2.70    3.30
   0 -10  -1    2.70    2.30
  10 -10   1    0.50    1.80
   0  10   1    0.80    2.30
  10 -10   1   -0.70    2.10
 -10   0   1    3.30    2.90
   0  10   1   -2.30    2.50
 -10   0   1   -1.70    1.80
 -10  11  -1  758.22   22.00
 -10  11  -1  738.93   21.50
  11  -1  -1  739.33   21.10
  -1 -10  -1  744.43   21.40
 -11   1   1  724.33   21.60
   1  10   1  763.72   20.80
  10 -11   1  750.32   19.90
  10 -11   1  742.03   20.70
   1  10   1  780.02   20.90
  12  -2  -1  302.57    9.30
  -2 -10  -1  296.87   11.40
 -10  12  -1  316.77   12.30
 -10  12  -1  313.47   11.60
  12  -2  -1  299.37   11.30
   2  10   1  316.57   11.10
   2  10   1  301.57   10.50
 -12   2   1  297.87   11.90
  10 -12   1  310.37   10.00
  10 -12   1  302.67   10.90
 -10  13  -1   20.30    4.60
 -10  13  -1   17.50    3.60
  13  -3  -1   22.40    4.00
  13  -3  -1   20.30    2.60
  -3 -10  -1   24.60    4.40
  -3 -10  -1   23.20    4.00
  10 -13   1   25.90    3.30
   3  10   1   18.60    3.50
  10 -13   1   21.30    3.60
   3  10   1   22.50    4.00
 -13   3   1   26.10    4.70
 -13   3   1   28.00    3.70
  14  -4  -1  858.71   24.90
  -4 -10  -1  899.81   25.20
  14  -4  -1  852.91   22.20
  -4 -10  -1  812.52   24.70
 -10  14  -1  867.61   25.90
 -10  14  -1  879.21   24.60
 -14   4   1  863.61   23.50
   4  10   1  870.51   23.70
 -14   4   1  909.91   25.80
  10 -14   1  835.02   24.10
   4  10   1  894.91   24.30
  15  -5  -1   16.40    3.00
 -10  15  -1   13.80    4.60
  -5 -10  -1   21.50    5.10
 -10  15  -1   25.90    4.20
  15  -5  -1   23.20    4.60
  -5 -10  -1   20.10    4.60
  10 -15   1   23.80    4.20
 -15   5   1   16.60    4.70
 -15   5   1   22.90    4.10
   5  10   1   15.30    4.10
   5  10   1   16.90    3.80
  -6 -10  -1   81.79    7.30
  -6 -10  -1   74.19    8.10
 -10  16  -1   79.79    6.80
  16  -6  -1   80.99    7.30
  16  -6  -1   68.29    4.90
 -10  16  -1   84.89    8.70
 -16   6   1   65.79    7.50
   6  10   1   88.59    7.10
  10 -16   1   72.09    6.60
 -16   6   1   72.29    6.20
   6  10   1   69.69    6.10
  17  -7  -1  461.15   16.90
  17  -7  -1  462.35   13.90
 -10  17  -1  461.45   15.60
  -7 -10  -1  484.75   17.60
 -10  17  -1  464.85   18.30
  -7 -10  -1  494.25   17.20
 -17   7   1  447.06   16.70
   7  10   1  451.25   16.10
  10 -17   1  447.26   16.00
   7  10   1  463.05   15.10
 -17   7   1  477.55   15.40
  -8 -10  -1   10.50    5.00
  -8 -10  -1    5.70    4.30
 -10  18  -1    4.30    3.60
  18  -8  -1    9.00    4.30
  18  -8  -1   10.00    2.80
 -10  18  -1    6.20    4.90
 -18   8   1    6.10    4.30
   8  10   1    8.10    4.50
  10 -18   1   15.30    4.30
 -18   8   1    8.20    4.60
   8  10   1    4.30    3.40
  19  -9  -1  501.75   18.20
  -9 -10  -1  508.65   18.70
 -10  19  -1  496.15   19.30
  19  -9  -1  464.65   14.60
  -9 -10  -1  462.85   18.00
 -19   9   1  474.15   16.30
   9  10   1  509.55   17.50
   9  10   1  452.35   15.30
  10 -19   1  459.75   15.50
 -19   9   1  453.75   17.70
  10 -19   1  467.25   17.20
 -10  20  -1   87.19    9.60
 -10  20  -1   75.99    6.90
 -10 -10  -1   98.99    9.20
  20 -10  -1   89.09    6.40
  20 -10  -1  106.49    9.50
 -10 -10  -1   90.09    9.80
  10 -20   1   83.79    8.50
 -20  10   1   79.99    8.60
  10  10   1   87.99    8.90
  10 -20   1   74.59    6.70
 -20  10   1  102.99    9.80
 -11 -10  -1   23.40    6.40
 -10  21  -1   20.20    4.30
  21 -11  -1    1.40    5.20
 -10  21  -1    9.10    6.10
  21 -11  -1   24.70    4.00
 -11 -10  -1   19.80    5.60
 -21  11   1   15.80    5.60
  10 -21   1   20.60    5.60
  10 -21   1   15.80    4.20
  11  10   1   10.60    5.70
 -21  11   1   12.20    5.80
  20 -11  -1  664.33   22.60
  20 -11  -1  638.24   18.90
 -11  -9  -1  637.64   22.10
  -9  20  -1  633.54   18.90
  -9  20  -1  639.64   23.60
 -11  -9  -1  638.14   23.10
  11   9   1  642.24   21.60
 -20  11   1  653.33   21.00
   9 -20   1  651.53   21.80
 -20  11   1  691.43   22.80
  19 -11  -1   78.39    6.00
  -8  19  -1   83.39    9.10
  19 -11  -1   88.29    8.70
  -8  19  -1   75.39    6.30
 -11  -8  -1   94.89    9.80
 -11  -8  -1   80.29    7.80
 -19  11   1   87.69    8.30
 -19  11   1   81.29    8.60
   8 -19   1   71.09    7.40
  11   8   1   73.09    7.50
   8 -19   1   86.49    6.50
 -11  -7  -1    0.10    3.60
  -7  18  -1   -5.80    4.40
  18 -11  -1    2.80    3.00
  -7  18  -1   -3.70    2.70
  18 -11  -1    0.80    4.00
 -11  -7  -1    7.40    5.30
 -18  11   1   -1.30    4.20
   7 -18   1   -2.70    2.80
   7 -18   1   -1.20    3.60
 -18  11   1    0.70    4.30
  11   7   1    0.40    3.90
 -11  -6  -1 1106.49   31.40
 -11  -6  -1 1138.19   33.00
  17 -11  -1 1128.69   31.70
  -6  17  -1 1077.79   32.50
  17 -11  -1 1107.09   28.80
  -6  17  -1 1091.99   28.60
   6 -17   1 1103.69   29.00
  11   6   1 1068.19   30.70
 -17  11   1 1084.89   30.60
   6 -17   1 1092.29   30.90
 -17  11   1 1147.89   31.40
 -11  -5  -1    6.50    4.90
 -11  -5  -1    3.70    3.50
  16 -11  -1    3.90    2.80
  -5  16  -1    3.50    4.20
  16 -11  -1    6.60    3.90
  -5  16  -1    4.70    2.90
   5 -16   1    2.60    3.50
   5 -16   1    0.70    2.90
 -16  11   1   -1.30    3.40
  11   5   1    3.20    3.80
 -16  11   1    9.20    4.50
  -4  15  -1  730.33   20.00
 -11  -4  -1  752.72   22.40
  15 -11  -1  752.92   22.50
  -4  15  -1  720.13   23.30
 -11  -4  -1  761.92   24.10
  15 -11  -1  745.83   20.50
   4 -15   1  724.03   20.50
 -15  11   1  736.13   21.80
 -15  11   1  745.73   22.10
  11   4   1  735.43   22.00
   4 -15   1  760.32   22.10
  14 -11  -1  678.33   20.80
  -3  14  -1  678.13   18.60
 -11  -3  -1  677.83   20.70
  14 -11  -1  682.33   19.10
 -11  -3  -1  683.43   22.30
  -3  14  -1  703.93   21.90
   3 -14   1  683.23   19.20
 -14  11   1  680.43   20.60
  11   3   1  690.33   20.40
   3 -14   1  673.23   20.20
 -14  11   1  717.33   20.20
 -11  -2  -1   32.10    4.20
  -2  13  -1   33.00    3.50
  -2  13  -1   23.20    4.60
  13 -11  -1   22.60    3.50
  13 -11  -1   25.80    4.20
 -11  -2  -1   28.90    5.20
   2 -13   1   24.60    3.40
  11   2   1   18.60    4.00
   2 -13   1   23.60    4.00
 -13  11   1   26.00    3.70
 -13  11   1   26.60    4.90
 -11  -1  -1 2154.98   52.79
  -1  12  -1 2138.39   53.79
 -11  -1  -1 2179.28   54.59
  -1  12  -1 2017.80   50.79
  12 -11  -1 2183.58   51.49
  12 -11  -1 2120.89   52.89
   1 -12   1 2106.19   51.49
  11   1   1 2133.69   52.39
   1 -12   1 2089.39   52.19
 -12  11   1 2112.89   52.69
 -12  11   1 2095.19   51.49
  11 -11  -1    2.20    2.10
  11 -11  -1   -1.30    2.60
 -11   0  -1   -1.90    3.20
 -11   0  -1    2.00    2.70
   0  11  -1    1.80    3.00
   0  11  -1    0.00    2.20
  11   0   1    3.70    2.80
 -11  11   1   -3.00    2.10
   0 -11   1    0.40    2.40
   0 -11   1   -3.20    2.10
 -11  11   1    0.60    3.30
   1  10  -1  161.58    8.30
  10 -11  -1  169.78    7.90
 -11   1  -1  178.68    9.10
   1  10  -1  164.88    6.80
  10 -11  -1  156.18    7.00
 -11   1  -1  171.18    7.80
  11  -1   1  175.58    7.60
 -10  11   1  173.88    8.40
  -1 -10   1  170.68    7.20
  -1 -10   1  166.48    7.30
 -10  11   1  171.68    6.60
   9 -11  -1 1610.04   40.30
   2   9  -1 1603.64   39.80
 -11   2  -1 1624.44   41.00
   9 -11  -1 1644.34   41.10
   2   9  -1 1660.43   41.80
 -11   2  -1 1613.04   42.30
  -9  11   1 1648.64   39.30
  -2  -9   1 1669.93   40.50
  -2  -9   1 1606.34   40.40
  -9  11   1 1611.04   41.20
  11  -2   1 1668.33   40.70
 -11   3  -1   85.29    6.80
   3   8  -1   76.19    4.70
   3   8  -1   69.99    5.60
   8 -11  -1   72.69    4.90
   8 -11  -1   70.09    5.30
  11  -3   1   74.69    5.10
  -3  -8   1   69.79    4.90
  -8  11   1   72.99    6.10
  -3  -8   1   70.89    4.70
  11  -3   1   72.29    5.10
   4   7  -1 2935.81   70.09
   4   7  -1 2892.61   68.69
 -11   4  -1 2811.12   67.89
 -11   4  -1 2971.90   70.89
   7 -11  -1 2921.81   69.19
  -4  -7   1 2901.61   68.69
  -4  -7   1 2867.91   69.19
  11  -4   1 2918.41   69.19
  11  -4   1 2824.72   68.89
  -7  11   1 2945.61   69.89
 -11   5  -1   89.49    5.40
   5   6  -1   90.49    5.30
 -11   5  -1  100.99    6.40
   6 -11  -1   89.19    5.40
   5   6  -1  103.19    6.10
  -5  -6   1   87.59    5.60
  -6  11   1   97.09    6.30
  11  -5   1   84.89    5.50
  11  -5   1   94.69    5.30
  -5  -6   1  100.19    5.10
 -11   6  -1  474.95   14.40
 -11   6  -1  518.65   16.00
   5 -11  -1  501.05   14.90
   6   5  -1  516.05   15.30
   6   5  -1  464.55   14.40
  -5  11   1  482.85   15.20
  11  -6   1  512.55   14.40
  -6  -5   1  481.45   14.00
  -6  -5   1  492.65   15.00
  11  -6   1  515.35   14.80
 -11   7  -1 2629.14   63.89
   7   4  -1 2635.54   63.19
   4 -11  -1 2630.94   62.99
 -11   7  -1 2579.44   62.59
   7   4  -1 2605.64   62.59
  11  -7   1 2619.04   62.59
  -4  11   1 2556.34   62.89
  -7  -4   1 2592.34   63.09
  11  -7   1 2647.04   62.09
  -7  -4   1 2585.14   61.69
 -11   8  -1  143.59    7.50
 -11   8  -1  137.59    7.20
   8   3  -1  121.99    6.50
   3 -11  -1  130.79    6.70
   8   3  -1  131.69    6.70
  11  -8   1  133.99    6.10
  -8  -3   1  135.89    7.10
  -8  -3   1  126.89    5.70
  -3  11   1  125.49    6.80
  11  -8   1  131.09    6.50
 -11   9  -1 1572.74   39.90
   2 -11  -1 1565.84   39.70
   9   2  -1 1561.54   39.40
 -11   9  -1 1523.15   40.20
  -9  -2   1 1574.04   38.10
  -2  11   1 1541.35   39.30
  -9  -2   1 1538.25   40.00
  -2  11   1 1620.94   39.30
  11  -9   1 1577.44   38.50
  11  -9   1 1604.54   39.20
   1 -11  -1  726.43   21.00
 -11  10  -1  733.03   21.40
  10   1  -1  717.93   20.70
 -11  10  -1  735.23   21.40
  11 -10   1  752.72   20.50
 -10  -1   1  733.13   19.30
 -10  -1   1  746.93   21.50
  11 -10   1  721.63   19.70
  -1  11   1  734.53   20.50
  -1  11   1  754.82   20.60
  11   0  -1    0.60    2.70
 -11  11  -1   -5.10    3.10
   0 -11  -1   -0.10    2.40
 -11  11  -1    2.40    2.90
 -11   0   1   -1.20    3.20
 -11   0   1    3.70    2.10
   0  11   1   -1.30    2.80
   0  11   1    4.30    2.90
  11 -11   1   -2.20    2.10
  11 -11   1   -2.00    2.40
  12  -1  -1 2034.10   50.79
 -11  12  -1 2071.79   51.29
 -11  12  -1 2055.89   51.69
  -1 -11  -1 2048.59   51.09
   1  11   1 1992.30   49.99
 -12   1   1 1998.40   51.29
  11 -12   1 2041.30   50.19
  11 -12   1 1987.20   49.20
   1  11   1 2073.19   50.29
 -11  13  -1  114.39    7.20
  -2 -11  -1  105.59    7.20
  13  -2  -1  103.99    7.10
  -2 -11  -1   94.09    6.80
  13  -2  -1  108.49    5.30
 -11  13  -1  110.89    8.10
  11 -13   1  114.69    6.80
   2  11   1  114.59    6.90
 -13   2   1  120.09    8.00
   2  11   1  118.69    6.60
  11 -13   1  108.79    5.90
 -11  14  -1  306.87   12.20
  -3 -11  -1  308.17   12.50
  14  -3  -1  326.27   12.60
  14  -3  -1  323.97   10.20
  -3 -11  -1  296.07   12.20
 -11  14  -1  326.47   13.60
  11 -14   1  344.07   12.20
   3  11   1  332.17   12.10
   3  11   1  346.17   12.00
  11 -14   1  343.17   11.10
 -14   3   1  345.27   11.60
 -14   3   1  324.77   13.40
 -11  15  -1  729.23   22.20
  -4 -11  -1  712.83   22.50
  15  -4  -1  710.33   19.70
  -4 -11  -1  737.23   22.80
  15  -4  -1  760.52   22.70
 -11  15  -1  764.52   23.90
 -15   4   1  764.72   23.40
   4  11   1  763.92   21.50
 -15   4   1  761.72   21.20
   4  11   1  784.12   22.00
  11 -15   1  766.52   22.10
  -5 -11  -1   74.49    7.30
  -5 -11  -1   87.69    8.20
 -11  16  -1   71.99    7.90
  16  -5  -1   82.89    7.40
 -11  16  -1   75.09    7.00
  16  -5  -1   71.89    5.10
 -16   5   1   78.29    8.00
  11 -16   1   79.19    6.90
   5  11   1   82.89    6.60
 -16   5   1   91.09    6.40
   5  11   1   85.19    7.10
  17  -6  -1 1413.86   35.30
 -11  17  -1 1382.86   37.40
  17  -6  -1 1405.86   38.70
  -6 -11  -1 1413.46   38.90
 -11  17  -1 1551.54   41.00
  -6 -11  -1 1437.76   38.90
  11 -17   1 1426.96   37.90
 -17   6   1 1424.86   36.70
 -17   6   1 1370.26   38.80
   6  11   1 1426.06   37.80
   6  11   1 1399.26   37.10
  18  -7  -1   30.20    3.80
 -11  18  -1   29.40    4.90
 -11  18  -1   25.30    6.10
  -7 -11  -1   27.80    5.50
  -7 -11  -1   31.80    6.00
  18  -7  -1   30.70    5.80
 -18   7   1   21.70    4.60
   7  11   1   21.70    4.50
   7  11   1   34.90    5.70
 -18   7   1   24.50    5.40
  11 -18   1   23.00    4.80
  -8 -11  -1  218.08   12.10
  19  -8  -1  193.48   11.60
 -11  19  -1  207.98   10.00
  -8 -11  -1  202.78   11.70
  19  -8  -1  198.78    8.50
 -11  19  -1  215.58   13.10
  11 -19   1  213.88   11.10
 -19   8   1  226.78   12.00
   8  11   1  191.48   11.00
 -19   8   1  207.08   10.30
   8  11   1  192.38    9.60
  -9 -11  -1  591.04   21.10
 -11  20  -1  570.24   21.90
  20  -9  -1  554.44   16.80
  20  -9  -1  595.74   20.80
  -9 -11  -1  609.64   21.10
  11 -20   1  562.24   19.80
 -20   9   1  567.14   20.70
   9  11   1  535.95   19.60
   9  11   1  573.54   18.10
 -20   9   1  554.14   18.50
 -11  21  -1    3.10    6.10
 -11  21  -1    6.50    4.10
 -10 -11  -1    8.00    5.00
  21 -10  -1    4.30    3.30
  21 -10  -1    0.70    5.00
 -10 -11  -1    6.30    5.50
  10  11   1    9.50    5.50
 -21  10   1    1.60    5.70
  11 -21   1   11.00    5.00
 -21  10   1   10.40    5.10
  10  11   1   13.40    4.00
  22 -11  -1  354.36   16.70
 -11  22  -1  364.86   13.40
 -11 -11  -1  368.56   16.80
 -11 -11  -1  371.16   17.30
  22 -11  -1  376.56   13.10
 -11  22  -1  374.56   18.20
  11 -22   1  385.56   16.30
 -22  11   1  382.36   17.10
 -22  11   1  360.66   15.10
  11  11   1  370.76   16.10
  23 -12  -1  103.99   10.30
 -12 -11  -1  117.89   10.90
  23 -12  -1  116.39    7.80
 -11  23  -1  123.99   12.30
 -12 -11  -1  107.89   11.50
 -11  23  -1  113.29    8.20
 -23  12   1  130.09   11.40
  12  11   1  126.89   11.00
  11 -23   1  120.39   10.30
 -23  12   1  123.39   10.30
  22 -12  -1  269.27   14.40
 -10  22  -1  247.98   15.20
 -10  22  -1  251.57   10.90
 -12 -10  -1  273.57   15.00
 -12 -10  -1  243.38   13.60
  22 -12  -1  259.77   10.70
  12  10   1  253.77   13.60
  10 -22   1  240.88   13.00
 -22  12   1  241.18   12.70
 -22  12   1  247.08   13.80
 -12  -9  -1  126.79   10.30
  21 -12  -1  127.99    7.70
  21 -12  -1  124.49   10.40
  -9  21  -1  115.09    7.70
 -12  -9  -1  140.19   11.60
  -9  21  -1  142.69   11.60
   9 -21   1  131.59    9.90
  12   9   1  119.19   10.10
 -21  12   1  133.79   10.50
 -21  12   1  129.09   10.00
  20 -12  -1   85.09    8.50
  -8  20  -1   63.89    8.60
  -8  20  -1   56.99    5.60
  20 -12  -1   63.19    6.30
 -12  -8  -1   69.89    7.90
 -12  -8  -1   76.19    9.00
  12   8   1   78.09    8.00
   8 -20   1   64.19    7.30
 -20  12   1   59.29    7.20
 -20  12   1   74.59    8.60
  -7  19  -1  954.90   30.40
  19 -12  -1  949.01   26.20
 -12  -7  -1  979.20   30.60
 -12  -7  -1  995.30   29.20
  -7  19  -1  941.71   25.90
  19 -12  -1  984.70   29.40
 -19  12   1 1007.60   28.40
 -19  12   1  973.10   28.90
  12   7   1  986.00   28.70
   7 -19   1  939.51   25.90
   7 -19   1  956.40   28.60
 -12  -6  -1   40.50    6.00
  -6  18  -1   32.50    4.40
  18 -12  -1   41.90    4.60
  18 -12  -1   27.40    5.50
 -12  -6  -1   35.30    6.40
  -6  18  -1   28.50    6.00
  12   6   1   29.50    5.50
 -18  12   1   37.40    5.60
   6 -18   1   22.60    5.10
 -18  12   1   36.60    6.00
   6 -18   1   34.10    4.40
 -12  -5  -1  198.48   11.90
 -12  -5  -1  200.38   10.40
  17 -12  -1  211.48   10.60
  -5  17  -1  184.88    8.40
  -5  17  -1  192.48   11.50
  17 -12  -1  195.18    8.60
  12   5   1  184.08   10.10
 -17  12   1  195.78   10.00
 -17  12   1  193.98   10.60
   5 -17   1  184.38    8.30
   5 -17   1  209.38   10.20
 -12  -4  -1  601.64   20.90
  -4  16  -1  584.04   16.90
 -12  -4  -1  579.14   19.00
  -4  16  -1  570.84   20.30
  16 -12  -1  592.74   19.30
  16 -12  -1  617.04   17.50
   4 -16   1  572.34   17.00
  12   4   1  564.14   18.70
   4 -16   1  572.64   18.70
 -16  12   1  594.74   19.10
 -16  12   1  590.24   18.60
  15 -12  -1  171.38    9.40
  -3  15  -1  184.88    7.80
  15 -12  -1  186.88    8.30
 -12  -3  -1  197.78   11.40
 -12  -3  -1  194.88    9.50
  -3  15  -1  215.48   11.10
 -15  12   1  182.58   10.00
   3 -15   1  189.38    8.20
  12   3   1  203.48    9.70
   3 -15   1  182.88    9.40
 -15  12   1  189.28    8.90
 -12  -2  -1 1888.31   49.00
  14 -12  -1 1845.62   45.40
  14 -12  -1 1881.71   47.20
  -2  14  -1 1777.12   44.70
 -12  -2  -1 1842.52   46.90
  -2  14  -1 1777.52   47.90
  12   2   1 1838.82   46.60
 -14  12   1 1810.82   46.80
   2 -14   1 1847.62   45.30
 -14  12   1 1824.62   46.00
   2 -14   1 1854.41   46.60
 -12  -1  -1    7.40    3.40
  -1  13  -1    5.60    2.70
  13 -12  -1    6.40    2.70
 -12  -1  -1   -4.20    3.70
  13 -12  -1   10.60    3.30
  -1  13  -1    6.20    3.80
 -13  12   1    2.90    4.00
 -13  12   1    0.60    2.60
   1 -13   1    6.10    3.20
   1 -13   1    2.60    2.70
  12   1   1    4.50    3.30
  12 -12  -1    6.30    2.80
   0  12  -1   -1.30    3.20
  12 -12  -1    0.70    2.90
 -12   0  -1   -4.00    2.70
   0  12  -1    3.10    2.60
 -12   0  -1    0.00    3.60
   0 -12   1    1.50    2.50
  12   0   1   -1.80    2.80
 -12  12   1    4.90    3.90
   0 -12   1   -1.40    2.60
 -12  12   1    1.70    2.40
  11 -12  -1 2101.29   52.89
  11 -12  -1 2095.69   51.89
   1  11  -1 2088.39   53.69
 -12   1  -1 2121.59   52.79
   1  11  -1 2131.09   51.29
 -12   1  -1 2179.18   54.69
  -1 -11   1 2169.38   52.49
  12  -1   1 2156.28   52.49
 -11  12   1 2135.89   51.29
 -11  12   1 2093.49   52.99
  -1 -11   1 2123.29   51.79
 -12   2  -1  572.44   18.70
   2  10  -1  543.65   17.70
  10 -12  -1  568.14   17.20
  10 -12  -1  591.24   16.70
   2  10  -1  564.64   16.00
  12  -2   1  550.24   16.80
 -10  12   1  561.74   15.50
  -2 -10   1  538.15   16.50
  -2 -10   1  565.44   16.40
 -10  12   1  575.04   17.70
   9 -12  -1 1297.27   33.30
 -12   3  -1 1405.36   35.70
   3   9  -1 1243.68   32.10
   9 -12  -1 1301.87   32.80
   3   9  -1 1242.38   33.80
  -3  -9   1 1288.67   32.60
  -3  -9   1 1248.38   32.60
  12  -3   1 1262.57   32.80
  -9  12   1 1271.37   33.60
  12  -3   1 1212.18   32.60
   4   8  -1  246.98   10.20
 -12   4  -1  264.07   11.20
   8 -12  -1  268.97    9.60
   4   8  -1  245.48    9.00
   8 -12  -1  239.28    9.60
  -4  -8   1  251.27    9.10
  12  -4   1  236.18    9.30
  -8  12   1  258.77   10.30
  -4  -8   1  258.87    9.50
  12  -4   1  259.77    9.50
 -12   5  -1  381.36   12.30
   7 -12  -1  412.56   13.20
   5   7  -1  411.56   12.80
   5   7  -1  428.76   14.00
 -12   5  -1  424.66   14.60
  -5  -7   1  411.26   13.30
  -7  12   1  427.36   14.00
  -5  -7   1  410.96   12.60
  12  -5   1  393.96   12.90
  12  -5   1  417.36   13.00
   6 -12  -1 3541.25   84.89
 -12   6  -1 3624.44   86.39
   6   6  -1 3575.24   85.39
 -12   6  -1 3463.45   84.09
   6   6  -1 3569.44   84.39
  12  -6   1 3710.73   84.59
  -6  -6   1 3563.04   84.09
  -6  -6   1 3536.15   84.99
  -6  12   1 3560.94   85.29
  12  -6   1 3580.14   84.59
   7   5  -1  218.48    8.70
   7   5  -1  218.68    9.20
   5 -12  -1  210.18    8.80
 -12   7  -1  218.48    9.90
 -12   7  -1  193.78    8.70
  -7  -5   1  228.08    9.30
  12  -7   1  216.48    8.70
  -5  12   1  208.58    9.20
  -7  -5   1  229.38    8.20
  12  -7   1  223.68    8.50
   8   4  -1  445.16   14.20
 -12   8  -1  438.36   14.30
   8   4  -1  455.15   14.10
 -12   8  -1  447.26   15.00
   4 -12  -1  460.95   14.50
  -4  12   1  424.96   14.30
  12  -8   1  457.65   13.60
  -8  -4   1  449.76   14.60
  12  -8   1  449.86   13.80
  -8  -4   1  435.56   13.10
 -12   9  -1 1628.44   42.20
   9   3  -1 1624.54   41.10
   3 -12  -1 1581.64   41.30
 -12   9  -1 1633.24   41.50
   9   3  -1 1665.53   41.20
  12  -9   1 1658.93   40.80
  -3  12   1 1597.24   41.10
  -9  -3   1 1623.34   41.70
  -9  -3   1 1629.34   39.90
  12  -9   1 1669.43   40.40
   2 -12  -1  293.77   11.20
 -12  10  -1  295.27   11.70
 -12  10  -1  304.27   11.70
  10   2  -1  327.37   11.30
  12 -10   1  281.27   10.10
  -2  12   1  306.67   10.80
 -10  -2   1  289.77   11.60
 -10  -2   1  292.87    9.60
  12 -10   1  300.17   10.70
  -2  12   1  290.57   10.90
 -12  11  -1 2035.60   51.29
 -12  11  -1 2072.79   51.29
   1 -12  -1 2027.50   50.79
  11   1  -1 1970.50   50.39
  -1  12   1 1994.80   50.09
 -11  -1   1 2037.00   48.90
  12 -11   1 2020.40   49.40
  -1  12   1 2064.39   49.99
  12 -11   1 2045.60   49.99
 -11  -1   1 2007.80   51.19
   0 -12  -1    0.90    2.90
 -12  12  -1   -0.90    3.10
 -12  12  -1   -4.50    3.50
  12   0  -1    2.00    2.90
  12 -12   1    0.20    2.80
 -12   0   1   -0.60    2.20
  12 -12   1    3.70    2.50
   0  12   1    3.10    3.30
 -12   0   1    6.50    3.90
   0  12   1    2.90    3.00
 -12  13  -1   -2.70    4.00
  -1 -12  -1   -4.40    2.70
  -1 -12  -1   -3.60    3.10
  13  -1  -1    6.00    3.30
 -12  13  -1   -4.80    2.80
   1  12   1    2.00    3.20
  12 -13   1    1.00    2.40
  12 -13   1    3.40    3.10
 -13   1   1    5.00    3.90
   1  12   1    1.00    2.90
 -12  14  -1 1329.77   35.20
  14  -2  -1 1317.87   32.40
  14  -2  -1 1262.37   35.00
  -2 -12  -1 1276.37   35.20
 -12  14  -1 1338.07   36.20
  -2 -12  -1 1173.18   33.90
   2  12   1 1318.07   34.30
  12 -14   1 1336.27   34.40
 -14   2   1 1331.87   36.00
  12 -14   1 1369.96   33.50
   2  12   1 1296.87   34.20
 -14   2   1 1338.57   33.70
  15  -3  -1  535.55   18.10
 -12  15  -1  536.25   17.70
  -3 -12  -1  545.35   18.20
  -3 -12  -1  515.55   17.50
  15  -3  -1  562.14   15.30
 -12  15  -1  557.34   19.20
   3  12   1  539.15   17.10
  12 -15   1  582.94   16.50
 -15   3   1  530.75   18.80
  12 -15   1  538.15   17.30
   3  12   1  554.94   17.50
 -15   3   1  535.35   16.40
  16  -4  -1 1194.08   33.80
  -4 -12  -1 1229.68   34.10
 -12  16  -1 1266.17   35.30
  16  -4  -1 1230.78   30.70
 -12  16  -1 1236.18   33.50
  -4 -12  -1 1216.78   33.50
 -16   4   1 1204.68   34.40
  12 -16   1 1201.98   33.00
 -16   4   1 1223.58   31.90
   4  12   1 1205.58   32.70
   4  12   1 1231.38   33.10
  -5 -12  -1  126.89    9.10
  17  -5  -1  146.39    6.70
  -5 -12  -1  124.59    9.10
  17  -5  -1  142.09    9.30
 -12  17  -1  141.49   10.40
 -12  17  -1  144.69    8.50
   5  12   1  138.69    8.80
 -17   5   1  150.08    8.00
   5  12   1  136.99    8.50
 -17   5   1  136.09    9.70
  12 -17   1  142.19    8.70
 -12  18  -1   30.40    6.90
  -6 -12  -1   29.10    6.00
 -12  18  -1   34.50    5.30
  18  -6  -1   33.90    3.90
  18  -6  -1   35.40    5.90
  -6 -12  -1   24.30    5.50
 -18   6   1   23.90    4.70
   6  12   1   22.30    5.20
 -18   6   1   26.70    5.60
  12 -18   1   33.10    5.30
   6  12   1   34.00    5.00
 -12  19  -1 1021.80   29.30
  19  -7  -1 1026.50   31.20
  19  -7  -1 1030.90   27.30
  -7 -12  -1 1136.29   31.80
 -12  19  -1 1096.59   33.20
  -7 -12  -1 1102.99   31.40
  12 -19   1 1035.20   30.30
 -19   7   1 1030.20   28.70
   7  12   1 1033.60   29.30
 -19   7   1 1014.80   31.30
   7  12   1 1028.10   30.00
  -8 -12  -1  126.89   10.50
 -12  20  -1  128.89    8.40
  20  -8  -1  125.29    7.00
 -12  20  -1  132.99   11.40
  -8 -12  -1  120.79   10.10
  20  -8  -1  114.39   10.00
 -20   8   1  133.49   10.40
   8  12   1  128.69    9.70
   8  12   1  143.59    8.60
  12 -20   1  116.79    9.20
 -20   8   1  125.99    8.80
  -9 -12  -1  181.18   11.80
 -12  21  -1  177.88   12.80
  21  -9  -1  160.18    8.10
  21  -9  -1  172.58   11.50
  -9 -12  -1  181.88   12.20
 -21   9   1  158.88   11.70
 -21   9   1  156.98    9.80
   9  12   1  160.28   11.00
  12 -21   1  178.28   11.00
   9  12   1  168.28    9.40
 -12  22  -1  257.57   15.40
 -12  22  -1  252.37   11.00
  22 -10  -1  257.37   10.30
 -10 -12  -1  222.98   13.30
 -10 -12  -1  276.37   14.50
  22 -10  -1  248.48   14.10
 -22  10   1  255.97   12.50
  10  12   1  245.88   11.50
  10  12   1  258.07   13.40
 -22  10   1  268.57   15.30
  12 -22   1  251.27   13.20
 -11 -12  -1   50.09    7.70
 -12  23  -1   53.69    6.00
 -12  23  -1   31.50    7.80
 -11 -12  -1   57.69    8.50
  23 -11  -1   54.99    5.60
  23 -11  -1   41.30    7.60
 -23  11   1   52.89    7.20
  12 -23   1   51.59    7.60
 -23  11   1   44.80    7.90
  11  12   1   48.20    7.60
  23 -13  -1    3.00    3.80
 -10  23  -1   -0.60    5.90
 -13 -10  -1    7.50    5.70
 -10  23  -1   -5.00    3.90
 -13 -10  -1    7.70    6.30
  23 -13  -1    2.60    5.20
 -23  13   1    4.50    5.60
 -23  13   1    2.30    5.50
  13  10   1   -0.90    5.50
  10 -23   1    4.40    5.50
 -13  -9  -1   -2.20    5.50
  22 -13  -1    0.30    5.20
 -13  -9  -1    2.30    4.90
  -9  22  -1    5.90    4.20
  -9  22  -1   10.60    6.30
  22 -13  -1    1.20    3.60
  13   9   1   -4.00    5.00
 -22  13   1    4.00    5.30
 -22  13   1    3.40    5.70
   9 -22   1    2.10    5.00
  -8  21  -1    2.60    5.70
  -8  21  -1    3.50    3.90
 -13  -8  -1   -2.70    5.30
  21 -13  -1    3.50    3.60
  21 -13  -1    6.10    5.40
 -13  -8  -1   10.00    5.10
 -21  13   1    2.50    5.50
   8 -21   1   -3.10    4.60
 -21  13   1    1.20    4.60
  13   8   1   10.90    5.30
 -13  -7  -1    0.20    5.70
  -7  20  -1    2.10    5.40
  20 -13  -1    3.70    5.00
  -7  20  -1    0.80    3.70
 -13  -7  -1    0.70    4.40
  20 -13  -1    5.00    3.40
 -20  13   1    5.20    4.60
   7 -20   1    8.80    4.70
  13   7   1   -1.10    4.30
 -20  13   1    3.40    5.10
  -6  19  -1   40.10    7.40
 -13  -6  -1   34.30    6.80
 -13  -6  -1   26.40    5.80
  -6  19  -1   30.00    4.70
  19 -13  -1   29.20    5.80
  19 -13  -1   35.60    4.90
   6 -19   1   26.90    5.40
   6 -19   1   33.60    4.50
 -19  13   1   36.70    6.40
 -19  13   1   41.30    6.20
  13   6   1   42.30    6.40
  18 -13  -1   22.10    5.30
  18 -13  -1   17.50    3.90
  -5  18  -1   18.20    5.90
 -13  -5  -1   16.70    4.80
  -5  18  -1   19.20    4.00
 -13  -5  -1   20.60    6.10
 -18  13   1   19.40    4.80
   5 -18   1   15.60    3.70
   5 -18   1   19.20    4.80
  13   5   1   13.60    4.80
 -18  13   1   26.10    6.00
 -13  -4  -1   34.30    5.50
  17 -13  -1   32.50    5.50
  -4  17  -1   22.10    5.90
 -13  -4  -1   20.30    5.90
  17 -13  -1   27.00    4.00
  -4  17  -1   27.90    4.30
 -17  13   1   21.10    5.50
   4 -17   1   20.20    4.70
 -17  13   1   20.30    4.60
  13   4   1   24.10    5.10
   4 -17   1   23.90    4.00
 -13  -3  -1   23.30    5.80
  -3  16  -1   26.70    4.00
  16 -13  -1   15.50    3.50
  -3  16  -1   23.30    5.70
  16 -13  -1   32.20    5.20
 -13  -3  -1   20.20    4.50
 -16  13   1   25.30    4.30
   3 -16   1   25.40    4.80
  13   3   1   18.00    4.50
   3 -16   1   19.40    3.60
 -16  13   1   28.40    5.60
  15 -13  -1   -0.70    2.80
  -2  15  -1    9.10    3.20
 -13  -2  -1    1.70    3.40
  -2  15  -1    8.90    4.60
  15 -13  -1   13.20    4.10
 -13  -2  -1    3.10    4.70
 -15  13   1    7.00    4.80
  13   2   1    4.30    3.90
   2 -15   1    9.20    3.00
   2 -15   1    2.90    3.40
 -15  13   1   -0.90    3.30
 -13  -1  -1   39.80    5.10
  14 -13  -1   27.40    4.70
  -1  14  -1   39.90    4.30
 -13  -1  -1   39.30    6.40
  14 -13  -1   33.20    4.30
  -1  14  -1   35.90    5.50
 -14  13   1   43.00    4.80
  13   1   1   43.10    5.10
   1 -14   1   29.50    4.50
 -14  13   1   41.70    5.90
   1 -14   1   40.00    4.40
  13 -13  -1    1.20    2.90
   0  13  -1   -3.30    3.20
 -13   0  -1   -1.40    3.00
 -13   0  -1    2.00    4.00
   0  13  -1    0.80    2.70
  13 -13  -1    4.40    2.90
   0 -13   1    2.30    3.00
  13   0   1    2.10    3.20
 -13  13   1    0.50    4.10
   0 -13   1    3.80    2.70
 -13  13   1    2.40    2.60
  12 -13  -1    7.00    3.10
   1  12  -1    6.30    2.90
  12 -13  -1    4.90    2.90
   1  12  -1    4.60    3.70
 -13   1  -1    7.40    3.30
 -13   1  -1    1.90    3.90
 -12  13   1    5.80    2.60
  13  -1   1    4.90    3.30
 -12  13   1   -1.10    4.10
  -1 -12   1    9.00    3.30
  -1 -12   1    3.00    2.80
 -13   2  -1   38.80    5.70
  11 -13  -1   21.30    3.90
   2  11  -1   34.30    4.00
   2  11  -1   27.50    4.70
  11 -13  -1   24.00    3.70
  -2 -11   1   22.30    3.60
  -2 -11   1   23.20    3.70
  13  -2   1   30.00    4.30
 -11  13   1   30.30    5.00
 -11  13   1   20.70    3.20
  10 -13  -1    2.10    3.00
  10 -13  -1    0.40    2.70
   3  10  -1    0.50    2.60
 -13   3  -1    1.40    3.70
   3  10  -1   -1.00    2.90
 -10  13   1    7.10    4.00
  -3 -10   1    5.50    2.90
  -3 -10   1    3.10    2.60
  13  -3   1    8.40    3.20
  13  -3   1    3.20    3.10
   9 -13  -1   -1.40    2.40
 -13   4  -1    2.60    3.30
   4   9  -1    0.20    3.20
   4   9  -1    3.90    2.70
   9 -13  -1    5.30    2.90
  -9  13   1    5.90    3.90
  13  -4   1    4.30    2.90
  13  -4   1    2.80    2.70
  -4  -9   1    7.60    2.80
  -4  -9   1    5.40    3.00
 -13   5  -1    8.50    3.10
   5   8  -1    9.10    3.30
   5   8  -1    5.60    2.80
   8 -13  -1    8.20    3.10
 -13   5  -1    9.40    3.80
  -8  13   1    0.00    3.50
  -5  -8   1    9.40    2.80
  13  -5   1   11.10    3.10
  13  -5   1    9.50    3.10
  -5  -8   1    6.20    3.20
   6   7  -1   13.90    3.60
   7 -13  -1    7.40    3.00
   6   7  -1   11.80    3.20
 -13   6  -1   10.30    3.40
 -13   6  -1    6.00    3.40
  13  -6   1    7.00    2.80
  13  -6   1   10.20    3.00
  -7  13   1    3.00    3.50
  -6  -7   1   11.70    2.80
  -6  -7   1    7.70    3.30
   6 -13  -1   15.10    3.40
 -13   7  -1   18.40    4.10
   7   6  -1   22.20    3.60
 -13   7  -1   22.40    3.90
   7   6  -1   21.00    3.90
  -6  13   1   19.50    4.10
  13  -7   1   14.00    3.40
  -7  -6   1   14.10    3.70
  13  -7   1   24.10    3.60
  -7  -6   1   16.50    3.10
   5 -13  -1   16.10    3.30
   8   5  -1   10.90    3.30
   8   5  -1   13.40    3.40
 -13   8  -1   13.00    3.80
 -13   8  -1    9.80    3.40
  13  -8   1   11.80    3.10
  -8  -5   1   12.30    3.80
  -8  -5   1   12.30    2.80
  -5  13   1    6.50    3.70
  13  -8   1    7.00    2.90
   9   4  -1   30.80    4.30
 -13   9  -1   32.00    4.90
   9   4  -1   34.10    4.30
 -13   9  -1   30.80    4.90
   4 -13  -1   29.10    4.30
  13  -9   1   35.30    4.20
  -4  13   1   27.80    4.50
  -9  -4   1   27.20    3.40
  -9  -4   1   27.90    4.60
  13  -9   1   33.20    3.80
 -13  10  -1   25.40    4.90
  10   3  -1   30.00    4.20
   3 -13  -1   20.30    3.70
  10   3  -1   25.60    4.00
 -13  10  -1   22.20    4.20
  -3  13   1   14.10    3.70
 -10  -3   1   22.00    3.10
  13 -10   1   22.00    3.80
 -10  -3   1   24.40    4.50
  -3  13   1   20.80    3.90
  13 -10   1   25.00    3.60
   2 -13  -1  118.69    7.20
 -13  11  -1  106.69    7.50
  11   2  -1  110.59    7.00
 -13  11  -1  124.49    8.20
  13 -11   1  117.69    6.80
 -11  -2   1  117.89    5.80
  13 -11   1  101.79    6.00
  -2  13   1  101.59    6.90
  -2  13   1  107.29    6.70
 -11  -2   1  113.29    8.00
  12   1  -1    3.10    3.10
   1 -13  -1    3.90    3.00
 -13  12  -1    0.20    3.90
 -13  12  -1    2.90    3.40
  -1  13   1   -0.60    2.90
  13 -12   1    2.20    2.40
  13 -12   1    0.60    2.90
  -1  13   1   -0.80    3.20
 -12  -1   1   -0.50    3.80
 -12  -1   1    1.90    2.40
 -13  13  -1    3.30    3.50
  13   0  -1    0.80    3.30
 -13  13  -1    0.60    4.20
   0 -13  -1   -2.90    2.70
 -13   0   1   -1.70    2.30
  13 -13   1   -3.00    2.30
  13 -13   1    0.20    3.10
   0  13   1   -1.70    3.30
   0  13   1   -5.20    3.10
 -13   0   1    6.40    4.20
  -1 -13  -1   23.80    4.50
  14  -1  -1   30.50    4.90
  14  -1  -1   25.50    3.40
 -13  14  -1   27.40    5.50
 -13  14  -1   24.20    4.70
  -1 -13  -1    8.90    3.90
  13 -14   1   21.50    4.10
 -14   1   1   15.50    5.00
  13 -14   1   23.90    3.70
   1  13   1   23.30    4.30
   1  13   1   29.80    4.70
  15  -2  -1   -2.50    2.50
 -13  15  -1   -2.70    4.20
  -2 -13  -1   -4.50    3.40
 -13  15  -1    1.30    3.60
  -2 -13  -1   -0.80    3.50
  15  -2  -1    0.50    3.70
 -15   2   1    0.20    4.30
  13 -15   1    5.60    3.40
 -15   2   1    5.30    3.30
   2  13   1    4.60    3.90
   2  13   1    1.40    3.30
  13 -15   1    1.90    2.80
 -13  16  -1   -3.80    4.60
  -3 -13  -1    6.30    4.00
  16  -3  -1    1.20    2.70
  16  -3  -1    1.40    4.00
 -13  16  -1    4.40    4.10
  -3 -13  -1    3.20    3.90
   3  13   1    5.70    4.00
  13 -16   1    4.70    2.80
 -16   3   1   -1.30    4.30
 -16   3   1    1.00    3.30
  13 -16   1    7.00    3.90
   3  13   1    2.30    3.50
  -4 -13  -1   37.50    6.00
  -4 -13  -1   38.10    5.60
 -13  17  -1   43.00    5.80
  17  -4  -1   32.30    4.00
  17  -4  -1   18.40    4.90
 -13  17  -1   23.80    6.10
 -17   4   1   40.40    5.10
  13 -17   1   25.40    4.90
 -17   4   1   29.80    6.10
   4  13   1   37.10    5.50
   4  13   1   40.10    5.70
  -5 -13  -1   -0.60    4.50
  -5 -13  -1   -4.30    4.20
  18  -5  -1   -5.80    2.60
 -13  18  -1   -2.30    5.10
 -13  18  -1    0.80    3.70
  18  -5  -1   -3.60    3.80
 -18   5   1   -3.40    4.20
   5  13   1    4.10    3.80
 -18   5   1    2.10    3.60
  13 -18   1   -2.70    3.70
   5  13   1   -2.80    4.10
 -13  19  -1    7.40    4.10
  -6 -13  -1    1.10    4.20
 -13  19  -1    5.10    6.10
  -6 -13  -1   -0.90    4.30
  19  -6  -1    2.90    4.60
  19  -6  -1    1.00    2.80
 -19   6   1    5.80    4.00
   6  13   1    2.70    4.70
  13 -19   1    0.00    4.20
   6  13   1   -5.50    3.80
 -19   6   1   -3.50    4.50
  20  -7  -1   -3.80    3.20
 -13  20  -1    3.30    4.10
  -7 -13  -1    3.00    4.80
  -7 -13  -1    2.00    4.50
  20  -7  -1   -1.60    4.80
 -13  20  -1    3.80    6.00
   7  13   1    8.50    5.20
   7  13   1    4.40    4.10
 -20   7   1    4.40    5.00
  13 -20   1    0.40    4.20
 -20   7   1    4.20    4.30
  21  -8  -1   -3.70    4.90
  -8 -13  -1    3.60    5.00
 -13  21  -1    3.60    6.20
  21  -8  -1    4.20    3.00
 -13  21  -1   -1.90    3.90
  -8 -13  -1   -1.10    4.60
   8  13   1   -0.70    3.80
 -21   8   1   -2.40    4.20
   8  13   1   11.30    5.50
 -21   8   1   -1.70    4.90
  13 -21   1   -3.40    4.50
  22  -9  -1    4.70    5.50
  22  -9  -1    6.20    3.50
  -9 -13  -1   11.70    5.60
  -9 -13  -1    5.30    5.00
 -13  22  -1    3.30    5.90
   9  13   1    1.50    5.20
 -22   9   1    8.20    6.10
  13 -22   1    1.60    4.70
 -22   9   1    6.80    5.40
   9  13   1    9.00    4.50
  23 -10  -1   -5.70    3.50
 -10 -13  -1    7.80    5.50
 -10 -13  -1   -0.70    5.50
 -13  23  -1    3.50    4.50
  23 -10  -1  -10.20    5.30
 -13  23  -1    7.70    6.70
  10  13   1    6.60    4.60
 -23  10   1    0.90    5.20
 -23  10   1   -5.50    5.50
  13 -23   1    1.20    5.00
  10  13   1   -5.50    5.10
  23 -14  -1  144.39    8.60
  -9  23  -1  135.59    8.70
 -14  -9  -1  148.49   11.60
  -9  23  -1  148.09   13.20
 -14  -9  -1  142.89   12.60
  23 -14  -1  136.59   11.50
 -23  14   1  144.39   11.30
 -23  14   1  145.79   11.70
   9 -23   1  133.49   11.10
  14   9   1  143.89   11.20
 -14  -8  -1   71.99    8.50
  22 -14  -1   78.89    9.00
  22 -14  -1   82.69    7.40
  -8  22  -1   72.99   10.10
  -8  22  -1   75.29    7.30
 -14  -8  -1   94.39   10.20
  14   8   1   91.19    8.90
   8 -22   1  102.49    9.60
 -22  14   1   85.99    8.70
 -22  14   1   78.09    8.80
 -14  -7  -1  105.79   11.30
  21 -14  -1   93.29    7.50
  -7  21  -1   94.79   10.70
  21 -14  -1   82.59    8.80
  -7  21  -1  100.39    7.40
 -14  -7  -1  109.39    9.30
  14   7   1  100.89    9.40
 -21  14   1   93.99    9.80
 -21  14   1   84.69    9.10
   7 -21   1   96.59    9.50
  -6  20  -1  697.73   20.90
 -14  -6  -1  760.82   26.30
  -6  20  -1  776.72   26.60
  20 -14  -1  750.42   21.70
 -14  -6  -1  714.43   23.90
  20 -14  -1  730.23   24.40
 -20  14   1  744.43   24.00
 -20  14   1  752.72   23.80
   6 -20   1  712.33   20.50
   6 -20   1  686.23   23.60
  14   6   1  732.43   23.90
 -14  -5  -1   44.60    6.30
  19 -14  -1   45.80    6.70
  19 -14  -1   43.50    5.20
 -14  -5  -1   38.10    7.30
  -5  19  -1   49.70    5.20
  -5  19  -1   41.40    7.30
 -19  14   1   39.60    6.10
 -19  14   1   40.00    6.80
   5 -19   1   35.40    4.60
  14   5   1   36.00    6.20
   5 -19   1   43.60    6.10
  18 -14  -1  100.29    8.60
 -14  -4  -1  111.99   10.60
 -14  -4  -1   88.49    8.20
  -4  18  -1   97.29    7.00
  -4  18  -1   97.49    9.60
  18 -14  -1  108.59    7.10
 -18  14   1   96.69    9.20
  14   4   1   98.79    8.60
 -18  14   1  102.29    8.50
   4 -18   1   92.59    8.30
   4 -18   1   98.99    6.60
 -14  -3  -1  516.55   20.00
  17 -14  -1  516.95   18.20
  -3  17  -1  491.75   19.20
  -3  17  -1  500.45   15.60
 -14  -3  -1  493.05   17.70
  17 -14  -1  513.25   16.20
 -17  14   1  513.85   18.10
   3 -17   1  514.35   15.60
   3 -17   1  492.95   17.60
  14   3   1  513.55   17.70
 -17  14   1  519.25   17.50
 -14  -2  -1  374.36   16.30
  16 -14  -1  374.26   13.10
  -2  16  -1  395.76   12.60
  -2  16  -1  358.36   15.30
  16 -14  -1  365.26   14.40
 -14  -2  -1  347.27   14.00
 -16  14   1  353.96   14.60
  14   2   1  359.66   14.20
   2 -16   1  356.46   12.30
 -16  14   1  367.26   13.70
   2 -16   1  375.46   14.20
 -14  -1  -1 1290.07   34.70
  15 -14  -1 1315.17   33.50
  15 -14  -1 1268.37   34.90
  -1  15  -1 1288.97   32.80
  -1  15  -1 1239.48   35.90
 -14  -1  -1 1268.47   37.00
   1 -15   1 1260.57   32.90
  14   1   1 1268.97   34.60
 -15  14   1 1263.57   33.70
   1 -15   1 1292.87   34.70
 -15  14   1 1238.78   35.00
 -14   0  -1    1.80    4.50
  14 -14  -1   -2.90    2.90
 -14   0  -1    2.00    3.20
   0  14  -1   -1.20    2.80
   0  14  -1    5.20    4.10
  14 -14  -1    2.10    3.40
   0 -14   1    1.30    3.10
 -14  14   1    1.70    3.10
  14   0   1    6.20    3.70
 -14  14   1    5.10    4.90
   0 -14   1    6.90    3.40
   1  13  -1   36.50    4.40
  13 -14  -1   30.00    4.80
   1  13  -1   37.20    5.40
 -14   1  -1   35.50    6.10
 -14   1  -1   27.20    4.60
  13 -14  -1   31.80    4.40
  14  -1   1   27.70    4.60
 -13  14   1   37.00    4.20
 -13  14   1   35.80    6.10
  -1 -13   1   32.80    4.20
  -1 -13   1   37.70    4.90
 -14   2  -1 1885.61   48.80
  12 -14  -1 1762.52   46.50
   2  12  -1 1817.62   47.60
   2  12  -1 1813.32   45.20
  12 -14  -1 1790.72   45.90
 -12  14   1 1817.32   44.80
  -2 -12   1 1846.32   46.30
  14  -2   1 1878.71   46.50
 -12  14   1 1822.72   47.10
  -2 -12   1 1832.72   45.50
   3  11  -1  677.73   19.60
  11 -14  -1  706.53   20.90
   3  11  -1  671.13   21.50
  11 -14  -1  678.53   20.30
 -14   3  -1  747.03   23.40
 -11  14   1  678.83   21.40
  -3 -11   1  717.93   20.40
  14  -3   1  694.23   20.30
  -3 -11   1  694.73   20.10
  14  -3   1  703.43   20.60
  10 -14  -1 1120.39   29.80
   4  10  -1 1106.49   30.80
   4  10  -1 1133.79   29.10
  10 -14  -1 1069.49   29.90
 -14   4  -1 1171.68   32.30
  14  -4   1 1081.99   29.60
  -4 -10   1 1081.59   29.40
  -4 -10   1 1121.79   29.50
 -10  14   1 1069.49   30.50
  14  -4   1 1107.29   29.50
   5   9  -1  157.98    7.60
   5   9  -1  165.08    8.80
   9 -14  -1  151.18    7.90
 -14   5  -1  147.19    7.10
 -14   5  -1  166.98    9.50
  -5  -9   1  146.29    7.50
  14  -5   1  157.28    7.90
  -9  14   1  145.69    8.90
  14  -5   1  144.99    7.70
  -5  -9   1  160.98    8.00
   6   8  -1  569.64   18.10
 -14   6  -1  565.64   16.60
   6   8  -1  575.54   17.10
 -14   6  -1  591.64   19.10
   8 -14  -1  570.64   17.50
  -6  -8   1  574.04   17.60
  14  -6   1  533.05   17.00
  -8  14   1  566.64   18.20
  14  -6   1  577.84   17.10
  -6  -8   1  545.15   16.80
 -14   7  -1 2622.24   65.79
   7   7  -1 2752.02   67.19
   7   7  -1 2682.93   66.19
 -14   7  -1 2745.63   68.29
   7 -14  -1 2777.22   66.89
  14  -7   1 2765.72   66.29
  14  -7   1 2714.63   66.29
  -7  -7   1 2787.12   65.99
  -7  14   1 2767.72   67.29
  -7  -7   1 2744.63   66.89
 -14   8  -1  300.27   12.70
   8   6  -1  284.67   11.40
   8   6  -1  298.87   11.30
 -14   8  -1  297.57   11.30
   6 -14  -1  289.37   11.30
  14  -8   1  308.17   11.20
  -8  -6   1  303.37   11.90
  14  -8   1  292.87   10.90
  -6  14   1  283.57   11.80
  -8  -6   1  290.07   10.40
   5 -14  -1  548.35   17.40
 -14   9  -1  550.74   18.20
   9   5  -1  574.84   17.30
   9   5  -1  553.24   17.10
 -14   9  -1  523.35   17.10
  14  -9   1  549.15   16.70
  -5  14   1  543.15   17.40
  14  -9   1  532.45   16.40
  -9  -5   1  536.35   16.00
  -9  -5   1  538.35   17.70
 -14  10  -1  852.11   24.50
  10   4  -1  847.42   24.00
   4 -14  -1  858.11   24.50
  10   4  -1  848.72   23.90
 -14  10  -1  822.42   25.00
  14 -10   1  847.42   23.30
  14 -10   1  885.21   23.70
  -4  14   1  837.42   24.20
 -10  -4   1  854.31   24.80
 -10  -4   1  823.12   22.70
 -14  11  -1  339.07   13.20
  11   3  -1  347.27   12.60
   3 -14  -1  318.77   12.50
 -14  11  -1  335.07   13.30
  14 -11   1  324.07   11.60
 -11  -3   1  331.17   10.90
  -3  14   1  322.67   12.50
  -3  14   1  325.47   11.90
  14 -11   1  322.37   11.80
 -11  -3   1  300.07   13.00
   2 -14  -1 1301.67   35.50
 -14  12  -1 1339.17   35.90
  12   2  -1 1312.27   35.20
 -14  12  -1 1343.07   36.10
  14 -12   1 1305.67   34.50
 -12  -2   1 1264.17   35.90
  -2  14   1 1383.36   34.70
  -2  14   1 1305.27   35.10
 -12  -2   1 1360.46   33.60
  14 -12   1 1306.57   34.00
   1 -14  -1   19.50    4.30
 -14  13  -1   18.70    5.30
  13   1  -1   33.30    4.90
 -14  13  -1   21.60    4.70
  14 -13   1   22.10    4.20
  -1  14   1   25.00    4.30
 -13  -1   1   26.40    5.30
  14 -13   1   22.20    4.00
  -1  14   1   30.60    5.10
 -13  -1   1   24.40    3.40
 -14  14  -1    2.10    3.60
 -14  14  -1   -3.50    4.10
   0 -14  -1    1.00    3.30
  14   0  -1   -0.20    3.60
   0  14   1   -1.50    3.40
  14 -14   1    3.30    3.40
 -14   0   1   -3.30    4.10
   0  14   1   -2.60    3.50
 -14   0   1    9.30    2.70
  14 -14   1   -0.20    2.80
  15  -1  -1 1153.58   32.40
  -1 -14  -1 1127.49   30.50
  15  -1  -1 1144.79   29.40
  -1 -14  -1 1128.79   32.60
 -14  15  -1 1205.68   33.50
 -14  15  -1 1162.08   32.50
  14 -15   1 1140.79   31.40
  14 -15   1 1155.38   30.60
 -15   1   1 1149.19   33.20
   1  14   1 1173.98   31.30
   1  14   1 1150.58   31.60
  -2 -14  -1  446.96   16.80
  -2 -14  -1  467.35   15.50
 -14  16  -1  464.45   17.90
  16  -2  -1  459.55   13.90
 -14  16  -1  461.85   16.70
  16  -2  -1  472.65   16.90
 -16   2   1  443.56   14.70
  14 -16   1  451.95   14.90
 -16   2   1  445.96   17.60
  14 -16   1  473.15   16.00
   2  14   1  454.55   16.20
   2  14   1  457.55   15.80
 -14  17  -1  604.04   21.50
  17  -3  -1  605.44   17.30
  -3 -14  -1  606.44   19.30
  -3 -14  -1  606.94   20.60
  17  -3  -1  591.84   20.50
 -14  17  -1  604.94   20.00
  14 -17   1  615.74   19.60
 -17   3   1  562.44   20.70
  14 -17   1  613.74   18.50
 -17   3   1  598.94   18.20
   3  14   1  620.84   19.50
   3  14   1  618.04   19.60
  -4 -14  -1   42.00    6.30
 -14  18  -1   46.80    5.90
  18  -4  -1   44.10    4.60
  18  -4  -1   46.40    6.50
 -14  18  -1   60.29    8.10
  -4 -14  -1   56.79    6.50
   4  14   1   47.60    6.10
 -18   4   1   44.40    5.10
  14 -18   1   56.49    6.50
   4  14   1   56.69    6.60
 -18   4   1   40.80    6.60
  19  -5  -1   42.80    4.60
 -14  19  -1   46.60    6.00
  -5 -14  -1   29.70    6.20
  -5 -14  -1   39.10    6.00
 -14  19  -1   36.60    7.70
  19  -5  -1   38.70    6.60
  14 -19   1   41.70    6.00
 -19   5   1   39.80    5.40
   5  14   1   39.50    6.20
   5  14   1   48.80    6.20
 -19   5   1   38.50    6.70
 -14  20  -1  802.72   27.10
  -6 -14  -1  767.82   23.90
  20  -6  -1  718.43   20.20
  20  -6  -1  709.83   24.40
  -6 -14  -1  731.33   24.70
 -14  20  -1  688.93   22.50
  14 -20   1  749.73   23.60
   6  14   1  714.23   22.90
 -20   6   1  704.23   21.50
 -20   6   1  721.23   24.70
   6  14   1  722.43   23.20
  -7 -14  -1  101.99    9.60
  -7 -14  -1   94.79    9.80
  21  -7  -1   98.39   10.00
 -14  21  -1   90.69    8.30
 -14  21  -1  107.99   11.50
  21  -7  -1   81.59    6.50
   7  14   1   86.39    8.20
 -21   7   1   81.59    9.70
  14 -21   1   94.79    9.10
   7  14   1   80.69    8.00
 -21   7   1   89.39    8.10
  22  -8  -1  117.99    7.50
 -14  22  -1  128.29   12.60
  22  -8  -1  132.39   11.10
 -14  22  -1  112.29    9.00
  -8 -14  -1  134.29   10.90
  -8 -14  -1  130.79   10.80
 -22   8   1  121.69    9.30
   8  14   1  143.69   10.50
   8  14   1  149.59    9.80
  14 -22   1  129.99   10.20
 -22   8   1  141.49   11.40
  23  -9  -1  130.09    7.60
  -9 -14  -1  135.59   11.20
 -14  23  -1  146.79   13.20
  23  -9  -1  132.29   11.40
  -9 -14  -1  149.99   11.80
  14 -23   1  129.89   10.70
   9  14   1  106.69    9.40
   9  14   1  152.28   11.00
 -23   9   1  164.58   13.30
 -23   9   1  125.79    9.70
  -8  23  -1    8.80    4.50
  23 -15  -1   13.60    4.50
  23 -15  -1   22.70    6.40
 -15  -8  -1   23.60    7.50
 -15  -8  -1    6.90    5.10
  -8  23  -1    1.00    6.60
 -23  15   1   11.60    6.30
 -23  15   1   12.80    6.50
   8 -23   1   23.10    6.30
  15   8   1   12.10    6.50
  22 -15  -1  422.06   17.80
  22 -15  -1  391.16   14.50
 -15  -7  -1  423.36   19.50
  -7  22  -1  382.26   14.30
 -15  -7  -1  419.26   17.30
  -7  22  -1  409.06   19.40
 -22  15   1  408.26   17.20
 -22  15   1  415.36   17.70
  15   7   1  379.26   17.10
   7 -22   1  425.46   17.50
  -6  21  -1   16.10    4.60
  21 -15  -1   10.90    4.30
 -15  -6  -1   19.40    5.60
 -15  -6  -1    7.30    6.20
  -6  21  -1   12.00    7.00
  21 -15  -1   11.10    5.50
 -21  15   1   10.90    5.20
  15   6   1    5.90    5.20
 -21  15   1   20.80    6.30
   6 -21   1   11.60    5.70
  -5  20  -1   79.29    7.00
 -15  -5  -1   77.49    8.00
  20 -15  -1   74.79    7.00
 -15  -5  -1   74.09    9.30
  20 -15  -1   67.19    7.90
  -5  20  -1   76.89    9.40
  15   5   1   73.79    7.90
   5 -20   1   58.49    7.40
   5 -20   1   67.29    6.30
 -20  15   1   69.89    8.20
 -20  15   1   66.79    7.70
  -4  19  -1  586.34   22.00
  -4  19  -1  586.74   17.70
 -15  -4  -1  573.94   22.30
 -15  -4  -1  545.35   19.80
  19 -15  -1  583.74   18.40
  19 -15  -1  561.44   20.40
 -19  15   1  587.74   19.80
   4 -19   1  553.34   17.10
   4 -19   1  584.44   20.30
  15   4   1  545.35   19.90
 -19  15   1  588.54   20.50
 -15  -3  -1    6.70    4.30
 -15  -3  -1    1.60    5.50
  18 -15  -1    5.00    3.60
  -3  18  -1    5.10    5.10
  18 -15  -1    3.20    4.00
  -3  18  -1    2.40    3.70
   3 -18   1   -0.50    3.20
  15   3   1    5.60    5.20
 -18  15   1   -4.20    3.60
   3 -18   1   -9.20    3.70
 -18  15   1    1.80    5.40
  17 -15  -1  564.64   19.50
  17 -15  -1  569.54   17.90
 -15  -2  -1  565.04   19.20
  -2  17  -1  524.25   20.40
  -2  17  -1  559.74   17.20
 -15  -2  -1  572.44   21.50
  15   2   1  580.14   19.50
 -17  15   1  540.85   19.60
   2 -17   1  572.84   19.40
 -17  15   1  568.64   18.50
   2 -17   1  567.14   17.00
  16 -15  -1  339.27   12.80
 -15  -1  -1  323.17   13.70
  -1  16  -1  332.07   15.00
  -1  16  -1  329.97   12.00
  16 -15  -1  368.86   14.20
 -15  -1  -1  342.47   15.80
  15   1   1  318.57   13.60
   1 -16   1  342.97   12.00
 -16  15   1  324.07   14.40
 -16  15   1  339.17   13.00
   1 -16   1  369.36   14.10
  15 -15  -1   -2.30    3.70
  15 -15  -1    1.30    3.20
   0  15  -1    3.10    3.30
   0  15  -1    4.70    4.40
 -15   0  -1    5.00    3.80
 -15   0  -1    0.20    4.60
 -15  15   1    3.60    4.80
   0 -15   1    2.60    3.30
  15   0   1    1.40    3.70
   0 -15   1    7.90    4.00
 -15  15   1    3.20    3.00
  14 -15  -1 1255.27   34.70
 -15   1  -1 1288.77   37.00
 -15   1  -1 1289.47   34.60
  14 -15  -1 1252.17   33.80
   1  14  -1 1271.67   33.00
   1  14  -1 1296.47   36.00
 -14  15   1 1277.37   35.20
 -14  15   1 1231.38   33.00
  -1 -14   1 1294.77   33.20
  -1 -14   1 1283.77   34.40
  15  -1   1 1243.98   34.40
   2  13  -1    3.10    3.30
  13 -15  -1   -2.20    3.20
  13 -15  -1    2.70    3.10
 -15   2  -1    2.80    4.50
   2  13  -1    8.00    4.70
  -2 -13   1   10.30    3.70
 -13  15   1    1.70    4.70
  -2 -13   1    1.80    3.10
  15  -2   1    1.00    3.50
  15  -2   1    3.60    3.60
 -13  15   1    3.40    2.70
 -15   3  -1  204.38   11.90
  12 -15  -1  176.98    9.30
   3  12  -1  180.98   10.20
  12 -15  -1  189.48    9.00
   3  12  -1  178.78    8.50
  15  -3   1  187.48    9.40
 -12  15   1  190.08   10.60
  -3 -12   1  189.98    9.20
  15  -3   1  177.28    8.90
  -3 -12   1  187.88    8.80
   4  11  -1  726.43   22.90
 -15   4  -1  786.72   24.50
  11 -15  -1  725.93   22.00
  11 -15  -1  739.63   21.70
   4  11  -1  723.53   21.00
  15  -4   1  729.23   21.80
  15  -4   1  711.03   21.30
  -4 -11   1  752.02   21.50
  -4 -11   1  734.13   21.50
 -11  15   1  752.82   23.00
 -15   5  -1   78.59    7.90
   5  10  -1   98.79    7.60
   5  10  -1   98.89    6.60
  10 -15  -1   98.89    7.00
  -5 -10   1   84.19    6.80
  15  -5   1   80.29    6.70
 -10  15   1   91.59    7.90
  15  -5   1   93.49    6.90
  -5 -10   1   90.69    6.60
   6   9  -1 1331.07   36.00
 -15   6  -1 1328.47   34.00
   6   9  -1 1355.46   34.90
 -15   6  -1 1297.87   37.00
   9 -15  -1 1330.67   35.40
  -9  15   1 1323.97   36.10
  -6  -9   1 1348.86   35.40
  -6  -9   1 1370.86   34.90
  15  -6   1 1370.06   34.90
  15  -6   1 1319.97   35.10
   7   8  -1   10.40    3.70
 -15   7  -1    9.90    4.00
   7   8  -1    8.20    3.70
 -15   7  -1   11.50    3.90
   8 -15  -1    6.70    3.60
  -7  -8   1   15.70    4.20
  15  -7   1   16.60    3.70
  -8  15   1   11.60    4.60
  15  -7   1   14.90    3.90
  -7  -8   1   16.00    3.50
 -15   8  -1   98.59    7.10
   8   7  -1   99.39    7.40
   8   7  -1   99.29    6.90
   7 -15  -1  117.79    7.40
 -15   8  -1  103.79    8.10
  15  -8   1  111.99    7.00
  -7  15   1   96.69    7.70
  -8  -7   1  103.19    7.70
  -8  -7   1   98.59    6.50
  15  -8   1   98.89    6.90
   9   6  -1 1406.46   36.80
   9   6  -1 1399.36   36.90
   6 -15  -1 1432.36   37.40
 -15   9  -1 1413.26   36.70
 -15   9  -1 1398.36   38.40
  -9  -6   1 1409.36   35.90
  15  -9   1 1417.56   36.40
  15  -9   1 1383.06   36.30
  -9  -6   1 1401.56   37.50
  -6  15   1 1367.56   37.20
   5 -15  -1   17.60    4.20
  10   5  -1   19.10    4.30
  10   5  -1   14.80    4.10
 -15  10  -1   12.90    4.30
 -15  10  -1   34.20    5.40
 -10  -5   1   20.70    3.80
  15 -10   1   14.70    3.80
  15 -10   1   14.70    3.90
  -5  15   1   18.30    4.60
 -10  -5   1   19.80    4.90
  11   4  -1  720.73   21.60
 -15  11  -1  738.03   23.30
 -15  11  -1  772.52   22.70
  11   4  -1  740.53   22.20
   4 -15  -1  737.33   22.40
  -4  15   1  749.13   21.50
 -11  -4   1  733.83   23.00
  -4  15   1  734.23   22.30
  15 -11   1  738.23   21.40
 -11  -4   1  739.83   20.70
  15 -11   1  750.52   21.50
  12   3  -1  547.35   18.00
   3 -15  -1  546.25   18.30
 -15  12  -1  527.85   18.60
 -15  12  -1  552.34   18.50
  15 -12   1  552.04   16.90
 -12  -3   1  563.14   18.90
  15 -12   1  553.84   17.20
  -3  15   1  544.65   17.90
 -12  -3   1  548.85   16.40
  -3  15   1  550.24   17.40
  13   2  -1    4.00    3.70
 -15  13  -1   14.00    4.20
 -15  13  -1   -7.10    4.20
   2 -15  -1    6.00    3.80
  -2  15   1   -4.30    3.30
  15 -13   1    1.70    3.10
 -13  -2   1   -0.50    4.10
  15 -13   1   -0.90    3.00
  -2  15   1   -1.80    3.90
 -13  -2   1    4.10    2.70
 -15  14  -1 1197.38   33.30
  14   1  -1 1162.68   32.60
   1 -15  -1 1143.79   32.80
 -15  14  -1 1175.78   33.40
  15 -14   1 1143.79   31.10
 -14  -1   1 1209.48   30.50
  -1  15   1 1152.98   32.30
  -1  15   1 1220.78   31.70
 -14  -1   1 1093.09   33.00
  15 -14   1 1171.58   31.60
 -15  15  -1    0.60    4.60
  15   0  -1   -4.60    3.60
   0 -15  -1   -1.40    3.60
 -15  15  -1    7.30    4.00
   0  15   1    2.70    3.80
  15 -15   1   -0.50    3.60
  15 -15   1    4.80    3.40
 -15   0   1   -2.10    4.40
   0  15   1    1.50    4.00
  -1 -15  -1  182.38    9.00
  16  -1  -1  194.18   10.70
 -15  16  -1  194.38   10.80
 -15  16  -1  201.18   11.60
  16  -1  -1  194.18    8.10
  -1 -15  -1  190.68   10.80
  15 -16   1  192.18   10.00
 -16   1   1  204.08   11.60
  15 -16   1  189.18    9.10
 -16   1   1  193.38    9.00
   1  15   1  186.68   10.20
   1  15   1  197.78   10.00
  -2 -15  -1  516.85   16.40
  17  -2  -1  492.85   18.10
  -2 -15  -1  491.95   18.20
 -15  17  -1  504.65   19.20
 -15  17  -1  506.65   17.90
  17  -2  -1  473.85   14.80
   2  15   1  488.45   17.30
   2  15   1  487.75   16.90
  15 -17   1  443.36   16.60
 -17   2   1  479.35   15.60
  15 -17   1  509.65   16.10
 -17   2   1  485.75   18.80
  -3 -15  -1   23.90    5.00
  18  -3  -1   23.20    5.80
  -3 -15  -1   22.20    5.40
 -15  18  -1   16.30    6.30
 -15  18  -1   17.40    4.80
  18  -3  -1   17.20    3.60
   3  15   1   17.20    5.10
  15 -18   1   17.40    4.10
 -18   3   1   18.10    4.30
 -18   3   1   22.10    5.90
   3  15   1   15.80    5.20
  15 -18   1   19.20    4.80
  -4 -15  -1  539.95   19.80
  19  -4  -1  523.35   15.60
  19  -4  -1  502.35   19.20
 -15  19  -1  545.65   20.90
 -15  19  -1  485.35   18.20
  -4 -15  -1  562.84   18.40
   4  15   1  501.35   18.10
  15 -19   1  508.95   18.40
 -19   4   1  522.45   19.80
   4  15   1  548.05   18.60
 -19   4   1  507.05   16.50
 -15  20  -1   37.50    5.80
 -15  20  -1   49.10    8.50
  -5 -15  -1   46.40    7.20
  20  -5  -1   43.30    4.60
  20  -5  -1   35.80    6.70
  -5 -15  -1   43.80    6.30
 -20   5   1   46.60    5.80
   5  15   1   33.20    5.80
   5  15   1   45.00    6.50
 -20   5   1   27.00    6.40
  15 -20   1   35.10    6.30
  21  -6  -1   71.09    8.20
 -15  21  -1   47.10    9.00
  -6 -15  -1   51.69    7.70
  21  -6  -1   54.29    5.10
  -6 -15  -1   72.19    7.70
 -15  21  -1   66.89    7.60
 -21   6   1   61.19    8.30
   6  15   1   59.89    7.20
 -21   6   1   59.59    6.20
   6  15   1   63.89    7.50
  15 -21   1   56.89    7.50
 -15  22  -1  311.47   13.40
  -7 -15  -1  328.77   14.70
  22  -7  -1  283.67   11.00
  -7 -15  -1  297.37   15.30
  22  -7  -1  288.37   15.30
 -15  22  -1  291.97   16.70
 -22   7   1  272.67   12.50
 -22   7   1  295.87   15.50
  15 -22   1  325.67   14.70
   7  15   1  278.07   13.50
   7  15   1  277.07   13.90
  23  -8  -1    1.90    3.40
  -8 -15  -1    1.00    5.00
 -15  23  -1   -3.90    6.40
  -8 -15  -1    3.80    5.50
  23  -8  -1   -2.50    5.20
   8  15   1   -0.10    5.20
  15 -23   1    5.00    5.40
 -23   8   1   -5.30    4.80
 -23   8   1   -4.20    5.50
   8  15   1   18.60    5.30
  -6  22  -1  267.07   15.90
 -16  -6  -1  227.18   13.10
 -16  -6  -1  245.78   15.40
  22 -16  -1  247.38   13.70
  -6  22  -1  243.68   11.30
  22 -16  -1  249.28   11.70
   6 -22   1  247.88   13.90
 -22  16   1  259.27   14.10
 -22  16   1  234.28   13.40
  16   6   1  247.98   13.90
  -5  21  -1   -0.20    5.70
  21 -16  -1    3.30    3.90
  -5  21  -1    6.40    4.00
  21 -16  -1    4.00    5.10
 -16  -5  -1    8.20    4.50
 -16  -5  -1   -1.30    5.70
  16   5   1    1.90    5.30
 -21  16   1    0.10    4.90
   5 -21   1   -2.60    4.80
 -21  16   1    1.20    5.60
 -16  -4  -1  182.48   11.30
  20 -16  -1  202.08   12.00
  20 -16  -1  187.28   10.00
  -4  20  -1  191.78    9.50
 -16  -4  -1  193.48   13.70
  -4  20  -1  212.68   13.40
  16   4   1  171.18   11.50
 -20  16   1  195.18   11.40
   4 -20   1  195.18    8.90
 -20  16   1  182.18   12.10
   4 -20   1  188.48   11.70
 -16  -3  -1  181.98   11.20
  -3  19  -1  195.68    9.60
  19 -16  -1  181.48   11.10
 -16  -3  -1  178.98   13.10
  -3  19  -1  163.78   12.00
  19 -16  -1  191.68    9.90
   3 -19   1  168.68    8.60
   3 -19   1  189.08   11.30
 -19  16   1  183.58   10.60
 -19  16   1  188.78   11.90
  16   3   1  178.18   11.30
  18 -16  -1   13.10    4.80
  18 -16  -1   23.40    4.40
  -2  18  -1    9.80    3.80
 -16  -2  -1    4.80    5.70
  -2  18  -1   11.00    5.50
 -16  -2  -1    0.70    4.10
   2 -18   1    8.70    4.60
  16   2   1   11.30    5.20
   2 -18   1   11.00    3.80
 -18  16   1   13.70    4.30
 -18  16   1    6.10    5.40
 -16  -1  -1  891.41   28.40
  -1  17  -1  824.92   23.50
 -16  -1  -1  845.22   25.40
  17 -16  -1  829.12   25.60
  17 -16  -1  840.52   24.50
  -1  17  -1  824.72   27.10
   1 -17   1  829.62   25.60
 -17  16   1  822.92   26.00
 -17  16   1  804.72   24.50
   1 -17   1  828.22   23.40
  16   1   1  858.41   25.80
 -16   0  -1    1.20    5.10
 -16   0  -1   -5.10    3.80
   0  16  -1    6.40    4.90
  16 -16  -1    4.10    3.80
  16 -16  -1    7.80    4.20
   0  16  -1    5.10    3.60
 -16  16   1    7.20    5.30
 -16  16   1    0.90    3.50
   0 -16   1    5.70    3.70
   0 -16   1    4.80    4.10
  16   0   1   -0.40    4.10
   1  15  -1  330.57   15.10
   1  15  -1  357.06   12.60
  15 -16  -1  357.06   13.30
  15 -16  -1  361.16   14.10
 -16   1  -1  339.87   15.80
  -1 -15   1  329.37   12.40
  -1 -15   1  342.37   13.80
  16  -1   1  354.76   14.20
 -15  16   1  344.97   12.70
 -15  16   1  349.96   14.80
  14 -16  -1  352.16   13.50
  14 -16  -1  360.36   14.20
   2  14  -1  361.76   12.90
 -16   2  -1  361.36   16.30
   2  14  -1  376.36   15.30
  16  -2   1  344.37   13.40
 -14  16   1  365.26   15.10
  16  -2   1  352.16   14.00
  -2 -14   1  370.66   13.90
  -2 -14   1  363.36   13.10
 -14  16   1  366.26   12.60
 -16   3  -1   24.70    6.40
   3  13  -1   21.20    4.20
  13 -16  -1   20.30    4.20
   3  13  -1   38.20    6.00
  13 -16  -1   25.10    4.80
  -3 -13   1   22.70    4.30
  16  -3   1   24.20    4.80
 -13  16   1   25.50    5.70
  -3 -13   1   23.40    4.50
  16  -3   1   16.30    4.50
   4  12  -1  577.44   17.80
  12 -16  -1  596.24   18.90
  12 -16  -1  574.04   18.60
 -16   4  -1  588.24   21.20
   4  12  -1  575.34   19.90
  -4 -12   1  580.64   18.20
  16  -4   1  577.14   18.80
  16  -4   1  607.14   18.40
 -12  16   1  573.04   19.60
  -4 -12   1  602.84   18.70
 -16   5  -1    2.50    4.40
  11 -16  -1   -1.50    3.30
   5  11  -1    8.60    3.60
   5  11  -1    1.70    3.80
  16  -5   1   -3.70    3.20
  16  -5   1    0.40    3.30
 -11  16   1    5.80    4.70
  -5 -11   1    0.90    3.80
  -5 -11   1    0.80    3.30
   6  10  -1  168.38    9.50
 -16   6  -1  158.78    8.10
  10 -16  -1  173.58    9.10
 -16   6  -1  148.99   10.20
   6  10  -1  172.68    8.70
 -10  16   1  180.38   10.30
  16  -6   1  185.78    9.20
  -6 -10   1  182.08    8.80
  16  -6   1  177.18    8.80
  -6 -10   1  172.18    9.20
   7   9  -1  845.62   23.90
 -16   7  -1  811.22   23.10
 -16   7  -1  844.02   26.20
   9 -16  -1  859.41   24.60
   7   9  -1  827.72   24.80
  16  -7   1  831.72   23.70
  16  -7   1  843.92   24.20
  -9  16   1  798.02   25.00
  -7  -9   1  862.11   23.90
  -7  -9   1  831.02   24.40
 -16   8  -1   15.90    4.70
   8 -16  -1   19.80    4.20
 -16   8  -1   18.60    4.60
   8   8  -1   18.50    4.20
   8   8  -1   18.40    4.60
  -8  -8   1   26.10    5.00
  -8  -8   1   18.90    3.70
  16  -8   1   20.80    4.30
  -8  16   1   12.90    4.80
  16  -8   1   13.00    4.10
 -16   9  -1  835.82   25.80
   9   7  -1  822.32   23.90
   7 -16  -1  813.22   24.30
 -16   9  -1  811.32   23.70
   9   7  -1  826.22   24.30
  16  -9   1  845.42   23.50
  -9  -7   1  845.12   23.30
  -9  -7   1  825.12   24.70
  -7  16   1  814.32   24.70
  16  -9   1  808.92   23.60
 -16  10  -1   81.99    7.70
  10   6  -1   79.59    6.90
 -16  10  -1   74.09    7.60
   6 -16  -1   84.99    7.30
  10   6  -1   91.49    7.30
  16 -10   1   81.69    6.70
  16 -10   1   82.09    6.80
 -10  -6   1   85.49    8.10
 -10  -6   1   79.99    6.30
  -6  16   1   85.59    7.80
 -16  11  -1   84.69    8.00
  11   5  -1   87.79    7.30
  11   5  -1   87.69    7.00
 -16  11  -1   77.49    7.80
   5 -16  -1   82.79    7.40
  -5  16   1   85.19    7.70
 -11  -5   1   83.39    8.30
 -11  -5   1   91.89    6.20
  16 -11   1   74.09    6.60
  16 -11   1   73.99    6.80
  -5  16   1   80.39    7.10
  12   4  -1 1221.58   33.70
 -16  12  -1 1253.97   34.20
   4 -16  -1 1208.98   34.00
 -16  12  -1 1237.88   35.00
  -4  16   1 1203.58   33.80
  16 -12   1 1216.58   32.80
 -12  -4   1 1223.68   32.10
 -12  -4   1 1218.78   34.50
  16 -12   1 1241.08   32.90
  -4  16   1 1263.97   33.10
  13   3  -1    7.20    4.20
 -16  13  -1    3.30    4.60
 -16  13  -1    2.20    4.00
   3 -16  -1    3.00    3.80
  -3  16   1    4.00    4.30
 -13  -3   1   -0.80    4.40
  -3  16   1   -4.10    3.70
  16 -13   1    2.20    3.20
 -13  -3   1    0.60    2.90
  16 -13   1    3.80    3.60
  14   2  -1  458.35   16.70
   2 -16  -1  460.95   16.90
 -16  14  -1  481.95   17.80
 -16  14  -1  446.66   17.20
 -14  -2   1  470.35   14.90
  -2  16   1  460.55   15.90
  16 -14   1  471.05   15.80
 -14  -2   1  447.86   17.50
  16 -14   1  491.55   15.80
  -2  16   1  480.45   16.90
 -16  15  -1  199.78   11.60
   1 -16  -1  197.28   10.80
 -16  15  -1  216.78   11.50
  15   1  -1  185.28   10.60
 -15  -1   1  206.68    8.80
  -1  16   1  186.78   10.50
  16 -15   1  186.38    9.30
  16 -15   1  204.38    9.90
  -1  16   1  185.48   10.00
 -15  -1   1  178.98   11.30
   0 -16  -1   -3.70    3.90
  16   0  -1    7.00    4.40
 -16  16  -1    2.50    4.10
 -16  16  -1    4.20    4.80
  16 -16   1   -2.20    3.70
  16 -16   1   -2.40    3.10
 -16   0   1    1.80    4.90
   0  16   1   -3.30    3.90
   0  16   1   -2.10    4.10
 -16  17  -1  483.95   19.00
  -1 -16  -1  479.65   18.20
 -16  17  -1  467.25   17.80
  17  -1  -1  472.85   18.00
  17  -1  -1  464.45   14.90
 -17   1   1  478.05   18.80
   1  16   1  480.15   17.00
  16 -17   1  490.35   16.20
 -17   1   1  484.15   15.60
   1  16   1  526.15   18.20
  16 -17   1  496.25   17.00
 -16  18  -1    2.20    4.10
  -2 -16  -1   -0.40    4.30
  -2 -16  -1    5.60    3.80
 -16  18  -1    4.70    5.70
  18  -2  -1    0.90    4.60
  18  -2  -1   -0.10    3.10
   2  16   1    1.10    4.40
  16 -18   1    6.90    4.00
  16 -18   1   -2.30    3.60
 -18   2   1   -1.70    4.90
   2  16   1    5.80    4.60
 -18   2   1   -0.10    3.60
  -3 -16  -1  136.89    8.80
  19  -3  -1  122.69   10.30
  -3 -16  -1  119.69   10.30
 -16  19  -1  116.99   11.20
  19  -3  -1  121.59    7.20
 -16  19  -1  119.09    9.60
  16 -19   1  126.29    9.40
   3  16   1  104.09    9.20
  16 -19   1  120.99    8.10
   3  16   1  118.89    9.40
 -19   3   1  128.39   10.70
 -19   3   1  120.69    7.80
  -4 -16  -1  265.17   12.10
  -4 -16  -1  264.87   13.80
  20  -4  -1  240.08    9.90
 -16  20  -1  253.47   14.90
  20  -4  -1  235.98   13.30
 -16  20  -1  254.87   12.60
 -20   4   1  227.78   10.50
 -20   4   1  248.18   13.80
   4  16   1  244.58   12.50
   4  16   1  238.78   12.60
  16 -20   1  236.88   12.40
  -5 -16  -1   -2.60    4.90
  21  -5  -1   -7.10    4.50
  -5 -16  -1    3.50    4.60
 -16  21  -1   -1.70    6.00
 -16  21  -1    0.90    4.40
  21  -5  -1   -2.60    3.40
   5  16   1    1.20    5.10
 -21   5   1   -1.80    4.10
   5  16   1    3.70    4.90
  16 -21   1    1.60    4.70
 -21   5   1    5.00    5.70
  22  -6  -1  273.77   10.80
  22  -6  -1  304.77   15.70
  -6 -16  -1  317.37   14.00
 -16  22  -1  280.77   16.70
  -6 -16  -1  301.37   15.40
 -16  22  -1  295.17   13.40
   6  16   1  288.07   13.90
  16 -22   1  275.87   14.00
 -22   6   1  277.07   15.30
   6  16   1  277.57   14.00
 -22   6   1  266.87   12.20
  -5  22  -1   54.19    6.70
  22 -17  -1   58.69    6.40
  -5  22  -1   58.29    9.30
  22 -17  -1   44.90    7.60
 -17  -5  -1   57.29    9.40
 -17  -5  -1   63.39    8.20
  17   5   1   61.79    8.40
 -22  17   1   56.09    8.30
 -22  17   1   52.59    7.60
   5 -22   1   48.80    7.90
 -17  -4  -1  158.38   12.90
  21 -17  -1  149.59   11.20
 -17  -4  -1  145.39   10.50
  21 -17  -1  148.89    9.30
  -4  21  -1  140.39    9.00
  -4  21  -1  136.79   12.30
   4 -21   1  161.38   11.30
 -21  17   1  140.29   11.60
   4 -21   1  141.29    8.10
 -21  17   1  158.48   10.90
  17   4   1  154.78   11.40
  -3  20  -1  237.08   14.20
  20 -17  -1  214.08   10.90
 -17  -3  -1  248.28   14.90
  20 -17  -1  221.48   12.60
 -17  -3  -1  213.18   12.00
  -3  20  -1  227.18   10.50
   3 -20   1  214.38    9.60
 -20  17   1  230.48   12.40
 -20  17   1  206.68   13.20
   3 -20   1  218.28   12.60
  17   3   1  219.58   12.60
 -17  -2  -1  625.14   23.70
  19 -17  -1  590.74   19.70
  19 -17  -1  603.44   21.30
  -2  19  -1  590.24   18.80
  -2  19  -1  614.94   23.10
 -17  -2  -1  618.54   20.90
 -19  17   1  597.44   20.30
   2 -19   1  614.94   21.30
   2 -19   1  585.84   18.30
  17   2   1  636.94   21.60
 -19  17   1  608.04   21.80
 -17  -1  -1   34.20    5.70
  -1  18  -1   43.40    5.50
  18 -17  -1   40.90    6.20
  -1  18  -1   51.99    8.10
 -17  -1  -1   35.80    7.60
  18 -17  -1   31.50    5.40
 -18  17   1   40.50    7.10
 -18  17   1   45.90    5.70
  17   1   1   31.60    6.00
   1 -18   1   39.20    5.10
   1 -18   1   30.90    6.00
 -17   0  -1    3.60    5.70
  17 -17  -1    2.60    4.10
   0  17  -1    4.00    3.90
   0  17  -1    3.50    5.00
 -17   0  -1   -4.70    4.00
  17 -17  -1   -0.30    3.90
  17   0   1   -6.60    4.10
 -17  17   1    6.50    5.70
   0 -17   1    2.10    3.40
 -17  17   1    0.10    3.70
   0 -17   1    9.60    4.60
  16 -17  -1  834.32   25.80
   1  16  -1  864.31   24.30
 -17   1  -1  877.01   28.80
   1  16  -1  823.22   27.20
  16 -17  -1  849.02   25.00
  17  -1   1  842.82   26.00
  -1 -16   1  861.21   25.80
 -16  17   1  838.82   24.30
 -16  17   1  860.51   26.80
  -1 -16   1  827.82   24.20
   2  15  -1  561.04   20.50
   2  15  -1  549.95   17.70
 -17   2  -1  606.64   22.50
  15 -17  -1  577.14   18.80
  15 -17  -1  558.44   19.10
  -2 -15   1  577.94   18.00
  17  -2   1  566.14   18.60
  -2 -15   1  558.34   19.10
  17  -2   1  578.64   19.40
 -15  17   1  564.84   20.20
 -15  17   1  537.35   17.30
  14 -17  -1  502.85   17.20
   3  14  -1  487.55   18.70
   3  14  -1  501.05   16.60
 -17   3  -1  551.44   20.90
  14 -17  -1  529.75   17.90
  17  -3   1  511.65   17.80
  17  -3   1  498.05   17.10
  -3 -14   1  520.85   17.70
 -14  17   1  491.55   18.40
  -3 -14   1  512.85   16.80
   4  13  -1   27.40    5.80
 -17   4  -1   29.10    6.40
  13 -17  -1   30.70    5.30
  13 -17  -1   26.80    4.70
   4  13  -1   30.90    5.00
  -4 -13   1   24.20    4.90
  17  -4   1   36.20    5.80
 -13  17   1   24.50    6.00
  17  -4   1   16.90    4.50
  -4 -13   1   26.20    4.90
   5  12  -1  200.98   11.00
  12 -17  -1  188.78   10.00
   5  12  -1  213.18    9.80
 -17   5  -1  201.08   11.90
 -12  17   1  183.18   11.00
  -5 -12   1  192.58    9.80
  17  -5   1  207.28    9.80
  17  -5   1  191.28   10.10
  -5 -12   1  190.38    9.90
 -17   6  -1 1097.19   32.90
   6  11  -1 1107.09   31.70
  11 -17  -1 1114.69   30.90
   6  11  -1 1090.59   30.00
 -17   6  -1 1104.39   28.80
 -11  17   1 1074.39   31.70
  -6 -11   1 1084.79   30.30
  17  -6   1 1114.99   30.10
  17  -6   1 1130.19   30.90
  -6 -11   1 1085.99   30.50
   7  10  -1  324.17   13.50
 -17   7  -1  320.57   14.60
 -17   7  -1  320.97   11.80
  10 -17  -1  324.67   13.20
   7  10  -1  334.27   12.70
 -10  17   1  330.57   14.10
  17  -7   1  328.17   12.50
  -7 -10   1  312.07   12.50
  17  -7   1  330.27   13.10
  -7 -10   1  316.27   13.10
   8   9  -1  466.95   16.00
 -17   8  -1  475.85   18.00
 -17   8  -1  464.15   15.50
   9 -17  -1  458.25   16.60
   8   9  -1  462.35   16.70
  -8  -9   1  469.45   15.70
  -9  17   1  489.25   17.30
  -8  -9   1  490.45   16.90
  17  -8   1  473.05   16.20
  17  -8   1  471.85   15.80
   9   8  -1  189.78   10.10
   9   8  -1  172.78    9.60
   8 -17  -1  191.98   10.10
 -17   9  -1  184.88    9.60
 -17   9  -1  195.28   11.50
  17  -9   1  187.78    9.30
  -9  -8   1  194.68   10.30
  17  -9   1  190.98    9.70
  -9  -8   1  195.58    9.10
  -8  17   1  179.78   10.40
  10   7  -1  479.15   16.40
 -17  10  -1  469.75   17.80
  10   7  -1  460.75   16.30
   7 -17  -1  444.96   16.60
 -17  10  -1  487.45   16.40
  17 -10   1  478.75   16.00
  -7  17   1  443.46   16.70
 -10  -7   1  455.55   17.00
 -10  -7   1  457.45   15.40
  17 -10   1  465.95   15.60
 -17  11  -1 1451.95   38.50
  11   6  -1 1483.45   38.60
 -17  11  -1 1433.46   40.00
   6 -17  -1 1429.26   39.00
  11   6  -1 1430.46   38.20
  17 -11   1 1492.15   37.80
  17 -11   1 1407.76   37.70
  -6  17   1 1391.16   38.70
 -11  -6   1 1431.46   37.30
 -11  -6   1 1386.96   39.10
 -17  12  -1  131.69    9.90
 -17  12  -1  162.78    9.80
   5 -17  -1  166.28    9.70
  12   5  -1  128.89    9.00
 -12  -5   1  138.49    7.80
  -5  17   1  148.59    8.90
  -5  17   1  125.29    9.20
  17 -12   1  143.29    8.70
 -12  -5   1  128.19    9.80
  17 -12   1  139.29    8.60
  13   4  -1   29.00    5.50
   4 -17  -1   26.80    5.10
 -17  13  -1   38.80    6.10
 -17  13  -1   43.50    6.30
  17 -13   1   40.00    5.40
  17 -13   1   26.00    4.60
 -13  -4   1   30.70    4.40
  -4  17   1   28.80    5.40
  -4  17   1   32.90    5.40
 -13  -4   1   33.80    6.20
  14   3  -1  615.94   20.20
 -17  14  -1  605.24   20.90
   3 -17  -1  614.54   20.60
 -17  14  -1  615.04   20.80
  17 -14   1  598.64   19.10
  -3  17   1  626.64   20.60
  -3  17   1  578.14   19.10
 -14  -3   1  578.84   20.80
 -14  -3   1  588.74   18.10
  17 -14   1  606.44   18.90
  15   2  -1  508.65   18.10
 -17  15  -1  498.05   18.70
   2 -17  -1  475.05   18.20
 -17  15  -1  506.05   18.80
  -2  17   1  495.75   17.00
  17 -15   1  481.45   16.50
  -2  17   1  509.15   18.00
 -15  -2   1  504.55   16.00
 -15  -2   1  510.25   19.10
  17 -15   1  489.55   16.80
 -17  16  -1  499.45   19.00
  16   1  -1  495.75   18.20
   1 -17  -1  494.55   18.50
 -17  16  -1  494.15   18.60
 -16  -1   1  497.35   19.30
 -16  -1   1  479.05   15.50
  -1  17   1  487.85   17.80
  -1  17   1  477.75   16.90
  17 -16   1  494.75   17.10
  17 -16   1  474.15   16.30
 -17  17  -1    9.10    5.00
  17   0  -1    1.70    3.20
   0 -17  -1   -3.50    4.20
  17   0  -1    3.10    4.60
 -17  17  -1   -0.80    4.90
  17 -17   1   -1.30    3.30
   0  17   1    1.70    4.30
 -17   0   1    3.00    3.70
   0  17   1   -0.20    4.10
  17 -17   1    1.60    4.10
 -17   0   1   -0.80    5.10
 -17  18  -1   73.59    8.40
  18  -1  -1   71.29    8.10
 -17  18  -1   72.49    8.90
  -1 -17  -1   62.09    7.70
  18  -1  -1   80.09    6.30
   1  17   1   67.69    7.70
  17 -18   1   86.69    7.30
 -18   1   1   67.49    6.70
   1  17   1   94.99    8.70
  17 -18   1   72.29    7.20
 -18   1   1   66.49    8.40
 -17  19  -1  575.84   20.10
  -2 -17  -1  509.85   20.10
  19  -2  -1  546.75   20.30
 -17  19  -1  590.34   21.80
  19  -2  -1  544.25   16.40
   2  17   1  535.25   18.90
 -19   2   1  506.05   20.50
  17 -19   1  512.55   17.60
 -19   2   1  546.25   17.00
   2  17   1  538.85   19.60
  17 -19   1  521.85   18.80
  -3 -17  -1  147.89    8.90
 -17  20  -1  110.89   11.50
  -3 -17  -1  128.19   10.70
 -17  20  -1  127.89    9.90
  20  -3  -1  122.89   10.60
   3  17   1  111.49    9.60
   3  17   1  118.69   10.00
 -20   3   1  127.39   11.00
  17 -20   1  121.79    9.60
 -20   3   1  127.49    8.00
 -17  21  -1  107.79   11.90
  -4 -17  -1  106.19   10.40
  21  -4  -1  102.79   10.30
  -4 -17  -1  142.79    9.00
 -17  21  -1   89.79    9.10
   4  17   1  108.59   10.00
  17 -21   1  115.69    9.60
 -21   4   1  100.99    7.70
   4  17   1  115.19    9.90
 -21   4   1   74.79    9.40
  -5 -17  -1  101.89   10.80
 -17  22  -1  101.09   11.50
 -17  22  -1   82.59    9.00
  22  -5  -1   91.59   10.10
  -5 -17  -1  120.09    9.20
  17 -22   1   97.49    9.80
 -22   5   1   89.79    8.10
   5  17   1  115.59   10.30
 -22   5   1   79.39    9.80
   5  17   1   97.39    9.40
  -4  22  -1   41.10    6.10
  22 -18  -1   31.00    6.90
  -4  22  -1   39.30    8.10
 -18  -4  -1   34.60    7.90
 -22  18   1   40.10    6.60
  18   4   1   27.70    7.10
 -18  -3  -1    5.10    4.80
  21 -18  -1   -2.40    4.80
  21 -18  -1   -1.40    4.00
  -3  21  -1    9.40    6.60
 -18  -3  -1   -1.80    6.10
  -3  21  -1    5.50    4.30
 -21  18   1   -0.50    4.30
   3 -21   1   -6.20    4.70
   3 -21   1   -6.80    3.50
  18   3   1    0.90    5.30
 -21  18   1    8.10    6.10
 -18  -2  -1   23.20    5.50
 -18  -2  -1   16.40    7.10
  20 -18  -1   34.00    6.60
  -2  20  -1   25.40    7.70
  -2  20  -1   29.80    5.30
  20 -18  -1   22.60    5.40
 -20  18   1   13.90    6.60
   2 -20   1   24.30    6.20
 -20  18   1   30.90    5.70
  18   2   1   17.90    5.90
   2 -20   1   20.80    4.70
  19 -18  -1    9.00    5.10
  -1  19  -1   18.30    5.00
  -1  19  -1   12.00    6.40
  19 -18  -1   15.50    4.90
 -18  -1  -1   10.80    5.10
 -18  -1  -1   14.40    7.00
 -19  18   1   13.40    5.00
  18   1   1   14.80    5.70
 -19  18   1   10.50    6.30
   1 -19   1   15.30    4.30
   1 -19   1   18.20    5.80
  18 -18  -1   -4.10    3.90
   0  18  -1   -5.10    3.80
 -18   0  -1   -1.20    5.90
   0  18  -1   -6.40    5.00
  18 -18  -1   -2.30    4.10
 -18  18   1   -0.90    3.60
   0 -18   1    0.70    3.90
  18   0   1   -4.30    4.50
   0 -18   1   -4.20    4.30
 -18  18   1    5.20    5.80
  17 -18  -1   47.60    6.50
   1  17  -1   34.20    7.00
   1  17  -1   36.70    5.40
  17 -18  -1   35.30    5.80
 -18   1  -1   40.50    8.30
 -17  18   1   31.40    6.80
  -1 -17   1   35.50    6.10
  18  -1   1   31.90    6.20
  18  -1   1   46.10    6.10
  -1 -17   1   47.30    5.70
 -17  18   1   41.10    5.30
   2  16  -1   10.20    4.30
  16 -18  -1    9.10    4.40
   2  16  -1    5.30    5.20
 -18   2  -1    4.30    5.90
  16 -18  -1    6.20    4.40
  -2 -16   1   11.00    4.60
  18  -2   1   14.40    5.20
 -16  18   1   11.60    6.00
 -16  18   1   15.20    3.80
  -2 -16   1    7.70    4.10
  18  -2   1   15.20    4.80
  15 -18  -1   -0.30    4.30
   3  15  -1    1.60    3.80
  15 -18  -1    6.00    4.40
   3  15  -1   -2.60    4.60
 -18   3  -1   -2.10    5.10
  18  -3   1   -0.70    4.20
  -3 -15   1   -0.10    4.00
  -3 -15   1   -3.40    4.00
  18  -3   1   -2.60    4.00
 -15  18   1    0.60    5.20
   4  14  -1  114.59    7.90
  14 -18  -1  106.39    8.20
 -18   4  -1   98.19   10.20
   4  14  -1  101.89    9.40
  18  -4   1   92.89    8.50
  -4 -14   1  100.89    8.00
  18  -4   1  121.19    8.30
  -4 -14   1  100.99    8.20
 -14  18   1   95.79    9.50
  13 -18  -1   13.70    4.50
   5  13  -1   12.60    5.30
   5  13  -1   22.60    5.00
 -18   5  -1   14.50    5.70
  -5 -13   1   21.10    4.70
  18  -5   1    6.50    4.50
  18  -5   1   13.60    4.40
 -13  18   1    9.70    5.40
  -5 -13   1   16.80    4.40
 -18   6  -1   21.90    6.00
   6  12  -1   28.70    5.70
   6  12  -1   40.80    5.40
  12 -18  -1   31.80    5.30
  -6 -12   1   35.20    5.30
  18  -6   1   32.70    5.10
 -12  18   1   23.90    6.00
  -6 -12   1   35.60    5.70
  18  -6   1   24.10    5.30
   7  11  -1    0.10    3.70
 -18   7  -1    4.50    3.70
 -18   7  -1   -6.10    4.00
   7  11  -1    1.70    3.70
  11 -18  -1    0.70    3.90
 -11  18   1    4.50    4.80
  18  -7   1   -5.90    3.30
  -7 -11   1   -1.40    4.20
  18  -7   1   -5.40    3.80
  -7 -11   1    0.10    3.60
  10 -18  -1    9.90    4.50
   8  10  -1   16.10    4.50
   8  10  -1   11.90    4.70
 -18   8  -1   20.30    5.60
 -18   8  -1   10.50    4.10
  18  -8   1   11.00    4.20
 -10  18   1   11.70    5.10
  18  -8   1   13.80    4.20
  -8 -10   1   10.00    4.70
  -8 -10   1   23.40    4.70
 -18   9  -1   42.20    5.60
   9   9  -1   41.70    5.70
   9   9  -1   39.80    5.90
 -18   9  -1   50.29    7.20
   9 -18  -1   40.80    5.80
  18  -9   1   55.69    6.20
  -9  -9   1   39.20    6.20
  -9  18   1   49.30    6.70
  18  -9   1   50.49    5.80
  -9  -9   1   47.30    5.60
   8 -18  -1    1.20    3.80
  10   8  -1   10.60    4.30
 -18  10  -1    0.40    4.50
 -18  10  -1    5.70    4.60
  10   8  -1    8.10    4.40
  18 -10   1    3.20    3.90
  -8  18   1    1.60    4.60
 -10  -8   1    6.20    4.50
 -10  -8   1    5.80    3.50
  18 -10   1    6.50    3.80
  11   7  -1   25.50    5.30
  11   7  -1   33.90    5.30
 -18  11  -1   34.80    6.30
   7 -18  -1   27.00    5.50
 -18  11  -1   24.40    5.40
  18 -11   1   37.10    5.30
  -7  18   1   19.40    5.10
  18 -11   1   17.00    4.50
 -11  -7   1   33.80    4.90
 -11  -7   1   26.90    5.90
  12   6  -1   29.50    5.10
 -18  12  -1   21.30    5.30
 -18  12  -1   29.40    6.00
  12   6  -1   16.50    5.30
   6 -18  -1   23.60    5.20
 -12  -6   1   38.80    6.50
 -12  -6   1   34.90    4.80
  18 -12   1   35.60    5.40
  18 -12   1   34.30    5.30
  -6  18   1   20.10    4.90
  -6  18   1   24.60    5.60
  13   5  -1    0.00    4.20
   5 -18  -1   -4.40    3.60
 -18  13  -1    3.30    4.30
 -18  13  -1    4.30    4.60
  18 -13   1    0.60    3.70
  -5  18   1   -4.10    4.30
  18 -13   1   -1.50    3.40
 -13  -5   1    0.60    3.30
 -13  -5   1    4.20    4.80
  -5  18   1   -0.60    3.90
 -18  14  -1   55.29    7.10
   4 -18  -1   45.10    6.40
 -18  14  -1   38.70    6.50
  14   4  -1   40.20    6.00
  -4  18   1   53.19    7.10
  18 -14   1   38.70    5.50
  18 -14   1   53.49    5.90
 -14  -4   1   45.70    5.30
 -14  -4   1   38.80    6.70
  -4  18   1   46.50    6.00
  15   3  -1   16.00    5.10
 -18  15  -1   14.30    5.40
   3 -18  -1   12.10    4.80
 -18  15  -1   21.50    6.20
  18 -15   1   19.20    4.80
  -3  18   1   18.70    5.80
  18 -15   1   22.90    5.00
 -15  -3   1   21.30    4.40
 -15  -3   1    5.90    5.40
  -3  18   1   25.70    5.20
 -18  16  -1    3.70    5.10
  16   2  -1    2.70    4.60
   2 -18  -1    5.40    4.80
 -18  16  -1   -3.40    4.40
  18 -16   1   -1.00    4.00
  -2  18   1    0.20    4.30
  -2  18   1   -1.20    4.20
 -16  -2   1   -3.80    5.00
  18 -16   1    1.50    3.60
 -16  -2   1    6.40    3.40
  17   1  -1   83.29    8.30
 -18  17  -1   79.09    8.70
   1 -18  -1   84.19    8.60
 -18  17  -1   75.29    8.80
 -17  -1   1   70.29    8.70
  -1  18   1   70.79    7.80
  -1  18   1   74.79    7.30
  18 -17   1   76.39    7.90
  18 -17   1   80.99    7.20
 -18  18  -1    3.90    4.70
   0 -18  -1   -3.40    4.50
  18   0  -1    3.40    3.60
 -18  18  -1    0.70    5.60
  18   0  -1   -3.20    4.70
  18 -18   1    9.80    4.80
 -18   0   1    3.80    5.60
   0  18   1   -1.20    4.90
  18 -18   1   -0.30    3.80
 -18   0   1    1.80    3.60
   0  18   1    1.00    4.50
  19  -1  -1    5.30    3.80
 -18  19  -1    7.30    6.20
 -18  19  -1   12.80    5.00
  -1 -18  -1   13.70    5.60
  19  -1  -1   13.60    5.50
 -19   1   1    4.00    3.80
 -19   1   1   11.80    6.00
  18 -19   1   15.40    4.70
  18 -19   1    3.90    4.50
   1  18   1    3.60    5.10
   1  18   1   13.00    5.30
  -2 -18  -1   31.50    6.80
  20  -2  -1   28.40    4.60
 -18  20  -1   36.10    6.10
 -18  20  -1   20.80    6.70
  20  -2  -1   16.60    6.20
   2  18   1   30.00    6.10
 -20   2   1   28.50    7.00
   2  18   1   24.50    6.20
  18 -20   1   29.70    5.20
  18 -20   1   22.90    5.70
 -20   2   1   26.90    4.90
 -18  21  -1    3.70    5.20
  -3 -18  -1   -4.00    5.00
  -3 -18  -1   15.90    4.20
  21  -3  -1    5.90    3.80
  21  -3  -1    4.70    5.10
 -18  21  -1   -2.40    5.80
  18 -21   1    6.30    4.80
 -21   3   1    1.80    5.50
 -21   3   1    5.90    4.50
   3  18   1    8.50    5.40
   3  18   1    3.60    5.20
  -4 -18  -1   19.20    6.70
  -4 -18  -1   33.90    5.90
  22  -4  -1   22.50    7.30
   4  18   1   15.50    6.20
 -22   4   1   24.10    7.00
   4  18   1   11.60    6.20
 -19  -2  -1   57.49    7.50
  -2  21  -1   47.10    8.80
  -2  21  -1   58.89    6.60
 -19  -2  -1   61.89   10.00
  21 -19  -1   53.09    6.70
  21 -19  -1   46.40    7.40
 -21  19   1   58.89    8.60
 -21  19   1   48.80    7.20
   2 -21   1   55.09    6.20
   2 -21   1   53.29    7.90
  19   2   1   39.30    7.40
  -1  20  -1  491.35   21.10
  20 -19  -1  489.15   17.90
  -1  20  -1  519.85   17.30
  20 -19  -1  477.25   19.10
 -19  -1  -1  515.05   22.60
   1 -20   1  485.35   16.60
   1 -20   1  499.95   19.50
 -20  19   1  493.75   18.20
 -20  19   1  494.95   20.00
  19   1   1  501.75   19.60
   0  19  -1    1.70    5.20
  19 -19  -1    2.40    4.50
   0  19  -1   -2.90    4.20
 -19   0  -1   -2.20    6.20
  19 -19  -1   -4.20    4.30
   0 -19   1   -0.20    4.20
  19   0   1   -3.50    4.80
   0 -19   1   -0.80    5.00
  19   0   1    0.70    4.80
 -19  19   1    2.30    4.40
 -19  19   1    0.70    5.90
 -19   1  -1    6.80    6.60
   1  18  -1   17.70    4.70
  18 -19  -1   16.20    5.30
  18 -19  -1   19.70    5.10
   1  18  -1   25.50    6.60
  19  -1   1   16.50    6.00
  19  -1   1   19.50    5.30
 -18  19   1    5.60    6.20
  -1 -18   1   15.50    4.70
 -18  19   1   14.70    4.90
  -1 -18   1   15.00    5.50
   2  17  -1  582.74   19.50
  17 -19  -1  619.34   20.40
  17 -19  -1  617.04   21.00
 -19   2  -1  636.74   24.50
   2  17  -1  579.24   22.30
 -17  19   1  606.44   19.00
  -2 -17   1  593.44   19.40
  -2 -17   1  603.24   21.20
 -17  19   1  604.04   22.10
  19  -2   1  609.04   21.30
  19  -2   1  609.24   20.20
   3  16  -1  199.78   12.60
  16 -19  -1  185.08   10.70
  16 -19  -1  185.58   11.10
 -19   3  -1  197.78   13.60
   3  16  -1  197.28   10.40
  -3 -16   1  197.28   11.50
 -16  19   1  191.68   12.50
  19  -3   1  192.38   11.70
  -3 -16   1  177.08   10.10
  19  -3   1  183.38   10.50
   4  15  -1  573.94   21.30
 -19   4  -1  568.44   22.50
  15 -19  -1  554.94   19.50
   4  15  -1  580.04   18.90
 -15  19   1  563.54   21.10
  19  -4   1  588.44   19.20
  -4 -15   1  568.84   19.90
  -4 -15   1  574.14   19.00
  19  -4   1  590.44   20.20
 -19   5  -1   42.30    7.50
  14 -19  -1   41.50    6.20
   5  14  -1   45.40    7.00
   5  14  -1   42.70    6.10
 -14  19   1   43.50    7.30
  19  -5   1   37.40    5.70
  -5 -14   1   42.80    6.10
  -5 -14   1   53.69    6.60
  19  -5   1   45.10    6.80
  13 -19  -1   50.69    6.00
 -19   6  -1   33.40    6.80
   6  13  -1   37.70    5.60
   6  13  -1   29.70    6.40
  -6 -13   1   31.00    5.70
  19  -6   1   27.00    5.70
  -6 -13   1   36.90    5.80
  19  -6   1   30.80    5.40
 -13  19   1   27.50    6.50
   7  12  -1  969.70   27.90
  12 -19  -1  976.50   28.80
 -19   7  -1  980.90   31.10
   7  12  -1  916.31   29.20
 -19   7  -1 1001.60   26.30
  19  -7   1  992.30   28.90
 -12  19   1  969.00   29.50
  -7 -12   1  941.81   28.40
  19  -7   1  957.50   27.50
  -7 -12   1  981.70   28.40
  11 -19  -1   67.69    7.20
 -19   8  -1   73.49    8.70
   8  11  -1   83.99    8.00
   8  11  -1   81.39    8.50
 -19   8  -1   86.99    7.20
  -8 -11   1   72.59    7.50
  19  -8   1   97.49    7.90
  -8 -11   1   78.09    8.40
 -11  19   1  102.19    9.50
  19  -8   1   91.09    8.20
   9  10  -1  260.57   12.50
 -19   9  -1  260.97   14.00
  10 -19  -1  256.47   12.40
 -19   9  -1  237.58   11.20
   9  10  -1  225.68   11.60
  19  -9   1  256.97   11.30
 -10  19   1  258.87   13.00
  -9 -10   1  234.48   12.30
  19  -9   1  249.48   12.00
  -9 -10   1  253.17   11.40
  10   9  -1  459.35   17.10
   9 -19  -1  473.35   17.70
  10   9  -1  463.15   17.20
 -19  10  -1  467.75   19.10
 -19  10  -1  494.95   16.50
  19 -10   1  489.45   17.10
  -9  19   1  451.95   17.80
 -10  -9   1  518.05   18.30
 -10  -9   1  465.95   16.50
  19 -10   1  475.15   16.40
 -19  11  -1  210.28   10.80
  11   8  -1  193.28   10.80
   8 -19  -1  202.68   11.50
 -19  11  -1  179.78   11.60
  11   8  -1  193.78   10.60
  -8  19   1  185.58   11.30
 -11  -8   1  188.08    9.90
 -11  -8   1  197.48   11.70
  19 -11   1  217.68   10.80
  19 -11   1  181.08    9.90
 -19  12  -1 1098.89   30.20
  12   7  -1 1045.10   29.70
 -19  12  -1  978.80   31.60
  12   7  -1 1012.10   30.00
   7 -19  -1 1020.20   30.60
 -12  -7   1 1006.30   30.70
  19 -12   1 1054.59   29.70
  -7  19   1  995.90   30.50
 -12  -7   1 1024.00   28.80
  -7  19   1  997.10   29.10
  19 -12   1 1086.29   29.20
   6 -19  -1    2.00    4.70
 -19  13  -1    4.50    5.10
 -19  13  -1    5.00    4.70
  13   6  -1    3.70    4.90
  -6  19   1   -1.20    4.50
  19 -13   1    1.00    4.00
  19 -13   1    0.70    4.00
 -13  -6   1    4.80    5.30
 -13  -6   1    0.30    3.60
  -6  19   1   -4.90    4.40
  14   5  -1   39.60    6.60
 -19  14  -1   32.70    6.60
 -19  14  -1   43.80    6.70
   5 -19  -1   35.10    6.20
  19 -14   1   38.20    5.60
 -14  -5   1   37.20    5.00
 -14  -5   1   31.30    6.60
  19 -14   1   40.10    5.80
  -5  19   1   44.90    7.20
  -5  19   1   38.70    6.00
  15   4  -1  529.05   19.20
 -19  15  -1  536.25   19.60
 -19  15  -1  505.45   19.90
   4 -19  -1  529.15   19.50
  -4  19   1  531.35   19.60
  19 -15   1  514.75   17.90
 -15  -4   1  499.25   16.80
  19 -15   1  508.25   17.70
 -15  -4   1  532.55   20.20
  -4  19   1  526.85   18.00
 -19  16  -1  116.19   10.50
 -19  16  -1  117.09   10.40
   3 -19  -1  126.09   10.20
  16   3  -1  147.09   10.40
  19 -16   1  118.49    8.80
  19 -16   1  121.79    8.60
 -16  -3   1  127.39    8.00
  -3  19   1  120.89   10.20
  -3  19   1  117.49    9.30
 -16  -3   1  131.29   11.20
 -19  17  -1  543.15   20.60
   2 -19  -1  545.95   20.50
  17   2  -1  533.85   20.10
 -19  17  -1  555.34   20.80
  19 -17   1  509.65   18.10
  19 -17   1  523.55   18.60
 -17  -2   1  557.94   21.40
 -17  -2   1  536.15   17.30
  -2  19   1  551.94   18.70
  -2  19   1  529.55   19.90
  18   1  -1   13.90    5.80
   1 -19  -1   13.00    5.70
  18   1  -1    8.90    3.60
 -19  18  -1    1.00    4.90
 -19  18  -1    9.00    6.30
 -18  -1   1    6.60    5.90
  -1  19   1    9.10    5.10
  -1  19   1    6.80    5.30
  19 -18   1    9.70    4.20
 -18  -1   1   13.40    4.10
  19 -18   1    7.00    4.70
 -19  19  -1    5.80    4.80
  19   0  -1    0.90    3.80
  19   0  -1   12.70    5.70
   0 -19  -1    1.60    5.30
 -19  19  -1    3.40    5.90
 -19   0   1    3.40    5.90
   0  19   1   -5.90    4.80
 -19   0   1    2.40    4.10
   0  19   1   -4.20    4.80
  19 -19   1   -4.10    3.80
  19 -19   1    2.20    4.80
 -19  20  -1  373.96   16.60
  -1 -19  -1  377.76   17.20
  20  -1  -1  401.16   17.60
  20  -1  -1  404.46   13.70
 -19  20  -1  386.36   18.40
   1  19   1  401.06   17.40
  19 -20   1  393.16   15.10
 -20   1   1  381.16   17.90
  19 -20   1  364.76   15.80
 -20   1   1  374.76   13.70
   1  19   1  403.26   16.30
 -19  21  -1   52.09    7.50
  21  -2  -1   45.30    5.30
  -2 -19  -1   42.40    7.80
 -19  21  -1   32.60    7.90
  21  -2  -1   33.70    7.60
  19 -21   1   31.20    5.70
 -21   2   1   37.40    5.30
   2  19   1   28.40    6.30
   2  19   1   33.40    7.50
 -21   2   1   27.60    7.20
  19 -21   1   40.90    6.80
  20 -20  -1    2.80    5.10
  20 -20  -1   -0.10    4.50
 -20   0  -1   -0.20    6.70
   0  20  -1   13.70    4.80
   0  20  -1    6.20    5.90
 -20  20   1    2.20    6.20
 -20  20   1    1.20    4.50
   0 -20   1   -4.70    5.10
   0 -20   1   -3.80    3.90
  20   0   1   -5.60    5.50
  20   0   1    3.80    5.10
 -20   1  -1  545.65   22.80
  19 -20  -1  498.05   18.40
   1  19  -1  504.35   21.00
  19 -20  -1  476.15   19.00
   1  19  -1  519.05   17.60
  -1 -19   1  475.55   19.40
  20  -1   1  497.55   18.40
 -19  20   1  492.15   20.20
  -1 -19   1  488.75   17.20
 -19  20   1  482.25   17.40
  20  -1   1  483.65   19.60
  18 -20  -1   25.90    5.80
  18 -20  -1   24.60    5.70
 -20   2  -1   19.80    7.10
   2  18  -1   13.40    6.30
   2  18  -1   22.90    5.40
  20  -2   1   33.50    6.70
  -2 -18   1   21.70    5.20
  20  -2   1   26.50    5.70
 -18  20   1   19.00    4.90
 -18  20   1   29.60    7.20
  -2 -18   1   28.80    6.40
  17 -20  -1  216.98   11.80
   3  17  -1  220.58   13.70
  17 -20  -1  236.08   12.40
 -20   3  -1  233.48   14.80
   3  17  -1  224.88   11.30
 -17  20   1  214.68   13.70
  -3 -17   1  210.48   11.30
  -3 -17   1  222.38   12.60
  20  -3   1  207.88   12.60
  20  -3   1  239.08   11.80
 -20   4  -1  185.78   13.70
   4  16  -1  201.68   12.90
   4  16  -1  182.98   10.60
  16 -20  -1  184.68   11.20
  20  -4   1  193.48   10.80
  -4 -16   1  186.58   11.50
  -4 -16   1  183.68   10.60
 -16  20   1  196.48   12.80
  20  -4   1  185.98   11.70
   5  15  -1   74.29    8.80
  15 -20  -1   74.89    7.70
 -20   5  -1   69.89    9.20
   5  15  -1   62.19    7.00
  -5 -15   1   74.99    8.50
 -15  20   1   69.79    8.50
  20  -5   1   78.89    8.40
  20  -5   1   63.19    7.00
  -5 -15   1   66.69    7.20
   6  14  -1  719.53   24.70
  14 -20  -1  750.32   23.70
 -20   6  -1  707.33   25.90
   6  14  -1  694.83   22.50
  20  -6   1  717.03   22.60
  -6 -14   1  743.53   23.50
  20  -6   1  761.62   24.10
  -6 -14   1  709.23   23.00
 -14  20   1  720.53   24.50
  13 -20  -1   -0.30    4.30
   7  13  -1    3.70    5.00
 -20   7  -1    0.60    5.30
   7  13  -1    7.20    4.70
  20  -7   1   -7.20    4.20
  20  -7   1   -3.60    4.60
  -7 -13   1   -2.10    4.10
  -7 -13   1    7.40    4.60
 -13  20   1    2.40    5.40
   8  12  -1   61.09    7.00
 -20   8  -1   76.69    9.30
   8  12  -1   77.49    8.60
 -20   8  -1   68.59    7.00
  12 -20  -1   65.09    7.30
  -8 -12   1   62.29    6.90
  -8 -12   1   53.89    7.20
  20  -8   1   61.29    7.10
  20  -8   1   71.79    6.90
 -12  20   1   71.39    8.30
   9  11  -1  640.64   21.20
   9  11  -1  647.34   22.00
  11 -20  -1  635.54   21.90
 -20   9  -1  654.13   20.00
 -20   9  -1  665.73   24.20
  -9 -11   1  631.74   20.90
  20  -9   1  666.23   20.60
  20  -9   1  641.24   21.60
 -11  20   1  647.54   22.60
  -9 -11   1  640.04   21.90
  10  10  -1  113.49    9.00
 -20  10  -1   89.09    8.00
  10  10  -1   82.59    8.40
 -20  10  -1   77.49    9.50
  10 -20  -1   86.09    8.90
  20 -10   1   85.99    8.30
 -10 -10   1   91.89    9.60
  20 -10   1   96.99    8.00
 -10 -10   1   86.89    8.00
 -10  20   1   90.29    9.60
 -20  11  -1  524.75   21.40
 -20  11  -1  593.14   19.40
   9 -20  -1  598.64   20.80
  11   9  -1  563.14   19.80
  11   9  -1  594.54   20.00
 -11  -9   1  572.44   20.80
  -9  20   1  544.95   20.50
  20 -11   1  576.44   19.70
 -11  -9   1  571.64   19.00
  20 -11   1  579.74   19.00
  12   8  -1  139.59   10.10
 -20  12  -1  136.59    9.40
  12   8  -1  115.99    9.00
 -20  12  -1  111.59   10.40
   8 -20  -1  132.29   10.20
 -12  -8   1  128.59    8.70
 -12  -8   1  126.49   10.40
  -8  20   1  135.59   10.50
  20 -12   1  122.29    9.40
  20 -12   1  133.79    9.00
   7 -20  -1    6.40    4.80
 -20  13  -1    3.30    4.80
  13   7  -1    5.30    5.10
 -20  13  -1    9.10    5.90
  -7  20   1    1.90    4.60
 -13  -7   1    7.90    5.40
  20 -13   1    5.60    4.60
 -13  -7   1   10.00    4.20
  20 -13   1    1.70    4.10
  -7  20   1    6.50    5.40
 -20  14  -1  741.63   24.00
   6 -20  -1  707.83   24.40
  14   6  -1  707.93   24.00
 -20  14  -1  755.22   25.60
  -6  20   1  742.33   25.10
  20 -14   1  710.43   22.40
  -6  20   1  735.13   22.80
 -14  -6   1  757.12   22.40
  20 -14   1  683.73   22.80
 -14  -6   1  719.43   24.70
   5 -20  -1   38.90    6.90
  15   5  -1   40.10    7.00
 -20  15  -1   32.70    6.60
 -20  15  -1   48.30    7.60
  20 -15   1   44.10    6.30
 -15  -5   1   40.50    7.50
  -5  20   1   38.00    6.40
  20 -15   1   41.50    6.00
  -5  20   1   45.50    7.50
 -15  -5   1   37.20    5.20
   4 -20  -1  253.67   13.60
 -20  16  -1  236.58   13.50
 -20  16  -1  236.08   13.80
  16   4  -1  242.58   13.40
 -16  -4   1  260.27   14.80
  20 -16   1  258.67   12.10
  -4  20   1  243.58   13.50
  -4  20   1  254.07   12.20
  20 -16   1  251.27   12.00
 -16  -4   1  252.07   11.10
 -20  17  -1  122.79   10.80
 -20  17  -1  102.79   10.50
  17   3  -1  147.89   10.90
   3 -20  -1  118.99   10.40
 -17  -3   1  147.59   12.10
  -3  20   1  125.69    9.60
  20 -17   1  122.49    9.30
 -17  -3   1  124.09    8.20
  -3  20   1  118.09   10.50
  20 -17   1  121.09    9.00
   2 -20  -1   24.40    6.20
 -20  18  -1   28.00    7.10
 -20  18  -1   26.90    6.50
  18   2  -1   25.30    6.20
  20 -18   1   20.90    5.40
  -2  20   1   11.00    5.90
  -2  20   1   22.40    5.90
  20 -18   1   25.50    5.00
 -18  -2   1   35.20    7.30
  19   1  -1  378.76   14.00
 -20  19  -1  407.46   18.50
   1 -20  -1  379.56   17.80
 -20  19  -1  370.86   17.30
  19   1  -1  401.06   17.70
  -1  20   1  395.06   17.60
  -1  20   1  410.36   16.20
  20 -19   1  412.76   15.30
  20 -19   1  394.66   15.90
 -19  -1   1  400.46   18.30
 -19  -1   1  385.46   14.00
  20   0  -1    7.50    3.80
  20   0  -1   -5.90    4.80
 -20  20  -1    6.80    5.00
 -20  20  -1   -6.60    5.30
   0 -20  -1   -2.80    5.20
 -20   0   1    4.50    5.70
  20 -20   1   -2.60    4.50
   0  20   1    6.10    5.60
   0  20   1    6.50    6.00
  20 -20   1    2.70    4.20
 -21   2  -1   64.89    9.70
  19 -21  -1   52.49    7.30
   2  19  -1   45.10    8.40
   2  19  -1   56.59    6.90
  19 -21  -1   63.29    7.40
  21  -2   1   55.29    8.00
  -2 -19   1   57.69    7.90
 -19  21   1   55.09    8.70
  -2 -19   1   57.19    6.80
  21  -2   1   37.10    6.30
  18 -21  -1   -3.00    4.50
   3  18  -1    6.10    4.80
 -21   3  -1   -6.40    5.30
  18 -21  -1   -0.20    4.70
   3  18  -1   13.70    6.10
 -18  21   1    7.10    6.40
  -3 -18   1    1.10    4.60
  21  -3   1   -3.70    4.70
  21  -3   1   11.50    5.80
  -3 -18   1   -5.20    4.70
 -21   4  -1  170.48   13.30
   4  17  -1  160.48   10.30
   4  17  -1  156.98   12.30
  17 -21  -1  139.79   10.40
  21  -4   1  148.79   11.30
 -17  21   1  140.99   12.00
  -4 -17   1  124.59    9.60
  -4 -17   1  151.08   10.80
  21  -4   1  143.49    9.90
   5  16  -1   14.10    6.40
  16 -21  -1    4.70    4.90
 -21   5  -1    4.30    6.00
   5  16  -1    2.80    4.70
  -5 -16   1   -4.40    4.50
  -5 -16   1   -3.70    4.40
 -16  21   1    7.60    6.10
  21  -5   1    3.70    5.60
  21  -5   1    4.20    4.90
 -21   6  -1   13.00    6.30
   6  15  -1    5.30    5.50
  15 -21  -1    9.70    5.20
   6  15  -1   16.80    5.50
  -6 -15   1    5.50    4.90
  -6 -15   1   15.20    5.20
  21  -6   1    6.70    5.20
  21  -6   1    4.30    4.60
 -15  21   1    8.60    6.00
   7  14  -1  105.69    9.30
 -21   7  -1   95.69   11.10
  14 -21  -1   91.19    9.30
   7  14  -1  102.69    9.70
  -7 -14   1   84.19    8.80
  21  -7   1   99.39    9.70
  21  -7   1   96.09    8.40
 -14  21   1   98.49   10.50
  -7 -14   1   85.29    9.10
   8  13  -1    4.10    4.60
  13 -21  -1    0.40    4.80
   8  13  -1    4.20    4.60
 -21   8  -1    3.90    5.80
  21  -8   1    1.90    4.20
  -8 -13   1    4.40    5.10
  -8 -13   1    5.60    4.80
  21  -8   1    6.40    4.90
 -13  21   1    4.10    5.70
 -21   9  -1  143.49    8.60
   9  12  -1  142.19   10.20
 -21   9  -1  106.99   11.50
  12 -21  -1  135.59   10.40
   9  12  -1  130.49   10.30
  -9 -12   1  125.49    9.30
 -12  21   1  135.59   11.10
  21  -9   1  145.29   10.30
  -9 -12   1  139.39   10.60
  21  -9   1  119.59    9.00
  11 -21  -1   12.10    5.50
 -21  10  -1   19.40    5.00
  10  11  -1   15.80    5.50
  10  11  -1   10.60    5.10
 -21  10  -1   17.60    6.50
  21 -10   1   17.80    5.00
 -10 -11   1   18.80    4.80
 -11  21   1   14.80    5.70
  21 -10   1   17.70    5.40
 -10 -11   1   26.10    6.40
  10 -21  -1   11.30    5.70
 -21  11  -1    4.70    5.50
  11  10  -1    6.40    4.90
  11  10  -1    2.70    5.00
 -21  11  -1   13.00    4.70
  21 -11   1    0.50    4.40
 -10  21   1    9.10    5.50
  21 -11   1    9.70    4.70
 -11 -10   1    2.00    5.40
 -11 -10   1    0.50    4.10
 -21  12  -1  177.98   12.60
 -21  12  -1  192.48   10.80
   9 -21  -1  158.78   11.40
  12   9  -1  165.18   11.00
  12   9  -1  181.68   10.50
  -9  21   1  177.88   11.90
 -12  -9   1  165.88   11.70
  21 -12   1  161.38   10.90
 -12  -9   1  164.28   10.20
  21 -12   1  167.48   10.30
 -21  13  -1    0.10    5.20
  13   8  -1    3.60    5.20
 -21  13  -1    3.50    5.30
  13   8  -1    2.10    4.60
   8 -21  -1    2.30    4.90
  21 -13   1    5.20    4.60
  -8  21   1   -2.40    4.80
  21 -13   1    4.10    4.30
  -8  21   1   -0.90    5.40
 -13  -8   1   -1.40    3.90
 -13  -8   1    2.70    5.50
 -21  14  -1  100.29    9.50
  14   7  -1   93.89    9.00
   7 -21  -1   66.09    8.50
 -21  14  -1   91.79   10.30
 -14  -7   1   95.09    8.00
 -14  -7   1   92.09   10.20
  21 -14   1   97.99    8.50
  21 -14   1  101.79    8.80
  -7  21   1   96.19    8.60
  -7  21   1  100.79   10.90
 -21  15  -1   49.99    8.30
  15   6  -1   69.49    8.10
   6 -21  -1   53.09    7.50
 -21  15  -1   71.69    8.20
  21 -15   1   81.59    8.00
  -6  21   1   62.99    7.40
 -15  -6   1   57.39    6.20
  -6  21   1   72.79    8.50
 -15  -6   1   67.79    8.60
  21 -15   1   58.59    6.80
 -21  16  -1    0.90    5.30
   5 -21  -1   -4.80    4.40
 -21  16  -1   -1.20    5.60
  16   5  -1   11.80    6.00
 -16  -5   1    3.90    3.70
  21 -16   1   -0.90    4.20
  -5  21   1    3.90    5.50
 -16  -5   1    3.40    5.90
  -5  21   1    6.80    5.20
  21 -16   1    1.40    4.10
 -21  17  -1  110.39   10.80
 -21  17  -1  112.29   11.10
  17   4  -1  115.09   10.50
   4 -21  -1  101.69   10.50
  -4  21   1   98.39   10.40
  21 -17   1   94.29    8.80
  -4  21   1  110.79    9.70
  21 -17   1  106.79    8.90
 -17  -4   1  113.69   11.60
 -17  -4   1  100.89    8.40
 -21  18  -1   15.00    5.90
   3 -21  -1   -0.10    5.40
  18   3  -1   12.10    5.90
 -21  18  -1   -1.50    5.70
  -3  21   1    4.60    5.00
 -18  -3   1    9.20    6.20
  -3  21   1   10.40    5.70
  21 -18   1   -4.60    4.50
  21 -18   1   -3.80    4.00
 -18  -3   1    2.50    4.10
 -21  19  -1   47.70    8.70
 -21  19  -1   32.90    7.50
   2 -21  -1   27.60    7.20
  19   2  -1   53.19    8.00
  -2  21   1   48.70    8.60
  21 -19   1   34.90    6.40
 -19  -2   1   39.60    7.80
  21 -19   1   40.00    5.90
  -2  21   1   42.90    7.10
 -22   4  -1   35.80    8.20
   4  18  -1   36.20    6.40
  -4 -18   1   24.90    6.50
  22  -4   1   49.80    7.90
   5  17  -1   55.79    7.40
 -22   5  -1   49.70    8.60
   5  17  -1   66.69    8.90
  17 -22  -1   60.09    7.70
  -5 -17   1   49.60    7.60
  -5 -17   1   50.89    7.10
  22  -5   1   64.39    8.50
  22  -5   1   55.39    6.70
 -17  22   1   41.90    7.80
  16 -22  -1  263.07   13.70
 -22   6  -1  237.48   15.40
   6  16  -1  245.48   12.70
   6  16  -1  232.38   14.20
  -6 -16   1  239.98   12.80
 -16  22   1  250.07   14.70
  22  -6   1  249.38   12.30
  -6 -16   1  259.37   13.50
  22  -6   1  240.88   13.80
   7  15  -1  388.96   17.50
  15 -22  -1  414.26   17.20
   7  15  -1  409.46   16.30
 -22   7  -1  396.56   19.70
  -7 -15   1  401.46   17.00
  22  -7   1  404.86   17.40
  -7 -15   1  407.56   16.80
 -15  22   1  411.86   18.20
  22  -7   1  408.06   15.80
 -22   8  -1   77.29    9.80
   8  14  -1   92.59    9.20
  14 -22  -1   94.39    9.50
   8  14  -1   90.39   10.20
  22  -8   1   97.59    9.80
 -14  22   1   67.39    8.90
  -8 -14   1   87.19    9.10
  22  -8   1   83.39    7.80
  -8 -14   1   78.89    8.60
 -22   9  -1   11.30    4.20
 -22   9  -1   -5.60    5.70
   9  13  -1    8.40    5.10
  13 -22  -1    8.50    5.60
   9  13  -1    1.40    5.00
  22  -9   1    5.10    4.80
 -13  22   1   -0.60    5.50
  -9 -13   1   -3.40    5.10
  22  -9   1   -1.30    4.10
  -9 -13   1    2.50    4.60
 -22  10  -1  251.97   15.50
  10  12  -1  272.37   13.50
 -22  10  -1  280.57   11.80
  12 -22  -1  272.77   14.00
  10  12  -1  257.77   13.70
  22 -10   1  245.68   12.10
  22 -10   1  229.78   13.30
 -12  22   1  276.17   14.70
 -10 -12   1  270.67   14.00
 -10 -12   1  278.17   13.10
  11  11  -1  350.66   15.50
 -22  11  -1  345.57   17.80
 -22  11  -1  386.86   14.70
  11 -22  -1  391.86   17.20
  11  11  -1  375.06   16.20
  22 -11   1  382.76   16.20
 -11 -11   1  374.96   16.60
  22 -11   1  368.36   14.90
 -11 -11   1  339.17   15.20
 -11  22   1  376.66   17.10
 -22  12  -1  260.17   15.30
  10 -22  -1  262.97   14.00
  12  10  -1  250.97   13.30
  12  10  -1  243.68   12.70
 -22  12  -1  261.37   12.40
 -10  22   1  255.07   14.30
 -12 -10   1  243.08   13.90
  22 -12   1  251.47   13.20
 -12 -10   1  248.68   12.10
  22 -12   1  259.97   12.60
   9 -22  -1    2.40    5.00
 -22  13  -1   15.00    5.50
  13   9  -1    3.30    5.20
 -22  13  -1    4.90    5.80
  13   9  -1   10.70    4.70
  22 -13   1    8.00    5.00
 -13  -9   1   -3.40    5.50
  22 -13   1    4.40    4.80
  -9  22   1   -4.40    5.20
 -13  -9   1    6.20    4.60
  -9  22   1   11.50    6.00
  14   8  -1  118.69   10.50
 -22  14  -1  138.09   12.10
   8 -22  -1  122.89   10.70
 -22  14  -1  138.99   10.40
  -8  22   1  158.48   12.50
 -14  -8   1  142.19   11.70
  -8  22   1  137.99   10.30
 -14  -8   1  133.59    9.20
  22 -14   1  127.69    9.60
  22 -14   1  121.79   10.20
 -22  15  -1  324.47   15.00
  15   7  -1  278.87   14.90
   7 -22  -1  304.67   15.30
 -22  15  -1  304.87   16.40
  -7  22   1  309.87   14.00
 -15  -7   1  297.27   13.10
  -7  22   1  311.97   16.00
  22 -15   1  295.27   13.50
 -15  -7   1  283.27   15.80
  22 -15   1  305.47   14.20
  16   6  -1  301.57   15.10
   6 -22  -1  288.37   15.10
 -22  16  -1  300.77   15.90
 -22  16  -1  316.07   14.90
  22 -16   1  271.97   13.50
  22 -16   1  270.87   13.20
  -6  22   1  300.17   13.90
  -6  22   1  284.67   15.40
 -16  -6   1  300.27   16.20
 -16  -6   1  291.17   12.90
 -22  17  -1  104.59   10.70
   5 -22  -1  103.89   10.70
 -22  17  -1   90.79   10.10
  17   5  -1  102.99   10.00
  22 -17   1   79.89    8.30
  22 -17   1   87.29    8.80
  -5  22   1   77.49    9.40
 -17  -5   1  102.29    8.50
  -5  22   1   75.59    8.40
 -17  -5   1   96.29   11.30
  18   4  -1   21.90    6.50
   4 -22  -1   29.50    7.30
 -22  18  -1   13.70    6.10
  -4  22   1   17.30    6.50
 -18  -4   1   21.50    7.20
  22 -18   1   20.50    5.50
   8  15  -1   27.00    7.10
   8  15  -1   11.60    5.60
  15 -23  -1    2.60    5.20
 -23   8  -1   12.50    6.70
  23  -8   1    7.10    5.90
  -8 -15   1    8.50    5.90
  23  -8   1    7.60    5.50
 -15  23   1    9.80    6.70
  -8 -15   1    9.40    5.40
 -23   9  -1  142.29   13.20
  14 -23  -1  140.69   11.00
   9  14  -1  138.79   11.00
   9  14  -1  138.49   10.80
  -9 -14   1  138.19   10.50
  23  -9   1  152.38   10.40
 -14  23   1  147.19   12.20
  -9 -14   1  142.69   11.30
  23  -9   1  119.09   10.80
  10  13  -1   -1.80    5.10
  10  13  -1    1.10    4.90
  13 -23  -1    4.30    5.60
 -23  10  -1    7.90    6.50
 -13  23   1   -3.40    5.70
 -10 -13   1   -1.40    5.30
 -10 -13   1    6.40    4.50
  23 -10   1   -2.20    4.70
  23 -10   1   -7.50    4.90
  11  12  -1  100.99    9.60
 -23  11  -1  115.09   12.10
 -23  11  -1  136.09    9.10
  11  12  -1  111.39    9.80
  12 -23  -1  113.69   10.80
 -11 -12   1  107.99   10.70
  23 -11   1  109.29    9.20
 -11 -12   1  100.99    9.90
  23 -11   1  118.89   10.40
 -12  23   1  112.29   11.40
  12  11  -1   40.00    6.80
 -23  12  -1   52.89    6.50
  12  11  -1   40.70    7.30
 -23  12  -1   51.99    8.60
  11 -23  -1   55.99    8.30
 -11  23   1   46.00    8.30
 -12 -11   1   53.09    8.10
  23 -12   1   47.50    6.50
 -12 -11   1   50.09    6.90
  23 -12   1   48.30    7.60
  13  10  -1   -0.40    5.30
  13  10  -1    4.20    4.90
 -23  13  -1    6.30    5.10
 -23  13  -1   -5.20    5.60
  10 -23  -1    0.60    5.20
  23 -13   1   -1.10    4.80
 -10  23   1    3.60    5.20
 -13 -10   1   -7.40    4.00
  23 -13   1    2.20    4.50
 -13 -10   1   -0.80    5.40
 -10  23   1   -3.40    5.80
 -23  14  -1  151.78   10.70
   9 -23  -1  117.69   11.10
 -23  14  -1  125.39   12.10
  14   9  -1  127.69   10.90
 -14  -9   1  136.19   12.10
  23 -14   1  137.99   10.10
  -9  23   1  127.89   10.30
  23 -14   1  102.49   10.20
  -9  23   1  139.79   12.40
 -14  -9   1  136.49    9.50
 -23  15  -1    7.70    5.70
  15   8  -1    4.60    5.90
   8 -23  -1    1.40    5.50
 -23  15  -1    4.00    6.00
  23 -15   1    6.50    5.00
  -8  23   1   -4.40    5.30
  -8  23   1   -3.40    6.10
 -15  -8   1    3.80    4.20
 -15  -8   1   -3.00    5.90
  23 -15   1   -3.80    4.40
   0   0  -2 3027.90   68.99
   0   0  -2 3054.09   68.79
   0   0  -2 3077.29   68.19
   0   0   2 2824.22   68.79
   0   0   2 2867.91   67.79
   0   0   2 2763.02   67.99
   1  -1  -2   31.20    2.50
   0   1  -2   35.00    3.00
  -1   0  -2   25.60    2.50
   1  -1  -2   27.10    2.70
   0   1  -2   29.60    2.10
   0   1  -2   31.20    2.80
  -1   0  -2   24.50    2.40
   1  -1  -2   29.60    2.20
  -1   0  -2   31.40    2.90
   0  -1   2   33.10    2.10
   0  -1   2   19.30    3.30
  -1   1   2   27.00    2.10
   1   0   2   24.30    2.50
  -1   1   2   26.10    3.00
   1   0  -2  742.13   19.50
   0  -1  -2  771.12   18.80
   0  -1  -2  755.32   19.20
  -1   1  -2  762.22   19.30
   1   0  -2  765.42   18.40
   1   0  -2  785.02   19.60
  -1   1  -2  763.02   19.70
   1   0  -2  761.22   18.60
  -1   0   2  715.03   18.30
   0   1   2  709.93   18.60
   1  -1   2  756.42   18.20
   0   1   2  749.53   18.80
   1  -1   2  750.92   18.90
   1  -1   2  731.73   18.60
  -1  -1  -2 1167.88   27.80
   2  -1  -2 1111.09   26.50
  -1   2  -2 1144.19   27.90
  -1   2  -2 1145.79   28.20
   2  -1  -2 1142.59   27.20
  -1  -1  -2 1167.48   27.50
   1  -2   2 1109.19   27.00
   1  -2   2 1089.19   26.20
  -2   1   2 1107.69   27.50
  -2   1   2 1107.49   26.40
   1   1   2 1025.00   27.30
   3  -2  -2 1050.79   25.40
  -2  -1  -2 1023.30   25.50
  -2  -1  -2 1048.70   25.70
  -1   3  -2 1036.10   25.90
   3  -2  -2 1023.90   24.20
  -1   3  -2 1000.80   26.10
   2   1   2  981.90   24.70
   2   1   2 1011.00   24.80
   1  -3   2 1025.90   24.80
  -3   2   2 1013.40   24.10
  -3   2   2 1022.30   25.10
  -2   0  -2 1064.29   25.80
   0   2  -2 1052.49   24.60
   0   2  -2 1055.09   26.40
  -2   0  -2 1055.39   26.20
   0   2  -2 1065.99   26.30
   2  -2  -2 1059.39   25.60
  -2   0  -2 1049.70   25.30
   2  -2  -2 1059.19   25.00
   2   0   2 1005.40   25.20
   0  -2   2 1017.70   24.90
  -2   2   2  994.20   24.70
   0  -2   2  980.00   24.40
  -2   2   2 1055.39   25.50
   2   0   2 1046.50   25.00
   1   1  -2 1122.79   28.20
   1  -2  -2 1155.88   27.60
  -2   1  -2 1134.89   28.30
   1   1  -2 1149.08   26.90
   1  -2  -2 1119.39   27.20
  -2   1  -2 1147.49   27.70
  -2   1  -2 1134.29   27.50
  -1  -1   2 1092.19   26.70
  -1  -1   2 1116.09   26.60
  -1  -1   2 1167.28   27.00
  -1   2   2 1126.29   27.50
  -1   2   2 1062.69   27.00
  -2   2  -2 5448.96  125.09
   2   0  -2 5563.54  125.09
   0  -2  -2 5610.64  124.29
  -2   2  -2 5538.25  124.49
   2   0  -2 5706.33  123.99
   0  -2  -2 5564.94  124.29
   2  -2   2 4969.40  123.99
   0   2   2 4925.91  123.89
  -2   0   2 5358.26  123.09
  -2   0   2 5543.45  124.59
   2  -2   2 5457.35  124.09
  -2   0   2 5424.76  123.19
  -2   0   2 5052.99  123.59
  -2   3  -2    5.10    1.80
  -1  -2  -2    3.50    1.50
   3  -1  -2    0.90    1.30
  -1  -2  -2    3.50    1.60
  -2   3  -2    2.70    1.70
   1   2   2    0.30    1.20
   2  -3   2    1.50    1.30
  -3   1   2    3.30    1.60
  -2   4  -2  353.16   11.10
  -2  -2  -2  348.67   10.30
   4  -2  -2  356.06   10.30
  -2   4  -2  335.17   10.70
  -2  -2  -2  364.46   10.60
   2   2   2  354.26    9.30
  -4   2   2  352.26   10.00
   2   2   2  358.06   10.00
   2  -4   2  342.87    9.90
  -2   5  -2 1750.22   42.90
  -3  -2  -2 1694.93   42.00
   5  -3  -2 1744.83   42.10
  -2   5  -2 1702.73   42.50
  -3  -2  -2 1755.52   42.30
  -5   3   2 1773.02   41.50
   3   2   2 1753.62   41.50
   2  -5   2 1723.93   41.40
  -3  -1  -2  756.82   19.40
  -1   4  -2  741.53   19.70
   4  -3  -2  734.13   19.20
   4  -3  -2  731.53   17.80
   4  -3  -2  727.83   19.10
  -3  -1  -2  754.12   19.40
  -1   4  -2  744.63   19.90
  -4   3   2  717.53   17.60
  -4   3   2  733.33   18.50
   3   1   2  718.83   18.00
   3   1   2  745.03   18.60
   1  -4   2  736.83   18.50
   0   3  -2 4049.29  105.39
   3  -3  -2 4731.03  106.39
  -3   0  -2 4713.63  106.79
   3  -3  -2 4666.83  105.29
   0   3  -2 4824.92  107.29
  -3   0  -2 4632.64  106.49
   0   3  -2 4640.54  106.99
   0   3  -2 4681.23  104.89
   0  -3   2 4624.74  105.39
   3   0   2 4715.73  105.49
   3   0   2 4477.35  105.29
  -3   3   2 4663.03  105.69
  -3   3   2 4407.66  105.09
  -3   3   2 4459.05  106.09
  -3   1  -2 1016.80   25.70
  -3   1  -2 1004.70   25.20
   2  -3  -2 1029.00   24.50
   1   2  -2 1039.80   25.90
  -3   1  -2 1018.80   24.50
   1   2  -2 1031.30   24.10
   2  -3  -2 1013.10   25.00
   3  -1   2  965.60   24.30
  -1  -2   2 1016.00   24.00
   3  -1   2 1011.00   24.00
  -1  -2   2  942.21   23.80
  -2   3   2  998.40   24.30
  -1  -2   2  995.50   25.50
   1  -3  -2   -0.10    1.20
   2   1  -2    2.30    1.00
   2   1  -2    3.90    1.30
  -3   2  -2    1.50    1.70
   2   1  -2    0.80    1.70
  -3   2  -2    0.50    1.30
   1  -3  -2    0.40    1.30
  -2  -1   2    1.80    1.10
  -1   3   2    3.30    1.30
  -1   3   2    0.90    1.70
   3  -2   2    1.20    1.00
   3  -2   2    2.10    1.30
  -2  -1   2    1.70    0.90
   3  -2   2    1.70    1.40
  -2  -1   2    0.50    1.60
   0  -3  -2 5893.51  132.29
  -3   3  -2 5807.72  133.59
   3   0  -2 5894.11  133.39
   0  -3  -2 5982.80  132.69
   3   0  -2 5921.11  132.29
  -3   3  -2 5845.92  132.69
   0   3   2 5391.76  131.89
   0   3   2 5926.51  132.09
   3  -3   2 5794.02  132.39
   3  -3   2 4912.81  133.39
  -3   0   2 5936.11  132.89
   4  -1  -2 1840.92   43.60
  -3   4  -2 1830.02   44.00
  -1  -3  -2 1828.02   43.90
  -1  -3  -2 1822.92   43.40
  -3   4  -2 1803.92   44.70
   3  -4   2 1823.92   43.50
   1   3   2 1858.81   42.90
   1   3   2 1747.73   43.00
  -4   1   2 1858.71   43.70
  -3   5  -2 1825.82   43.60
  -2  -3  -2 1735.53   42.80
  -3   5  -2 1808.02   44.10
   5  -2  -2 1819.52   43.20
  -2  -3  -2 1823.42   43.50
  -5   2   2 1827.22   42.90
   3  -5   2 1825.02   42.80
   2   3   2 1793.42   41.80
   2   3   2 1664.13   43.90
   2   3   2 1784.22   42.80
  -3   6  -2  434.06   13.30
  -3  -3  -2  428.66   12.40
   6  -3  -2  425.06   12.60
  -3   6  -2  436.56   13.10
  -3  -3  -2  430.06   12.90
   3   3   2  426.96   10.80
   3   3   2  428.56   12.10
   3  -6   2  419.56   12.00
  -6   3   2  427.26   12.00
  -3   7  -2  881.01   24.00
  -3   7  -2  877.11   24.00
  -4  -3  -2  892.21   23.60
   7  -4  -2  878.21   23.40
  -4  -3  -2  921.11   23.50
   4   3   2  885.71   22.80
   3  -7   2  878.51   22.60
  -7   4   2  897.91   22.60
   6  -4  -2  216.28    7.70
  -2   6  -2  206.48    8.10
  -4  -2  -2  206.78    7.80
  -4  -2  -2  204.08    7.70
  -2   6  -2  213.08    8.20
   4   2   2  223.08    7.20
   2  -6   2  199.58    6.90
  -6   4   2  218.98    6.90
  -4  -1  -2 1278.17   31.50
   5  -4  -2 1271.67   31.30
   5  -4  -2 1264.77   33.40
  -4  -1  -2 1273.07   31.50
  -1   5  -2 1230.38   31.70
  -1   5  -2 1278.77   32.00
   5  -4  -2 1242.88   29.60
  -5   4   2 1223.38   30.10
   1  -5   2 1283.87   30.30
  -5   4   2 1164.88   29.30
   4   1   2 1267.07   30.50
   4  -4  -2  146.89    4.90
   4  -4  -2  153.28    5.90
   0   4  -2  141.39    6.30
   0  -4   2  147.49    5.00
  -4   4   2  146.59    5.00
  -4   4   2  155.28    6.00
   4   0   2  147.59    5.20
   3  -4  -2  737.23   19.20
  -4   1  -2  752.52   19.80
   1   3  -2  762.22   20.00
  -4   1  -2  761.92   19.50
   3  -4  -2  745.83   18.40
   1   3  -2  731.93   17.90
  -4   1  -2  721.93   18.10
   4  -1   2  721.43   18.10
  -3   4   2  759.22   18.20
  -3   4   2  701.33   18.10
   4  -1   2  718.53   17.90
  -1  -3   2  738.63   18.00
  -1  -3   2  729.03   19.60
  -1  -3   2  719.33   17.70
  -3   4   2  759.42   19.20
  -4   2  -2  349.17   11.00
   2  -4  -2  349.87    9.90
   2   2  -2  351.26   11.10
  -4   2  -2  351.86    9.80
   2   2  -2  358.66    9.50
  -2  -2   2  361.86    9.00
   4  -2   2  348.07    9.10
  -2   4   2  342.67   10.10
   4  -2   2  342.67   10.30
  -2  -2   2  346.57   10.70
  -4   3  -2 1754.22   42.00
   1  -4  -2 1833.92   43.30
   1  -4  -2 1828.72   42.60
   3   1  -2 1836.42   42.90
  -4   3  -2 1786.62   43.10
  -4   3  -2 1872.31   44.50
   3   1  -2 1841.02   44.30
  -1   4   2 1852.41   43.10
   4  -3   2 1818.92   43.40
  -3  -1   2 1850.41   43.80
   4  -3   2 1778.12   41.90
   4  -3   2 1752.02   42.70
  -1   4   2 1756.32   42.40
   4   0  -2  727.93   20.00
   0  -4  -2  752.02   19.40
  -4   4  -2  745.63   19.30
   4   0  -2  754.62   19.00
  -4   4  -2  763.52   20.30
   0  -4  -2  727.03   18.60
   0   4   2  725.73   18.30
  -4   0   2  757.22   19.40
   4  -4   2  726.43   19.10
   0   4   2  749.33   18.60
   5  -1  -2 1926.21   45.60
  -4   5  -2 1909.71   46.80
  -1  -4  -2 1907.71   45.90
  -4   5  -2 1907.71   46.00
  -1  -4  -2 1898.11   45.10
   1   4   2 1843.92   44.60
   4  -5   2 1918.81   45.50
   1   4   2 1914.21   44.70
  -5   1   2 1886.01   45.60
  -2  -4  -2  907.01   23.70
  -4   6  -2  911.11   23.90
   6  -2  -2  906.81   23.40
  -2  -4  -2  899.91   23.00
  -4   6  -2  933.61   24.40
   2   4   2  898.21   22.00
  -6   2   2  901.51   23.10
   4  -6   2  907.71   23.10
   2   4   2  915.61   23.20
  -3  -4  -2  698.13   18.40
  -4   7  -2  677.63   19.20
  -3  -4  -2  694.63   19.10
   7  -3  -2  685.93   18.70
  -4   7  -2  695.33   19.50
   3   4   2  670.23   16.90
   3   4   2  695.43   18.30
   4  -7   2  684.93   18.20
  -7   3   2  680.93   18.20
  -4  -4  -2  687.03   18.30
  -4   8  -2  635.44   18.80
  -4  -4  -2  648.64   18.60
   8  -4  -2  644.54   18.30
  -4   8  -2  633.74   18.80
   4   4   2  658.63   17.80
   4  -8   2  673.13   17.70
  -8   4   2  648.44   17.60
  -5  -4  -2  650.43   18.80
  -4   9  -2  674.13   19.30
  -4   9  -2  666.33   19.40
   9  -5  -2  661.53   18.80
  -5  -4  -2  634.44   18.90
   4  -9   2  655.13   18.00
   5   4   2  647.84   18.10
  -9   5   2  660.33   18.00
  -9   5   2  653.83   18.60
  -3   8  -2 3229.38   77.49
   8  -5  -2 3220.88   76.79
  -5  -3  -2 3246.78   77.09
  -3   8  -2 3257.17   77.39
  -5  -3  -2 3276.97   77.19
  -8   5   2 3176.88   75.69
  -8   5   2 3149.39   76.59
   5   3   2 3297.57   76.19
   3  -8   2 3224.98   75.89
  -5  -2  -2  510.15   15.10
  -5  -2  -2  528.05   15.30
  -2   7  -2  530.85   15.60
  -2   7  -2  510.65   15.50
   7  -5  -2  512.75   14.90
   7  -5  -2  511.45   13.00
  -7   5   2  512.05   13.80
   2  -7   2  520.85   14.10
  -7   5   2  501.35   14.80
  -7   5   2  470.35   12.70
   5   2   2  527.05   14.30
   6  -5  -2  246.58    8.60
  -5  -1  -2  242.98    8.70
  -5  -1  -2  250.97    8.80
  -1   6  -2  258.97    9.20
   6  -5  -2  242.78    7.00
  -6   5   2  228.48    6.70
   1  -6   2  240.98    7.60
   5   1   2  242.68    7.80
  -6   5   2  241.78    7.40
  -6   5   2  233.48    8.40
  -5   0  -2 4312.57  100.09
   5  -5  -2 4031.90   98.69
   5  -5  -2 4333.97   99.99
  -5   0  -2 4337.17  100.49
   5  -5  -2 4313.27   98.59
   0   5  -2 4342.17  100.69
  -5   5   2 4284.87   98.39
  -5   5   2 4009.50   98.19
   5   0   2 4344.17   98.99
   0  -5   2 4305.77  100.29
  -5   5   2 4415.96   99.99
   0  -5   2 4357.26   98.79
   4  -5  -2 1236.68   31.20
   4  -5  -2 1235.38   30.20
  -5   1  -2 1259.77   31.30
   1   4  -2 1274.97   29.70
  -5   1  -2 1237.68   31.70
   1   4  -2 1246.28   31.90
   5  -1   2 1260.27   30.10
  -4   5   2 1285.87   31.10
  -1  -4   2 1260.27   31.50
  -1  -4   2 1203.28   29.40
  -4   5   2 1271.67   29.60
  -1  -4   2 1234.58   29.80
   2   3  -2 1596.04   39.70
  -5   2  -2 1714.53   40.00
   2   3  -2 1753.82   42.00
   3  -5  -2 1725.83   41.20
  -5   2  -2 1674.13   40.70
   2   3  -2 1716.03   40.00
   3  -5  -2 1727.83   40.50
  -5   2  -2 1733.13   41.90
  -2  -3   2 1723.43   39.60
   5  -2   2 1623.04   39.50
  -2  -3   2 1586.04   39.60
  -2  -3   2 1702.63   41.50
  -3   5   2 1723.73   40.90
   5  -2   2 1731.43   39.80
   3   2  -2 1760.82   43.20
  -5   3  -2 1791.82   41.70
   2  -5  -2 1789.62   42.00
  -5   3  -2 1668.43   40.90
  -5   3  -2 1777.92   43.30
   3   2  -2 1768.42   41.50
   3   2  -2 1645.14   40.60
   5  -3   2 1767.22   42.30
  -2   5   2 1782.42   42.00
   5  -3   2 1706.83   41.10
  -3  -2   2 1780.92   42.60
  -3  -2   2 1760.12   40.50
   5  -3   2 1779.42   40.80
   1  -5  -2 1944.21   45.60
  -5   4  -2 1788.02   43.80
  -5   4  -2 1884.01   46.50
  -5   4  -2 1882.61   45.20
   4   1  -2 1924.91   45.10
   4   1  -2 1879.81   46.40
  -1   5   2 1916.31   45.00
   5  -4   2 1888.31   45.50
  -4  -1   2 1913.21   45.80
   5  -4   2 1907.11   43.80
  -5   5  -2 9918.71  227.88
   0  -5  -2 9999.00  226.98
   5   0  -2 9881.11  226.48
  -5   5  -2 9906.61  226.78
   0  -5  -2 9817.72  225.68
   5  -5   2 9858.71  226.68
   0   5   2 9954.60  225.98
  -5   0   2 9873.31  226.88
   0   5   2 9854.51  225.28
  -5   6  -2    7.30    2.30
  -1  -5  -2    7.40    1.70
   6  -1  -2   11.70    2.20
  -1  -5  -2    5.80    2.20
  -5   6  -2    4.60    2.40
   1   5   2   11.00    1.50
   1   5   2    8.80    2.30
  -6   1   2   11.10    2.20
   1   5   2    8.90    1.90
   5  -6   2    5.50    2.10
  -5   7  -2  829.62   23.20
  -5   7  -2  872.61   22.90
  -2  -5  -2  853.01   21.60
  -2  -5  -2  834.22   22.60
   7  -2  -2  856.21   22.30
  -7   2   2  843.82   22.10
   5  -7   2  836.02   22.00
   2   5   2  835.52   20.90
   2   5   2  865.21   22.20
  -3  -5  -2 4652.63  108.59
  -5   8  -2 4594.64  108.99
   8  -3  -2 4577.84  108.09
  -3  -5  -2 4332.47  106.39
  -3  -5  -2 4775.32  107.79
  -5   8  -2 4706.33  108.89
  -8   3   2 4606.94  107.69
   5  -8   2 4752.42  107.69
   3   5   2 4639.74  107.69
   3   5   2 4565.34  106.09
  -5   9  -2  628.74   18.70
  -4  -5  -2  651.63   18.70
  -4  -5  -2  640.44   18.00
  -5   9  -2  647.54   19.00
   9  -4  -2  622.54   18.10
   4   5   2  654.23   17.80
  -9   4   2  645.74   17.70
   4   5   2  620.74   15.90
   5  -9   2  609.74   17.50
  -5  10  -2 3133.59   75.99
  -5  10  -2 3220.28   76.59
  -5  -5  -2 3162.88   75.89
  10  -5  -2 3090.99   75.49
  -5  -5  -2 3138.19   75.69
 -10   5   2 3084.09   75.19
   5   5   2 3247.48   74.99
 -10   5   2 3091.89   74.69
   5 -10   2 3153.78   74.69
  -6  -5  -2  222.08    9.60
  -6  -5  -2  225.78    9.80
  11  -6  -2  224.58    9.50
  -5  11  -2  222.78    9.50
  -5  11  -2  234.48   10.30
   5 -11   2  221.08    8.70
   6   5   2  210.38    8.70
 -11   6   2  209.88    8.70
 -11   6   2  215.08    9.10
  -6  -4  -2  457.45   14.80
  -4  10  -2  450.15   14.60
  10  -6  -2  462.75   14.50
  -6  -4  -2  433.76   14.50
  -4  10  -2  428.36   14.90
 -10   6   2  444.86   14.20
   6   4   2  449.56   13.60
 -10   6   2  441.56   13.40
   4 -10   2  452.95   13.50
  -3   9  -2  623.04   18.10
  -6  -3  -2  639.24   18.20
   9  -6  -2  596.24   15.40
   9  -6  -2  600.34   17.60
  -6  -3  -2  596.64   17.80
  -3   9  -2  604.44   18.30
   3  -9   2  617.54   16.80
  -9   6   2  555.54   15.00
  -9   6   2  596.64   16.50
  -9   6   2  623.54   17.60
   6   3   2  585.44   16.70
   8  -6  -2  317.17   10.80
  -2   8  -2  318.57   11.30
  -6  -2  -2  322.57   11.20
   8  -6  -2  313.67    8.90
  -6  -2  -2  316.67   10.90
   6   2   2  316.57   10.10
   2  -8   2  307.37    9.80
  -8   6   2  304.57   10.60
  -8   6   2  313.47    9.60
  -1   7  -2 2303.07   56.19
  -6  -1  -2 2322.87   55.59
  -6  -1  -2 2375.96   56.19
   7  -6  -2 2377.86   55.59
   7  -6  -2 2318.37   53.69
   6   1   2 2304.87   54.49
   1  -7   2 2306.17   54.29
  -7   6   2 2071.49   54.39
   1  -7   2 2291.57   55.59
  -7   6   2 2251.37   53.89
  -7   6   2 2286.27   55.29
   0   6  -2  455.65   11.60
  -6   0  -2  475.75   14.10
   6  -6  -2  431.36   12.20
  -6   0  -2  450.55   13.60
   6  -6  -2  457.25   13.60
   6  -6  -2  455.35   12.20
   0   6  -2  448.26   14.10
  -6   6   2  474.35   13.50
   0  -6   2  463.85   12.40
   0  -6   2  450.75   13.80
   0  -6   2  437.06   11.40
   6   0   2  472.65   12.70
  -6   6   2  447.36   11.90
  -6   1  -2  232.18    8.50
   5  -6  -2  235.88    8.40
  -6   1  -2  236.88    8.90
   1   5  -2  236.58    6.80
   5  -6  -2  244.98    7.40
   1   5  -2  240.08    9.00
  -5   6   2  239.48    6.70
   6  -1   2  229.88    7.40
  -5   6   2  226.58    8.10
  -1  -5   2  235.08    8.60
  -1  -5   2  240.08    7.20
  -6   2  -2  212.48    8.20
   2   4  -2  214.78    6.50
   4  -6  -2  204.88    7.70
   4  -6  -2  210.18    7.00
  -6   2  -2  225.88    8.00
   2   4  -2  198.48    8.10
  -2  -4   2  210.88    6.30
  -2  -4   2  217.48    8.00
  -4   6   2  215.28    7.50
   6  -2   2  215.78    6.60
  -2  -4   2  194.88    6.50
  -6   3  -2  402.56   13.00
   3  -6  -2  428.56   12.00
   3   3  -2  431.56   13.20
   3   3  -2  418.46   11.40
  -6   3  -2  422.96   11.30
   6  -3   2  399.06   10.80
  -3   6   2  427.96   12.10
   6  -3   2  423.96   11.00
  -3  -3   2  420.76   12.60
   6  -3   2  411.46   12.20
  -3  -3   2  425.06   10.70
  -6   4  -2  903.91   22.50
   4   2  -2  911.61   22.60
  -6   4  -2  847.92   21.60
  -6   4  -2  895.71   24.10
   4   2  -2  922.01   24.10
   2  -6  -2  881.21   22.90
   6  -4   2  902.61   21.60
  -4  -2   2  917.71   23.40
   6  -4   2  868.41   23.00
  -2   6   2  902.81   22.70
  -6   5  -2    4.80    2.30
  -6   5  -2    6.40    2.00
  -6   5  -2    6.50    1.30
   1  -6  -2   11.30    2.10
   5   1  -2    7.20    2.50
   5   1  -2    6.00    1.90
  -1   6   2    7.00    2.00
   6  -5   2    6.60    1.30
  -5  -1   2    4.50    2.00
   6  -5   2    5.00    1.90
   6   0  -2  156.38    6.20
  -6   6  -2  151.48    6.40
  -6   6  -2  152.18    7.10
   0  -6  -2  148.29    6.40
  -6   0   2  142.19    6.20
   6  -6   2  138.89    6.10
   0   6   2  149.49    5.70
  -6   7  -2 3201.78   74.89
   7  -1  -2 3094.29   73.39
  -6   7  -2 3275.47   74.29
  -1  -6  -2 3101.69   72.39
  -1  -6  -2 3174.78   73.99
   6  -7   2 3019.00   73.19
   1   6   2 3101.19   72.29
   1   6   2 3165.98   73.39
   1   6   2 2799.42   71.69
  -7   1   2 3123.29   73.49
  -2  -6  -2  322.77   11.00
  -2  -6  -2  326.97   10.00
  -6   8  -2  337.37   11.50
  -6   8  -2  344.07   11.80
   8  -2  -2  332.57   10.90
   6  -8   2  310.37   10.40
   2   6   2  319.17    9.50
  -8   2   2  334.27   10.80
   2   6   2  324.67   10.60
  -3  -6  -2  669.23   17.70
  -6   9  -2  649.74   19.00
   9  -3  -2  617.24   18.10
  -3  -6  -2  610.74   18.30
  -6   9  -2  640.94   18.90
   6  -9   2  634.04   17.60
   3   6   2  612.24   16.20
  -9   3   2  611.54   17.70
   3   6   2  650.13   17.80
  -4  -6  -2  544.95   16.10
  -6  10  -2  565.04   17.40
  -4  -6  -2  526.45   16.60
  -6  10  -2  546.15   16.90
  10  -4  -2  547.35   16.30
   4   6   2  531.95   14.00
   4   6   2  543.05   15.90
   6 -10   2  539.85   15.70
 -10   4   2  510.05   15.80
  -6  11  -2  324.27   12.10
  -5  -6  -2  314.27   11.90
  -5  -6  -2  345.27   12.40
  -6  11  -2  334.87   12.90
  11  -5  -2  334.97   11.90
 -11   5   2  327.07   11.40
 -11   5   2  319.07   11.50
   6 -11   2  330.57   11.20
   5   6   2  340.37   11.50
  12  -6  -2  860.11   24.00
  -6  12  -2  815.32   23.90
  -6  -6  -2  754.82   24.00
  -6  12  -2  890.91   25.40
  -6  -6  -2  856.31   24.30
   6 -12   2  828.42   22.90
   6   6   2  826.72   23.00
 -12   6   2  816.42   23.00
 -12   6   2  856.01   23.50
  -6  13  -2   29.80    4.70
  -7  -6  -2   19.80    4.10
  -6  13  -2   31.90    5.40
  13  -7  -2   32.30    4.70
  -7  -6  -2   26.00    5.10
   7   6   2   33.40    4.50
 -13   7   2   25.50    4.30
 -13   7   2   19.80    4.00
   6 -13   2   22.80    3.90
  -7  -5  -2   40.80    5.40
  -5  12  -2   48.20    5.20
  12  -7  -2   48.70    5.20
  -5  12  -2   43.30    5.50
  -7  -5  -2   50.89    5.20
   5 -12   2   41.00    4.40
 -12   7   2   37.90    4.40
 -12   7   2   42.00    4.80
   7   5   2   42.00    4.40
  -7  -4  -2  814.82   22.90
  -4  11  -2  807.52   22.70
  -4  11  -2  778.32   23.30
  -7  -4  -2  759.72   23.20
  11  -7  -2  780.32   19.90
  11  -7  -2  791.72   22.50
 -11   7   2  796.22   22.10
 -11   7   2  758.52   21.30
   4 -11   2  782.82   21.50
   7   4   2  806.62   21.70
  -7  -3  -2  549.05   17.10
  -3  10  -2  562.54   17.80
  -7  -3  -2  575.34   17.80
  10  -7  -2  555.24   16.90
  10  -7  -2  556.94   14.70
 -10   7   2  573.44   16.70
   7   3   2  549.65   16.10
   3 -10   2  547.45   15.90
 -10   7   2  550.14   15.80
   9  -7  -2  423.66   13.70
  -2   9  -2  421.06   14.30
   9  -7  -2  417.76   11.70
  -7  -2  -2  432.76   14.40
  -7  -2  -2  426.06   13.80
   2  -9   2  414.96   13.60
  -9   7   2  437.16   13.50
  -9   7   2  425.76   12.40
   2  -9   2  417.76   12.60
   7   2   2  447.96   13.00
   8  -7  -2   46.40    4.30
   8  -7  -2   36.60    3.10
  -7  -1  -2   34.40    3.90
  -1   8  -2   41.50    4.70
  -7  -1  -2   34.50    4.10
  -1   8  -2   35.30    2.60
  -8   7   2   38.80    3.40
  -8   7   2   34.20    3.80
   7   1   2   39.30    3.70
   1  -8   2   31.50    3.90
   1  -8   2   31.20    3.10
   0   7  -2  547.05   14.20
  -7   0  -2  597.74   17.30
  -7   0  -2  537.45   16.30
   7  -7  -2  580.14   15.00
   7  -7  -2  559.14   16.30
   0   7  -2  565.84   17.00
   7   0   2  539.25   15.30
  -7   7   2  551.04   14.50
   0  -7   2  566.14   16.50
  -7   7   2  564.34   16.10
   0  -7   2  569.24   15.10
   1   6  -2 2322.77   53.39
  -7   1  -2 2343.97   56.09
   6  -7  -2 2192.48   53.29
   6  -7  -2 2268.87   55.29
  -7   1  -2 2308.27   55.39
   6  -7  -2 2287.17   53.99
   1   6  -2 2319.67   56.09
  -1  -6   2 2209.18   53.49
  -1  -6   2 2321.87   55.39
  -6   7   2 2304.87   54.99
  -1  -6   2 2311.57   53.79
  -6   7   2 2257.87   53.09
   7  -1   2 2239.98   53.99
   2   5  -2  527.65   13.50
   2   5  -2  508.95   15.60
   5  -7  -2  516.65   15.00
  -7   2  -2  507.75   15.60
  -7   2  -2  498.85   15.00
   5  -7  -2  497.15   14.00
  -2  -5   2  529.95   15.10
   7  -2   2  512.25   13.70
  -5   7   2  502.15   14.60
  -2  -5   2  516.65   13.40
  -7   3  -2  876.51   21.30
   3   4  -2  871.31   23.70
   3   4  -2  890.71   21.80
  -7   3  -2  872.51   23.70
   4  -7  -2  854.61   22.20
   7  -3   2  820.42   20.80
   7  -3   2  870.81   22.80
  -3  -4   2  872.91   21.10
  -4   7   2  879.71   22.60
   7  -3   2  870.71   21.50
  -3  -4   2  869.11   23.00
   4   3  -2  690.03   17.90
  -7   4  -2  686.33   17.60
   3  -7  -2  691.13   18.40
   4   3  -2  711.23   19.60
  -7   4  -2  676.43   19.50
  -4  -3   2  692.73   18.80
  -3   7   2  707.53   18.30
  -4  -3   2  694.33   16.80
   7  -4   2  613.54   17.00
   7  -4   2  684.83   17.20
   7  -4   2  693.73   18.60
   5   2  -2  824.72   23.30
   2  -7  -2  881.51   22.50
  -7   5  -2  850.21   23.60
   5   2  -2  846.52   22.00
  -7   5  -2  895.61   22.20
  -5  -2   2  850.51   22.70
  -2   7   2  854.51   22.00
   7  -5   2  864.41   22.60
   7  -5   2  843.22   20.90
   6   1  -2 3169.78   74.69
  -7   6  -2 2991.40   71.79
   6   1  -2 3127.59   73.39
  -7   6  -2 3156.48   73.69
  -7   6  -2 3176.48   75.09
   1  -7  -2 3122.19   73.79
   7  -6   2 3092.99   73.59
   7  -6   2 3074.09   71.79
  -6  -1   2 3134.39   73.79
  -1   7   2 3086.99   72.99
   7   0  -2    8.80    2.40
  -7   7  -2    5.50    2.70
   0  -7  -2    4.50    2.10
  -7   7  -2    9.70    2.60
   0   7   2   12.00    2.50
  -7   0   2   12.80    2.70
   7  -7   2   14.40    2.70
  -7   8  -2   41.30    4.40
  -1  -7  -2   37.40    4.10
  -7   8  -2   43.10    4.70
  -1  -7  -2   39.80    3.20
   8  -1  -2   40.10    4.10
   1   7   2   35.40    2.80
   1   7   2   37.90    3.70
  -8   1   2   43.60    4.20
   7  -8   2   38.90    4.10
   1   7   2   37.70    4.00
  -2  -7  -2  673.13   19.30
   9  -2  -2  647.34   18.80
  -2  -7  -2  670.63   17.90
  -7   9  -2  693.63   20.00
  -7   9  -2  657.93   19.50
  -9   2   2  664.73   18.80
   2   7   2  649.34   17.30
   2   7   2  666.83   18.60
   7  -9   2  669.63   18.60
  -3  -7  -2  529.05   16.20
  -7  10  -2  533.85   16.70
  -7  10  -2  500.35   16.40
  10  -3  -2  511.35   15.80
  -3  -7  -2  516.05   15.10
   7 -10   2  511.05   15.20
   3   7   2  522.25   15.40
   3   7   2  497.55   13.80
 -10   3   2  514.55   15.60
  -7  11  -2 1013.90   28.20
  11  -4  -2 1024.40   27.70
  -7  11  -2 1061.09   28.90
  -4  -7  -2 1020.30   28.00
  -4  -7  -2 1002.60   27.40
   4   7   2 1003.40   25.30
   4   7   2 1037.60   27.20
   7 -11   2 1037.00   27.10
 -11   4   2  996.10   27.20
  -5  -7  -2   -1.90    2.60
  -7  12  -2    0.70    3.00
  -5  -7  -2    1.00    2.90
  12  -5  -2   -2.00    2.60
  -7  12  -2   -1.60    3.10
   7 -12   2    0.50    2.60
 -12   5   2    0.50    3.00
   5   7   2   -0.80    1.80
   5   7   2   -1.80    2.70
 -12   5   2    3.80    3.20
  -7  13  -2   12.80    4.00
  -7  13  -2   14.30    4.50
  13  -6  -2   23.50    4.30
  -6  -7  -2   21.20    4.70
  -6  -7  -2   21.00    4.40
   6   7   2   17.10    3.80
 -13   6   2   18.80    4.20
 -13   6   2   20.40    4.10
   7 -13   2   17.10    3.70
  -7  14  -2  619.24   19.80
  -7  14  -2  676.33   21.70
  -7  -7  -2  612.24   20.20
  14  -7  -2  650.83   20.20
 -14   7   2  648.64   19.40
 -14   7   2  616.34   19.40
   7   7   2  614.14   19.10
   7 -14   2  656.83   19.30
  15  -8  -2  239.28   11.30
  -8  -7  -2  235.58   11.40
  -7  15  -2  226.08   12.30
  -7  15  -2  247.88   10.90
   8   7   2  220.78   10.30
 -15   8   2  240.08   10.60
 -15   8   2  233.98   10.90
   7 -15   2  230.18   10.30
  14  -8  -2    2.90    2.20
  -6  14  -2    0.80    3.90
  -8  -6  -2    2.40    3.30
  -8  -6  -2   -2.50    4.00
  14  -8  -2    2.10    3.40
  -6  14  -2    4.80    3.40
 -14   8   2   11.50    3.90
   8   6   2    3.10    3.50
 -14   8   2    3.90    3.80
   6 -14   2    4.60    3.00
  -8  -5  -2 2060.39   58.59
  -8  -5  -2 2367.36   57.89
  -5  13  -2 2345.17   58.89
  13  -8  -2 2283.37   54.49
  13  -8  -2 2322.57   57.59
 -13   8   2 2260.17   56.69
 -13   8   2 2326.97   56.49
   5 -13   2 2337.67   56.49
   8   5   2 2358.06   56.59
  -8  -4  -2  205.78   10.60
  12  -8  -2  204.48    9.30
  -4  12  -2  186.38    9.80
  -8  -4  -2  203.48    9.40
  12  -8  -2  208.28    7.20
 -12   8   2  194.38    8.50
   4 -12   2  210.38    8.60
   4 -12   2  202.88    9.00
   8   4   2  192.78    8.60
 -12   8   2  214.48    9.20
  11  -8  -2 1096.59   29.10
  -8  -3  -2 1048.00   30.10
  -8  -3  -2 1078.99   29.20
  -3  11  -2 1067.69   29.90
  11  -8  -2 1077.99   26.70
   3 -11   2 1046.30   28.60
   3 -11   2 1054.99   27.90
   8   3   2 1075.79   28.10
 -11   8   2 1056.69   27.50
 -11   8   2 1076.49   28.50
  10  -8  -2 1721.03   43.20
  -2  10  -2 1725.13   44.10
  -8  -2  -2 1695.63   43.20
  10  -8  -2 1695.03   41.00
  -8  -2  -2 1726.93   44.30
 -10   8   2 1667.43   42.60
   8   2   2 1721.03   42.10
   2 -10   2 1704.23   42.80
 -10   8   2 1648.14   41.30
   2 -10   2 1707.93   41.90
   9  -8  -2  598.94   16.30
  -8  -1  -2  653.33   19.20
  -1   9  -2  621.64   18.80
   9  -8  -2  630.24   18.20
  -1   9  -2  600.74   15.50
  -8  -1  -2  612.84   18.20
   1  -9   2  576.14   16.70
  -9   8   2  602.34   16.30
   1  -9   2  603.74   17.90
  -9   8   2  618.74   17.80
   8   1   2  604.54   17.00
   0   8  -2 3815.92   88.89
   0   8  -2 3978.50   92.29
  -8   0  -2 3767.02   92.19
  -8   0  -2 3956.90   91.59
   8  -8  -2 3885.91   89.79
   8  -8  -2 3982.20   91.49
   8   0   2 3846.92   90.09
   0  -8   2 3869.51   89.89
   0  -8   2 3762.52   91.09
  -8   8   2 3708.93   88.99
  -8   8   2 3783.62   90.89
   7  -8  -2   45.10    3.60
  -8   1  -2   33.00    3.90
   7  -8  -2   30.00    3.60
  -8   1  -2   38.60    4.40
   1   7  -2   36.20    4.30
   1   7  -2   32.90    2.90
  -1  -7   2   36.30    3.30
  -1  -7   2   37.50    4.30
  -7   8   2   35.60    3.80
   8  -1   2   31.90    3.20
  -7   8   2   37.90    2.90
   2   6  -2  311.87   11.30
  -8   2  -2  309.47   11.40
   6  -8  -2  319.57   10.70
   6  -8  -2  308.57    9.80
  -8   2  -2  331.97   11.00
   2   6  -2  320.07    9.30
  -6   8   2  316.47   10.50
   8  -2   2  300.07    9.50
  -2  -6   2  312.17   10.70
  -2  -6   2  309.17    9.20
   3   5  -2 3264.97   77.59
   3   5  -2 3252.17   75.39
   5  -8  -2 3237.98   75.99
   5  -8  -2 3246.08   76.79
  -8   3  -2 3163.18   77.59
   8  -3   2 3228.68   75.19
  -3  -5   2 3178.08   76.59
  -3  -5   2 3227.18   74.89
   8  -3   2 3248.77   76.49
  -5   8   2 3208.98   76.29
  -8   4  -2  661.33   19.20
   4   4  -2  653.33   17.30
  -8   4  -2  670.83   16.90
   4  -8  -2  635.24   17.80
   4   4  -2  679.23   19.20
   8  -4   2  589.44   16.20
   8  -4   2  642.94   18.10
  -4   8   2  667.43   18.00
  -4  -4   2  665.63   16.40
  -4  -4   2  674.03   18.40
   8  -4   2  653.73   16.90
   5   3  -2 4291.67  105.29
   3  -8  -2 4544.25  107.29
   5   3  -2 4581.84  106.79
   5   3  -2 4693.33  108.49
  -8   5  -2 4652.53  106.59
  -8   5  -2 4563.64  108.59
  -5  -3   2 4627.14  107.59
   8  -5   2 4623.24  107.39
   8  -5   2 4618.84  105.89
  -3   8   2 4687.33  107.09
  -5  -3   2 4655.53  105.39
  -8   6  -2  335.07   11.80
   2  -8  -2  323.07   10.70
   6   2  -2  323.47   10.40
  -8   6  -2  334.57   10.50
   6   2  -2  322.67   11.40
  -6  -2   2  330.57   10.90
  -2   8   2  333.47   10.40
   8  -6   2  326.67   10.70
   8  -6   2  314.47    9.10
   7   1  -2   44.40    4.50
  -8   7  -2   31.50    2.60
  -8   7  -2   42.90    4.30
   7   1  -2   38.70    3.60
  -8   7  -2   37.40    4.40
   1  -8  -2   36.90    3.70
   8  -7   2   41.50    2.70
  -7  -1   2   38.20    4.20
   8  -7   2   31.30    3.60
  -1   8   2   42.90    4.20
  -8   8  -2 7130.59  164.68
   8   0  -2 7184.58  163.28
   0  -8  -2 6952.40  163.58
  -8   8  -2 7092.09  163.78
   0   8   2 6994.50  162.28
   0   8   2 7142.49  163.18
   8  -8   2 6916.41  161.08
  -8   0   2 6993.80  163.28
   8  -8   2 7030.80  163.08
  -1  -8  -2  821.52   22.80
   9  -1  -2  809.82   22.30
  -8   9  -2  851.51   23.30
  -8   9  -2  824.22   23.50
  -1  -8  -2  856.11   20.90
   1   8   2  778.52   20.60
   8  -9   2  807.52   22.20
   1   8   2  823.72   22.30
   1   8   2  803.52   21.10
  -9   1   2  796.82   22.30
  -8  10  -2 1923.31   48.30
  -2  -8  -2 1907.51   47.70
  -8  10  -2 1913.81   48.30
  -2  -8  -2 1944.21   46.00
  10  -2  -2 1863.91   47.20
   2   8   2 1913.51   46.90
 -10   2   2 1896.11   47.20
   8 -10   2 1893.51   46.80
   2   8   2 1825.52   45.40
  -8  11  -2  734.53   21.80
  11  -3  -2  722.43   20.60
  -3  -8  -2  692.03   19.70
  -8  11  -2  692.93   21.20
  -3  -8  -2  749.62   21.10
   8 -11   2  696.53   19.90
   3   8   2  696.23   20.10
 -11   3   2  702.43   20.40
   3   8   2  697.33   18.60
  -4  -8  -2  192.88    9.20
  -4  -8  -2  182.08    8.50
  -8  12  -2  196.78   10.00
  12  -4  -2  184.28    8.90
  -8  12  -2  189.88    9.30
 -12   4   2  189.58    8.90
   4   8   2  186.78    8.50
   8 -12   2  195.38    8.40
   4   8   2  195.78    7.10
  -8  13  -2 3212.38   77.99
  -5  -8  -2 3202.88   76.89
  -8  13  -2 3163.88   76.69
  -5  -8  -2 2740.13   76.29
  13  -5  -2 3192.68   76.49
   8 -13   2 3199.88   75.49
   5   8   2 3118.89   73.59
   5   8   2 3165.68   75.59
 -13   5   2 3267.27   75.89
 -13   5   2 3088.49   75.89
  -6  -8  -2   58.89    6.60
  -6  -8  -2   73.19    6.90
  -8  14  -2   82.79    8.00
  -8  14  -2   75.29    6.80
  14  -6  -2   69.69    6.80
   8 -14   2   73.59    6.30
 -14   6   2   82.29    6.70
 -14   6   2   80.19    7.10
   6   8   2   76.99    4.80
   6   8   2   84.19    6.70
  15  -7  -2   78.39    7.20
  -8  15  -2   64.59    6.70
  -8  15  -2   60.19    7.30
  -7  -8  -2   68.29    6.80
   7   8   2   62.59    6.40
 -15   7   2   63.19    7.30
   8 -15   2   72.89    6.30
 -15   7   2   77.69    6.70
  -8  -8  -2 1514.75   41.20
  16  -8  -2 1549.54   41.10
  -8  16  -2 1523.95   40.40
  -8  16  -2 1453.65   42.40
   8 -16   2 1511.35   39.80
   8   8   2 1509.05   39.80
 -16   8   2 1511.85   39.70
 -16   8   2 1518.25   40.20
  -8  17  -2  167.68   11.70
  17  -9  -2  168.98   10.40
  -9  -8  -2  165.28   10.10
   9   8   2  151.18    9.50
   8 -17   2  144.89    9.00
 -17   9   2  149.09    9.50
 -17   9   2  160.28    9.50
  16  -9  -2  233.18   11.90
  -9  -7  -2  241.38   12.10
  -7  16  -2  238.08   13.20
  16  -9  -2  251.07    8.90
   7 -16   2  256.07   11.00
   9   7   2  247.78   11.30
 -16   9   2  265.07   11.50
 -16   9   2  261.37   11.40
  15  -9  -2  494.95   17.20
  15  -9  -2  483.15   14.20
  -6  15  -2  496.05   18.60
  -9  -6  -2  510.65   17.50
 -15   9   2  506.05   16.40
 -15   9   2  485.75   16.40
   6 -15   2  487.05   16.40
   6 -15   2  495.25   16.20
   9   6   2  499.55   16.50
  -5  14  -2  327.17   13.90
  -9  -5  -2  297.57   14.40
  -9  -5  -2  307.97   12.80
  14  -9  -2  319.87   10.30
  14  -9  -2  324.57   12.80
   5 -14   2  317.07   11.90
 -14   9   2  338.57   12.50
   9   5   2  328.07   12.20
 -14   9   2  318.57   11.90
   5 -14   2  321.17   12.20
  13  -9  -2  315.77   12.40
  -9  -4  -2  334.67   12.80
  -9  -4  -2  295.47   13.60
  -4  13  -2  310.87   13.20
  13  -9  -2  317.07   10.10
 -13   9   2  308.27   11.30
   4 -13   2  315.37   11.50
   4 -13   2  309.87   12.00
 -13   9   2  317.47   12.10
   9   4   2  314.27   11.70
  -9  -3  -2  608.24   20.40
  -9  -3  -2  600.24   19.00
  12  -9  -2  598.94   16.70
  12  -9  -2  618.74   19.00
  -3  12  -2  597.14   19.70
   9   3   2  629.24   18.10
 -12   9   2  613.04   17.60
   3 -12   2  621.54   17.90
 -12   9   2  618.54   18.50
   3 -12   2  599.24   18.30
  11  -9  -2  419.96   14.10
  -9  -2  -2  415.16   15.30
  11  -9  -2  407.86   12.10
  -9  -2  -2  414.16   14.00
  -2  11  -2  390.16   11.10
  -2  11  -2  403.46   14.80
   9   2   2  400.46   13.00
 -11   9   2  415.26   12.60
   2 -11   2  394.26   12.80
   2 -11   2  390.36   13.40
 -11   9   2  412.36   13.60
  10  -9  -2  777.02   21.90
  -9  -1  -2  754.72   22.90
  10  -9  -2  751.22   20.10
  -1  10  -2  750.62   19.10
  -9  -1  -2  761.12   21.90
  -1  10  -2  714.03   22.30
   1 -10   2  737.53   21.30
   9   1   2  761.42   20.80
 -10   9   2  751.32   21.40
   1 -10   2  780.72   20.60
 -10   9   2  767.82   19.90
  -9   0  -2  741.53   21.70
   9  -9  -2  775.32   21.70
  -9   0  -2  781.32   22.90
   0   9  -2  775.42   19.40
   0   9  -2  771.12   22.50
   9  -9  -2  762.02   20.20
   0  -9   2  775.82   21.50
   9   0   2  748.83   20.50
  -9   9   2  740.03   21.20
   0  -9   2  752.12   20.20
  -9   9   2  748.53   19.50
   1   8  -2  612.84   18.80
  -9   1  -2  610.74   18.10
   1   8  -2  589.94   16.10
   8  -9  -2  606.94   16.80
   8  -9  -2  589.34   17.90
  -9   1  -2  633.14   19.20
   9  -1   2  628.94   17.00
  -1  -8   2  619.14   17.90
  -8   9   2  607.54   17.70
  -8   9   2  614.54   15.70
  -1  -8   2  624.74   16.70
   7  -9  -2  461.75   14.00
   7  -9  -2  444.46   12.90
  -9   2  -2  431.46   13.90
   2   7  -2  429.76   12.10
  -9   2  -2  421.06   14.60
   2   7  -2  416.56   14.30
  -2  -7   2  426.36   13.60
  -2  -7   2  413.56   12.10
  -7   9   2  427.06   13.40
   9  -2   2  427.16   12.60
  -9   3  -2  612.44   18.60
   3   6  -2  596.54   16.30
   3   6  -2  622.54   18.50
   6  -9  -2  610.24   17.00
   6  -9  -2  613.94   17.80
   9  -3   2  623.34   16.40
  -3  -6   2  615.94   17.70
  -6   9   2  606.04   17.40
  -3  -6   2  608.34   16.00
   9  -3   2  577.64   17.40
  -9   4  -2  663.43   19.70
   5  -9  -2  661.13   18.20
   4   5  -2  653.63   17.60
   4   5  -2  674.53   19.60
  -4  -5   2  642.74   16.80
  -5   9   2  671.83   18.50
   9  -4   2  652.33   18.50
  -4  -5   2  669.03   18.70
   9  -4   2  675.13   17.30
   9  -4   2  600.74   16.20
   4  -9  -2  632.34   17.70
  -9   5  -2  625.54   16.80
   5   4  -2  640.24   18.80
   5   4  -2  623.94   17.10
  -9   5  -2  607.04   18.80
  -4   9   2  634.74   17.70
  -5  -4   2  633.94   18.00
   9  -5   2  630.94   16.50
   9  -5   2  635.54   17.80
  -5  -4   2  616.94   16.00
   6   3  -2  627.74   18.70
  -9   6  -2  628.14   19.00
   3  -9  -2  610.74   17.80
  -9   6  -2  655.23   17.50
   6   3  -2  637.34   17.50
  -6  -3   2  643.94   15.90
   9  -6   2  620.14   16.40
  -3   9   2  637.54   17.70
   9  -6   2  625.14   17.90
  -6  -3   2  622.34   18.00
  -9   7  -2  673.53   18.70
   7   2  -2  654.13   18.40
   7   2  -2  652.23   19.40
   2  -9  -2  645.94   18.80
  -9   7  -2  654.73   19.80
  -2   9   2  668.13   18.30
   9  -7   2  671.93   17.00
  -7  -2   2  674.23   18.90
   9  -7   2  656.53   18.60
   8   1  -2  859.61   22.60
  -9   8  -2  802.32   23.70
   1  -9  -2  818.32   22.80
  -9   8  -2  825.52   22.90
  -1   9   2  828.92   21.90
   9  -8   2  821.72   20.60
   9  -8   2  818.62   22.40
  -8  -1   2  838.12   22.70
  -9   9  -2  422.76   14.00
   9   0  -2  417.86   13.30
  -9   9  -2  421.76   14.40
   0  -9  -2  382.66   13.20
   9  -9   2  409.96   11.20
   0   9   2  390.76   12.30
   0   9   2  408.46   13.10
   9  -9   2  409.16   13.00
  -9   0   2  393.06   13.20
  -1  -9  -2  700.03   18.00
  -9  10  -2  685.93   20.80
  10  -1  -2  688.93   19.80
  -1  -9  -2  665.33   20.00
  -9  10  -2  689.93   20.70
   1   9   2  695.63   18.60
 -10   1   2  663.83   19.80
   1   9   2  689.23   19.60
   9 -10   2  685.03   19.50
  -9  11  -2  444.76   15.30
  -2  -9  -2  419.06   12.70
  11  -2  -2  408.06   14.00
  -9  11  -2  418.76   14.80
  -2  -9  -2  427.66   14.30
   2   9   2  412.56   12.50
 -11   2   2  420.36   14.10
   2   9   2  420.16   13.70
   9 -11   2  417.66   13.60
  -9  12  -2  364.66   13.60
  -9  12  -2  366.56   14.40
  12  -3  -2  341.97   12.90
  -3  -9  -2  361.26   12.20
  -3  -9  -2  370.26   13.40
   3   9   2  351.56   11.20
   9 -12   2  384.86   12.70
   3   9   2  383.06   12.80
 -12   3   2  364.76   13.20
  -4  -9  -2  282.07   11.40
  -4  -9  -2  294.17   12.10
  -9  13  -2  308.87   13.30
  13  -4  -2  282.67   11.80
  -9  13  -2  310.37   12.50
   4   9   2  303.27    9.90
 -13   4   2  307.57   12.10
 -13   4   2  294.77   11.60
   9 -13   2  298.37   11.30
   4   9   2  300.47   11.40
  -5  -9  -2  394.76   14.70
  -9  14  -2  394.66   15.80
  14  -5  -2  395.26   14.40
  -9  14  -2  378.16   14.30
 -14   5   2  402.56   13.80
   5   9   2  394.56   13.80
 -14   5   2  373.46   14.10
   5   9   2  369.86   11.90
   9 -14   2  384.26   13.50
  15  -6  -2  340.87   13.60
  -9  15  -2  353.96   15.10
  -6  -9  -2  348.67   13.90
  -9  15  -2  346.47   13.60
   9 -15   2  341.17   12.80
 -15   6   2  344.57   12.90
 -15   6   2  347.37   13.60
   6   9   2  330.37   12.90
   6   9   2  331.07   11.00
  -7  -9  -2  252.57   12.20
  -9  16  -2  248.78   13.10
  -9  16  -2  234.78   11.40
  16  -7  -2  239.68   11.60
 -16   7   2  230.08   10.80
 -16   7   2  246.38   11.80
   7   9   2  229.58   10.90
   9 -16   2  247.48   10.80
  17  -8  -2  272.47   12.90
  -8  -9  -2  262.27   12.90
  -9  17  -2  285.97   14.60
  -9  17  -2  277.97   12.50
 -17   8   2  273.47   12.00
   9 -17   2  261.47   11.80
   8   9   2  276.37   12.20
 -17   8   2  285.17   12.60
  -9  18  -2  198.38   13.00
  18  -9  -2  224.68   12.20
  -9  -9  -2  195.78   11.90
   9 -18   2  217.68   11.00
 -18   9   2  201.08   10.80
 -18   9   2  211.18   11.10
   9   9   2  217.68   11.10
 -10  -9  -2  136.39   12.30
 -10  -9  -2  181.28   11.50
  -9  19  -2  169.28   13.00
  19 -10  -2  182.48   11.70
   9 -19   2  179.88   10.40
 -19  10   2  186.58   10.70
   9 -19   2  176.78    9.80
  10   9   2  192.48   10.80
 -19  10   2  185.88   10.60
  18 -10  -2  955.80   29.10
  -8  18  -2 1002.80   31.30
  18 -10  -2  976.70   25.10
 -10  -8  -2  922.71   29.00
   8 -18   2  926.81   27.30
 -18  10   2  979.20   27.80
 -18  10   2  900.31   27.40
  10   8   2  905.91   27.50
   8 -18   2  947.51   27.80
  17 -10  -2   69.59    5.30
 -10  -7  -2   65.69    8.90
 -10  -7  -2   68.39    7.40
  -7  17  -2   74.29    8.80
  17 -10  -2   69.19    7.30
   7 -17   2   63.79    6.80
   7 -17   2   66.59    6.90
  10   7   2   77.19    7.50
 -17  10   2   72.59    7.20
 -17  10   2   74.09    7.70
  16 -10  -2  155.78    6.90
 -10  -6  -2  152.78    9.60
  -6  16  -2  151.68   10.60
  16 -10  -2  137.99    9.10
 -16  10   2  153.18    8.70
 -16  10   2  158.58    9.30
  10   6   2  158.88    9.00
   6 -16   2  157.48    8.70
   6 -16   2  132.29    8.40
  15 -10  -2  656.93   21.10
 -10  -5  -2  588.44   22.90
  15 -10  -2  674.63   18.30
  -5  15  -2  659.73   22.30
 -10  -5  -2  640.44   21.00
 -15  10   2  675.83   19.80
   5 -15   2  660.33   20.00
  10   5   2  672.93   20.10
   5 -15   2  666.53   20.00
 -15  10   2  642.84   20.30
  -4  14  -2   95.79    5.00
 -10  -4  -2  102.59    7.60
  14 -10  -2   98.39    5.70
  -4  14  -2  110.19    8.50
 -10  -4  -2   82.99    9.00
  14 -10  -2  104.59    7.50
   4 -14   2   90.29    6.70
  10   4   2   99.09    7.00
 -14  10   2  105.59    6.70
 -14  10   2  103.39    7.60
   4 -14   2   92.39    6.50
 -10  -3  -2 1334.27   38.60
  13 -10  -2 1408.16   34.50
  13 -10  -2 1426.66   37.10
 -10  -3  -2 1378.86   36.90
  -3  13  -2 1379.16   37.90
  -3  13  -2 1402.76   33.40
   3 -13   2 1400.06   36.10
 -13  10   2 1363.46   36.10
  10   3   2 1363.26   35.70
   3 -13   2 1370.16   35.50
 -13  10   2 1290.37   34.70
  12 -10  -2   30.30    4.60
 -10  -2  -2   23.60    4.10
 -10  -2  -2   42.00    5.90
  12 -10  -2   30.00    3.20
  -2  12  -2   32.40    3.10
  -2  12  -2   33.90    5.20
 -12  10   2   22.30    3.50
  10   2   2   27.30    4.10
 -12  10   2   26.10    4.50
   2 -12   2   31.20    4.50
   2 -12   2   33.40    4.00
 -10  -1  -2    2.50    2.80
  11 -10  -2    3.40    3.00
  -1  11  -2   -1.00    1.70
  -1  11  -2   -2.50    3.00
 -10  -1  -2   -2.50    3.30
  11 -10  -2    3.10    2.30
 -11  10   2    2.30    3.30
  10   1   2    2.50    2.80
 -11  10   2    1.40    2.20
   1 -11   2    1.80    2.50
   1 -11   2    4.30    2.90
 -10   0  -2 3120.19   75.99
 -10   0  -2 3175.88   77.49
   0  10  -2 3136.59   73.39
  10 -10  -2 3198.38   75.99
   0  10  -2 3136.09   76.99
  10 -10  -2 3127.49   74.29
  10   0   2 3184.08   74.79
 -10  10   2 3110.69   75.49
   0 -10   2 3182.48   75.49
 -10  10   2 3012.10   73.29
   0 -10   2 3123.29   74.39
   9 -10  -2  751.92   20.40
 -10   1  -2  775.72   23.10
   1   9  -2  734.13   22.40
 -10   1  -2  745.73   21.60
   1   9  -2  742.03   19.50
   9 -10  -2  755.72   21.70
  10  -1   2  779.82   20.60
  -1  -9   2  756.22   21.30
  -9  10   2  723.23   21.20
  -9  10   2  719.63   18.80
  -1  -9   2  763.22   20.10
   2   8  -2 1694.43   41.30
   8 -10  -2 1703.63   42.00
 -10   2  -2 1690.33   43.20
   8 -10  -2 1721.13   43.20
   2   8  -2 1660.23   43.90
 -10   2  -2 1764.22   44.80
  10  -2   2 1724.73   41.80
  -2  -8   2 1693.43   41.40
  -2  -8   2 1723.23   42.80
  -8  10   2 1672.23   42.70
   7 -10  -2  570.04   17.20
   7 -10  -2  568.54   16.40
   3   7  -2  560.94   15.60
   3   7  -2  561.94   17.80
 -10   3  -2  583.74   18.30
  -3  -7   2  560.54   15.30
  -7  10   2  561.14   16.80
  10  -3   2  541.75   15.70
  10  -3   2  576.84   16.90
  -3  -7   2  560.24   16.80
   4   6  -2  437.06   14.80
 -10   4  -2  437.86   15.10
   4   6  -2  443.46   13.00
   6 -10  -2  442.06   13.60
  -6  10   2  465.85   14.10
  -4  -6   2  424.46   13.80
  10  -4   2  444.16   14.00
  -4  -6   2  454.05   12.50
  10  -4   2  429.56   12.80
 -10   5  -2 3230.08   77.69
   5   5  -2 3196.88   75.29
   5   5  -2 3257.07   77.29
   5 -10  -2 3096.89   75.79
 -10   5  -2 3148.28   74.59
  10  -5   2 3180.38   74.69
  10  -5   2 3174.18   75.99
  -5  10   2 3219.88   75.89
  -5  -5   2 3224.78   74.19
  -5  -5   2 3099.09   75.99
   6   4  -2  545.75   17.10
 -10   6  -2  532.25   17.30
   6   4  -2  561.34   15.80
 -10   6  -2  540.65   15.40
   4 -10  -2  549.15   16.20
  10  -6   2  530.05   14.80
  -6  -4   2  535.45   16.30
  -4  10   2  551.44   16.10
  10  -6   2  532.45   16.20
  -6  -4   2  547.95   14.30
   7   3  -2  527.95   16.40
   7   3  -2  499.65   15.10
   3 -10  -2  509.25   15.60
 -10   7  -2  502.55   15.20
 -10   7  -2  512.05   16.70
  -7  -3   2  522.55   15.70
  -3  10   2  506.55   15.30
  10  -7   2  509.55   13.90
  10  -7   2  507.35   15.50
 -10   8  -2 1898.81   48.40
   2 -10  -2 1881.91   47.30
   8   2  -2 1900.61   46.80
   8   2  -2 1930.21   47.90
 -10   8  -2 1846.62   47.20
  -2  10   2 1912.71   46.50
  10  -8   2 1889.31   45.20
  10  -8   2 1932.21   47.10
  -8  -2   2 1880.21   47.20
   1 -10  -2  682.43   19.90
 -10   9  -2  682.73   20.20
   9   1  -2  682.33   19.50
 -10   9  -2  679.23   20.90
  10  -9   2  687.43   17.70
  -1  10   2  681.13   19.00
  10  -9   2  685.13   19.50
  -9  -1   2  663.73   19.70
 -10  10  -2 3245.48   78.79
   0 -10  -2 3143.79   77.99
 -10  10  -2 3185.88   78.99
  10   0  -2 3276.27   77.89
  10 -10   2 3255.37   77.49
   0  10   2 3317.07   77.59
 -10   0   2 3243.38   77.99
   0  10   2 3246.48   76.69
  10 -10   2 3214.28   75.39
 -10  11  -2   57.39    6.00
  11  -1  -2   65.99    5.60
  -1 -10  -2   57.49    5.70
 -10  11  -2   61.79    6.60
   1  10   2   54.59    4.90
   1  10   2   55.39    5.60
 -11   1   2   65.49    6.10
  10 -11   2   60.39    5.40
 -10  12  -2   21.10    4.30
  -2 -10  -2   19.60    4.00
  12  -2  -2   16.60    4.00
 -10  12  -2   27.90    5.10
  -2 -10  -2   31.40    3.50
 -12   2   2   22.90    4.40
   2  10   2   27.90    4.10
  10 -12   2   26.70    4.00
   2  10   2   27.30    3.50
 -10  13  -2 1610.44   42.90
  -3 -10  -2 1484.65   40.10
  13  -3  -2 1567.94   41.30
 -10  13  -2 1586.44   42.00
  -3 -10  -2 1579.74   41.70
   3  10   2 1559.94   40.50
 -13   3   2 1571.74   41.30
   3  10   2 1688.73   39.70
  10 -13   2 1605.84   40.60
 -10  14  -2  439.06   16.90
  -4 -10  -2  401.06   14.60
  14  -4  -2  412.36   15.10
 -10  14  -2  439.56   15.70
  -4 -10  -2  429.76   15.50
 -14   4   2  432.76   14.60
   4  10   2  420.96   13.20
   4  10   2  433.56   14.70
 -14   4   2  412.06   15.10
  10 -14   2  417.36   14.40
 -10  15  -2 1059.39   30.20
  15  -5  -2 1032.50   30.20
 -10  15  -2 1064.39   32.00
  -5 -10  -2 1035.10   30.50
   5  10   2 1076.39   27.80
   5  10   2 1083.19   29.50
 -15   5   2 1054.89   30.00
 -15   5   2 1063.09   29.30
  10 -15   2 1075.99   29.30
  16  -6  -2  256.77   11.80
  -6 -10  -2  229.58   11.70
 -10  16  -2  220.88   11.20
 -10  16  -2  218.88   12.80
 -16   6   2  244.88   11.90
  10 -16   2  236.98   10.80
   6  10   2  232.28    9.10
   6  10   2  231.18   11.00
 -16   6   2  234.38   10.70
  17  -7  -2  151.98    9.90
 -10  17  -2  143.19    9.70
 -10  17  -2  153.58   11.30
  -7 -10  -2  146.29   10.10
 -17   7   2  133.99    9.70
   7  10   2  150.28    9.30
   7  10   2  144.69    7.20
 -17   7   2  142.69    8.90
  10 -17   2  136.59    8.80
  -8 -10  -2  966.40   29.90
 -10  18  -2  975.90   28.70
  18  -8  -2  988.80   29.70
 -10  18  -2  990.00   31.50
  10 -18   2  960.20   28.20
 -18   8   2  974.60   27.80
   8  10   2  973.40   28.40
 -18   8   2  958.70   28.90
  -9 -10  -2   45.30    7.90
  -9 -10  -2   57.09    7.40
  19  -9  -2   56.79    7.40
 -10  19  -2   65.09    8.90
  10 -19   2   53.29    6.50
 -19   9   2   64.09    7.30
 -19   9   2   58.79    6.90
   9  10   2   45.70    6.80
 -10 -10  -2  170.68   11.80
 -10  20  -2  175.38   13.70
  20 -10  -2  171.98   11.80
 -10 -10  -2  150.88   13.10
 -20  10   2  174.08   11.10
  10 -20   2  192.48   10.40
 -20  10   2  185.88   10.70
  10 -20   2  187.28   11.00
  10  10   2  182.28   11.00
 -11 -10  -2  182.18   14.40
  21 -11  -2  218.98   13.30
 -10  21  -2  192.08   14.50
 -11 -10  -2  207.18   13.00
  10 -21   2  220.08   11.00
  10 -21   2  219.68   12.20
 -21  11   2  212.58   12.40
  11  10   2  216.58   12.40
 -21  11   2  227.98   12.20
 -11  -9  -2  194.88   12.20
 -11  -9  -2  166.98   13.70
  -9  20  -2  209.78   14.00
  20 -11  -2  197.18   12.30
 -20  11   2  190.48   11.40
   9 -20   2  185.68   10.20
   9 -20   2  203.88   11.50
 -20  11   2  216.08   11.70
  11   9   2  191.98   11.70
  19 -11  -2   47.30    4.80
  19 -11  -2   47.70    7.10
  -8  19  -2   66.39    9.20
 -11  -8  -2   44.40    8.60
 -11  -8  -2   53.49    7.30
  11   8   2   45.20    6.70
 -19  11   2   43.20    6.10
   8 -19   2   44.70    5.80
 -19  11   2   48.30    6.80
   8 -19   2   30.60    5.40
 -11  -7  -2   65.39    7.60
  -7  18  -2   61.29    8.40
 -11  -7  -2   29.60    7.70
  18 -11  -2   65.59    7.80
  18 -11  -2   58.69    5.50
 -18  11   2   60.59    7.00
   7 -18   2   57.49    6.50
 -18  11   2   50.09    6.20
  11   7   2   54.09    6.50
   7 -18   2   46.20    6.00
 -11  -6  -2  213.48   14.10
 -11  -6  -2  228.58   11.80
  17 -11  -2  249.08    9.40
  17 -11  -2  247.38   12.20
  -6  17  -2  212.98   12.90
 -17  11   2  227.58   10.90
   6 -17   2  232.48   11.20
  11   6   2  232.88   11.30
 -17  11   2  251.17   11.60
   6 -17   2  245.28   10.80
  -5  16  -2  224.68    8.10
  -5  16  -2  224.18   12.40
 -11  -5  -2  237.58   11.60
  16 -11  -2  236.58    9.10
  16 -11  -2  214.28   11.30
 -11  -5  -2  185.58   13.00
   5 -16   2  225.18   10.60
 -16  11   2  219.58   10.10
 -16  11   2  240.58   11.10
  11   5   2  224.08   10.70
   5 -16   2  254.47   10.60
  15 -11  -2  101.99    8.10
  15 -11  -2  105.39    6.30
  -4  15  -2  108.59    5.40
 -11  -4  -2  101.39    8.00
  -4  15  -2   96.89    8.80
 -11  -4  -2   86.89    9.60
 -15  11   2  102.89    6.90
   4 -15   2  108.19    7.30
  11   4   2  106.49    7.50
 -15  11   2  113.79    8.20
   4 -15   2  104.09    7.30
  14 -11  -2    5.60    2.90
  14 -11  -2    4.00    3.60
  -3  14  -2    6.90    2.60
 -11  -3  -2    1.40    4.50
 -11  -3  -2    6.10    3.50
  -3  14  -2    6.30    4.40
  11   3   2    5.50    3.50
 -14  11   2    3.40    3.10
   3 -14   2    5.60    3.40
 -14  11   2    8.50    4.20
   3 -14   2   11.30    3.40
  -2  13  -2  180.78    6.90
  -2  13  -2  176.28   10.10
  13 -11  -2  174.18    9.30
  13 -11  -2  173.08    7.60
 -11  -2  -2  187.58   11.20
 -11  -2  -2  170.38    9.30
  11   2   2  171.58    8.60
 -13  11   2  173.48    9.20
 -13  11   2  171.48    7.70
   2 -13   2  171.38    8.60
   2 -13   2  186.38    8.40
 -11  -1  -2  744.03   22.60
  12 -11  -2  772.12   21.10
 -11  -1  -2  765.62   24.50
  -1  12  -2  768.82   23.80
  12 -11  -2  783.82   22.90
  -1  12  -2  773.12   20.00
 -12  11   2  764.32   22.40
   1 -12   2  762.72   21.50
  11   1   2  773.02   21.80
   1 -12   2  749.62   21.90
 -12  11   2  741.33   20.30
   0  11  -2  334.97   10.40
 -11   0  -2  314.97   12.50
  11 -11  -2  342.47   11.30
 -11   0  -2  375.46   14.50
   0  11  -2  321.17   13.30
  11 -11  -2  315.77   12.40
   0 -11   2  327.97   11.30
  11   0   2  351.46   11.90
 -11  11   2  344.27   12.50
   0 -11   2  349.57   12.20
 -11  11   2  316.37   10.30
   1  10  -2    1.40    2.10
  10 -11  -2    2.50    2.40
 -11   1  -2    0.60    3.40
  10 -11  -2   -4.50    2.70
   1  10  -2    1.60    3.40
 -11   1  -2    0.00    2.80
  11  -1   2    2.80    2.40
  -1 -10   2    1.50    2.30
 -10  11   2    1.60    1.90
  -1 -10   2    5.10    3.00
 -10  11   2    5.70    3.40
   9 -11  -2  408.56   14.00
 -11   2  -2  421.66   15.20
   2   9  -2  391.26   14.60
   2   9  -2  407.56   12.20
   9 -11  -2  387.76   12.80
 -11   2  -2  387.86   13.80
  -2  -9   2  398.06   12.40
  -9  11   2  404.76   13.70
  11  -2   2  424.36   12.90
  -2  -9   2  403.46   13.40
 -11   3  -2 1109.99   30.80
   8 -11  -2 1004.60   28.90
   8 -11  -2 1098.19   28.30
   3   8  -2 1085.99   30.00
   3   8  -2 1083.79   27.50
  -3  -8   2 1091.39   28.80
  -8  11   2 1071.99   28.80
  11  -3   2 1093.29   27.90
  -3  -8   2 1059.59   27.30
  11  -3   2 1077.19   28.80
   4   7  -2  821.12   21.50
   7 -11  -2  808.62   22.20
 -11   4  -2  809.12   24.00
   4   7  -2  794.32   23.50
  11  -4   2  793.32   22.40
  -4  -7   2  811.12   21.00
  11  -4   2  783.52   21.30
  -7  11   2  794.72   22.50
  -4  -7   2  799.72   22.40
   5   6  -2  214.08    9.80
 -11   5  -2  219.28    7.50
 -11   5  -2  218.18   10.20
   6 -11  -2  224.18    8.90
   5   6  -2  225.78    8.40
  -6  11   2  215.68    9.30
  11  -5   2  221.98    8.10
  -5  -6   2  228.58    9.20
  11  -5   2  211.78    9.10
  -5  -6   2  221.18    7.60
   6   5  -2  332.07   11.10
 -11   6  -2  337.87   10.70
   6   5  -2  318.77   12.40
 -11   6  -2  340.27   13.00
   5 -11  -2  315.27   11.50
  -5  11   2  326.47   11.70
  11  -6   2  334.77   11.60
  -6  -5   2  329.57    9.90
  11  -6   2  344.67   10.50
  -6  -5   2  316.47   11.60
   4 -11  -2 1025.90   27.60
 -11   7  -2  997.50   27.00
   7   4  -2 1025.60   27.10
   7   4  -2 1043.20   28.40
 -11   7  -2 1029.00   28.90
  11  -7   2 1012.30   27.30
  -4  11   2 1039.60   27.40
  -7  -4   2 1027.50   25.40
  11  -7   2 1035.60   26.00
  -7  -4   2 1027.20   27.60
   8   3  -2  705.83   19.90
 -11   8  -2  683.23   20.10
 -11   8  -2  689.43   21.30
   3 -11  -2  702.33   20.30
   8   3  -2  688.73   20.80
  11  -8   2  689.33   18.40
  -8  -3   2  685.23   20.20
  -3  11   2  717.93   19.90
  11  -8   2  714.03   20.10
   9   2  -2  433.66   13.90
   2 -11  -2  414.86   14.10
 -11   9  -2  452.55   15.40
 -11   9  -2  383.66   14.10
  -9  -2   2  424.46   14.10
  -2  11   2  415.66   13.50
  11  -9   2  431.26   12.20
  11  -9   2  428.66   13.90
   1 -11  -2   55.49    5.60
 -11  10  -2   64.59    6.40
  10   1  -2   67.29    5.60
 -11  10  -2   57.89    6.30
  -1  11   2   59.39    5.60
 -10  -1   2   57.29    5.80
  -1  11   2   60.89    5.50
  11 -10   2   60.99    5.60
  11 -10   2   55.09    4.00
 -11  11  -2  385.36   14.40
  11   0  -2  382.86   13.40
   0 -11  -2  374.36   13.60
 -11  11  -2  380.06   14.50
  11 -11   2  382.56   11.20
   0  11   2  375.36   12.40
  11 -11   2  380.76   13.00
 -11   0   2  387.16   13.70
   0  11   2  387.16   13.20
 -11  12  -2  669.13   20.70
  12  -1  -2  655.43   19.70
 -11  12  -2  625.94   20.90
  -1 -11  -2  633.24   19.90
  11 -12   2  640.44   17.10
   1  11   2  639.34   19.20
   1  11   2  635.74   18.20
  11 -12   2  621.24   19.00
 -12   1   2  648.94   19.90
  -2 -11  -2  313.77   10.70
 -11  13  -2  296.17   12.70
  -2 -11  -2  282.17   12.20
  13  -2  -2  302.07   12.10
 -11  13  -2  305.07   13.60
   2  11   2  298.77   10.70
   2  11   2  299.67   11.70
  11 -13   2  315.97   11.70
 -13   2   2  305.07   12.50
  -3 -11  -2  112.29    6.90
 -11  14  -2  110.79    9.20
  -3 -11  -2  103.19    7.90
 -11  14  -2  109.29    8.20
  14  -3  -2  118.29    8.10
   3  11   2  112.69    7.60
  11 -14   2  105.99    7.30
 -14   3   2   98.39    8.10
   3  11   2  107.39    6.50
 -11  15  -2   76.69    8.50
  -4 -11  -2   70.79    6.90
 -11  15  -2   88.19    7.80
  15  -4  -2   70.59    7.20
  -4 -11  -2   84.39    7.60
 -15   4   2   78.49    7.80
   4  11   2   71.99    5.80
   4  11   2   93.49    7.40
 -15   4   2   73.69    6.80
  11 -15   2   89.69    7.00
  16  -5  -2  369.16   14.90
 -11  16  -2  371.36   16.70
 -11  16  -2  379.46   14.90
  -5 -11  -2  380.26   15.20
   5  11   2  380.96   14.30
 -16   5   2  383.96   14.00
  11 -16   2  366.06   13.90
 -16   5   2  385.96   15.10
   5  11   2  362.96   12.50
 -11  17  -2  183.28   12.30
 -11  17  -2  196.78   10.90
  17  -6  -2  189.98   10.90
  -6 -11  -2  177.58   10.80
   6  11   2  180.68   10.20
 -17   6   2  194.08   10.00
  11 -17   2  178.58    9.90
   6  11   2  199.58    8.80
 -17   6   2  191.58   11.20
  18  -7  -2   96.09    8.90
 -11  18  -2   84.09    8.30
  -7 -11  -2   94.99    9.00
 -11  18  -2  104.89   10.50
  -7 -11  -2   68.39    8.30
   7  11   2   83.79    6.40
  11 -18   2  105.69    8.30
 -18   7   2   88.29    7.70
   7  11   2  102.19    8.50
 -18   7   2   98.19    9.00
 -11  19  -2    3.10    6.00
  -8 -11  -2   15.90    5.40
  19  -8  -2    6.30    4.80
 -11  19  -2   11.40    4.90
  -8 -11  -2    3.10    5.40
 -19   8   2   15.90    5.30
  11 -19   2   12.60    4.70
   8  11   2   17.20    5.30
 -19   8   2   12.00    4.70
  20  -9  -2  117.99   10.40
 -11  20  -2  133.19   12.10
  -9 -11  -2  112.29   11.40
  -9 -11  -2  117.19   10.40
  11 -20   2  113.49    9.40
 -20   9   2  139.59   10.00
   9  11   2  117.29    9.70
 -20   9   2  125.19    9.40
 -10 -11  -2  193.58   12.30
  21 -10  -2  151.28   11.80
 -11  21  -2  148.89   13.40
 -10 -11  -2  133.09   12.20
  11 -21   2  147.19    9.70
 -21  10   2  145.49   10.50
  11 -21   2  157.38   10.60
  10  11   2  172.08   11.30
 -21  10   2  168.28   11.30
  22 -11  -2   72.39    9.00
 -11  22  -2   72.09   10.30
 -11 -11  -2   75.29    9.90
 -11 -11  -2   61.29    8.40
 -22  11   2   84.89    9.60
  11  11   2   78.89    8.70
  11 -22   2   72.39    8.00
  11 -22   2   73.99    7.90
 -22  11   2   79.99    8.50
 -12 -10  -2   44.50    9.20
 -10  22  -2   29.50    8.30
  22 -12  -2   32.20    7.00
 -12 -10  -2   39.40    7.00
  12  10   2   28.20    6.50
 -22  12   2   41.20    7.20
 -22  12   2   32.70    6.90
  10 -22   2   31.50    6.40
  10 -22   2   37.40    5.80
 -12  -9  -2  128.39   10.90
 -12  -9  -2  101.59   11.90
  21 -12  -2  115.89    7.50
  21 -12  -2  102.29   10.10
  -9  21  -2  107.09   12.00
 -21  12   2  127.99   10.40
   9 -21   2  130.99   10.20
   9 -21   2  103.19    8.50
  12   9   2  110.39   10.00
 -21  12   2  107.19    9.90
  20 -12  -2   -2.40    4.60
 -12  -8  -2    1.80    4.60
 -12  -8  -2    0.90    6.20
  20 -12  -2    2.20    3.40
  -8  20  -2    0.80    5.80
   8 -20   2    0.10    4.30
  12   8   2    6.40    5.30
 -20  12   2    0.00    5.40
 -20  12   2    2.30    4.60
   8 -20   2    4.60    4.10
 -12  -7  -2  303.07   14.40
  -7  19  -2  299.57   15.90
 -12  -7  -2  248.98   16.00
  19 -12  -2  296.57   14.40
  19 -12  -2  306.77   11.30
 -19  12   2  312.47   13.80
 -19  12   2  302.77   13.20
   7 -19   2  299.67   13.40
  12   7   2  313.27   13.80
   7 -19   2  321.37   12.60
 -12  -6  -2    2.90    4.60
  18 -12  -2    2.40    3.40
 -12  -6  -2    3.00    5.70
  -6  18  -2    5.70    3.00
  18 -12  -2    4.50    4.70
  -6  18  -2    4.70    5.50
 -18  12   2    5.20    4.90
 -18  12   2    8.20    4.20
  12   6   2    4.00    4.60
   6 -18   2    4.70    4.20
   6 -18   2    5.40    4.10
  17 -12  -2   72.99    7.60
 -12  -5  -2   72.49    9.40
  -5  17  -2   73.99    8.80
  17 -12  -2   73.29    6.10
 -12  -5  -2   80.29    8.10
 -17  12   2   76.19    6.80
 -17  12   2   83.99    8.20
   5 -17   2   71.79    6.90
   5 -17   2   64.79    6.80
  12   5   2   72.99    7.10
  -4  16  -2  335.17   15.50
  -4  16  -2  341.67   10.90
 -12  -4  -2  315.97   16.10
  16 -12  -2  353.56   12.10
  16 -12  -2  348.17   14.40
 -12  -4  -2  336.57   14.20
   4 -16   2  362.26   13.20
 -16  12   2  368.86   14.20
 -16  12   2  345.27   12.70
  12   4   2  346.37   13.50
   4 -16   2  337.67   13.30
  15 -12  -2   13.90    4.20
  -3  15  -2   15.10    2.90
  -3  15  -2   11.00    4.70
 -12  -3  -2    6.80    4.00
  15 -12  -2   18.70    3.60
 -12  -3  -2   10.50    5.30
 -15  12   2   15.70    5.00
 -15  12   2   10.00    3.60
  12   3   2   12.10    4.10
   3 -15   2    9.30    3.70
   3 -15   2   10.70    3.70
  -2  14  -2  434.76   12.90
  -2  14  -2  418.86   16.70
 -12  -2  -2  434.66   15.80
 -12  -2  -2  409.66   17.60
  14 -12  -2  431.86   15.90
  14 -12  -2  443.06   14.00
 -14  12   2  445.56   13.80
 -14  12   2  449.06   15.70
   2 -14   2  452.65   14.80
  12   2   2  402.36   14.70
   2 -14   2  441.96   14.80
  13 -12  -2   50.59    4.90
 -12  -1  -2   40.60    5.30
  -1  13  -2   47.40    4.20
  13 -12  -2   35.20    5.20
 -12  -1  -2   33.40    6.30
  -1  13  -2   46.20    6.30
  12   1   2   50.39    5.20
 -13  12   2   37.70    5.70
   1 -13   2   45.60    5.20
 -13  12   2   39.10    4.20
   1 -13   2   46.50    4.90
  12 -12  -2    5.70    3.40
 -12   0  -2    3.80    4.30
 -12   0  -2    2.40    3.40
   0  12  -2    4.80    2.60
   0  12  -2    9.20    4.00
  12 -12  -2    1.50    2.60
  12   0   2    0.80    3.10
   0 -12   2    1.30    3.10
 -12  12   2    2.00    2.50
 -12  12   2    1.90    3.80
   0 -12   2    2.10    2.80
   1  11  -2  761.82   23.60
  11 -12  -2  789.12   21.50
 -12   1  -2  761.42   24.30
  11 -12  -2  752.62   22.60
 -12   1  -2  719.13   22.30
   1  11  -2  760.12   20.30
  -1 -11   2  798.42   22.00
  12  -1   2  743.03   21.40
  -1 -11   2  770.52   21.20
 -11  12   2  731.53   19.70
 -11  12   2  757.12   22.40
   2  10  -2   28.80    3.60
 -12   2  -2   19.50    4.70
   2  10  -2   31.60    5.00
  10 -12  -2   33.70    4.10
 -12   2  -2   21.80    4.20
  10 -12  -2   31.60    4.60
 -10  12   2   32.60    4.80
  -2 -10   2   28.80    4.20
  12  -2   2   26.00    3.80
  -2 -10   2   25.90    3.50
 -12   3  -2  616.54   20.50
   3   9  -2  640.44   17.30
   3   9  -2  578.64   19.40
   9 -12  -2  597.74   18.70
   9 -12  -2  623.24   18.10
  -9  12   2  595.64   18.60
  -3  -9   2  609.54   18.30
  12  -3   2  622.84   18.60
  -3  -9   2  606.44   17.20
  12  -3   2  606.64   17.60
   4   8  -2  199.78    8.10
 -12   4  -2  212.78   10.50
   4   8  -2  223.58   10.20
   8 -12  -2  207.48    8.90
  -8  12   2  192.18    9.40
  -4  -8   2  207.08    9.10
  -4  -8   2  199.38    7.90
  12  -4   2  208.78    9.20
  12  -4   2  210.98    8.40
   5   7  -2   48.80    5.60
   7 -12  -2   47.80    4.80
 -12   5  -2   49.30    5.70
   5   7  -2   50.29    4.60
  12  -5   2   46.60    4.30
  -5  -7   2   45.90    4.00
  -5  -7   2   39.40    4.80
  -7  12   2   44.80    5.20
  12  -5   2   44.40    4.70
 -12   6  -2  804.32   22.10
   6   6  -2  840.02   24.50
 -12   6  -2  844.02   25.20
   6 -12  -2  838.92   23.50
   6   6  -2  854.61   22.90
  12  -6   2  850.31   23.40
  -6  -6   2  850.71   23.60
  -6  12   2  822.92   23.50
  -6  -6   2  837.02   21.70
  12  -6   2  838.32   22.30
 -12   7  -2    4.50    2.60
   5 -12  -2    5.30    2.90
 -12   7  -2    1.10    3.30
   7   5  -2    1.30    3.40
   7   5  -2    0.30    2.70
  -7  -5   2   -0.90    1.70
  12  -7   2    0.60    2.30
  -7  -5   2    1.40    3.00
  -5  12   2    2.80    3.50
  12  -7   2    3.00    3.00
   8   4  -2  191.78    9.30
   8   4  -2  191.98    8.50
 -12   8  -2  189.08    9.80
   4 -12  -2  188.78    8.80
 -12   8  -2  162.68    8.30
  -8  -4   2  184.48    8.80
  -4  12   2  192.58    8.90
  12  -8   2  194.88    7.50
  12  -8   2  202.98    8.80
  -8  -4   2  188.88    6.80
   3 -12  -2  384.36   13.10
   9   3  -2  376.06   13.50
 -12   9  -2  308.77   12.70
 -12   9  -2  351.66   13.80
   9   3  -2  371.46   12.70
  12  -9   2  345.47   11.00
  -3  12   2  358.36   12.60
  -9  -3   2  363.46   13.00
  12  -9   2  370.76   12.60
 -12  10  -2   21.50    4.50
 -12  10  -2   16.90    4.40
   2 -12  -2   23.70    4.20
  10   2  -2   29.90    4.30
 -10  -2   2   29.60    4.50
  -2  12   2   22.80    4.10
  12 -10   2   27.70    4.00
  12 -10   2   19.20    2.90
 -12  11  -2  582.64   20.00
 -12  11  -2  636.74   20.50
   1 -12  -2  642.84   19.70
  11   1  -2  655.63   19.40
  -1  12   2  619.64   18.40
  12 -11   2  607.24   17.00
  12 -11   2  652.83   19.10
 -11  -1   2  612.14   19.40
  -1  12   2  639.44   19.00
   0 -12  -2   22.70    4.40
 -12  12  -2    9.20    4.30
  12   0  -2   20.50    4.30
 -12  12  -2    8.90    4.40
 -12   0   2   14.00    4.50
  12 -12   2   19.00    3.80
   0  12   2   21.10    4.20
   0  12   2   11.60    3.50
  12 -12   2   18.30    3.00
  13  -1  -2   16.90    4.40
 -12  13  -2   13.10    4.40
  -1 -12  -2   16.10    4.30
 -12  13  -2   17.60    5.30
   1  12   2   12.30    4.00
 -13   1   2   21.90    4.90
   1  12   2   18.70    3.70
  12 -13   2   18.70    4.00
  12 -13   2   22.10    2.90
  -2 -12  -2  263.27    9.90
  14  -2  -2  256.47   11.60
 -12  14  -2  276.27   13.40
  -2 -12  -2  265.87   11.90
 -12  14  -2  287.57   12.50
   2  12   2  264.07   11.30
   2  12   2  293.77   10.80
  12 -14   2  268.07   11.20
  12 -14   2  259.87    9.00
 -14   2   2  242.08   11.80
  15  -3  -2   17.50    4.90
 -12  15  -2    8.60    4.40
  -3 -12  -2    7.10    4.40
 -12  15  -2    3.90    4.50
  -3 -12  -2   10.90    3.20
  12 -15   2   16.80    4.40
   3  12   2    8.30    3.50
   3  12   2   12.30    4.30
 -15   3   2    4.70    4.40
  -4 -12  -2  303.47   13.70
  16  -4  -2  314.27   13.60
 -12  16  -2  338.67   14.00
  -4 -12  -2  289.37   12.60
 -12  16  -2  301.57   15.10
   4  12   2  308.77   11.60
 -16   4   2  311.07   13.60
   4  12   2  334.27   13.20
 -16   4   2  325.07   12.70
  12 -16   2  330.47   12.90
  -5 -12  -2  201.48   11.30
  17  -5  -2  213.98   11.60
 -12  17  -2  260.07   14.10
  -5 -12  -2  223.48   12.00
 -12  17  -2  227.98   11.80
   5  12   2  217.88   11.20
   5  12   2  240.48    9.90
  12 -17   2  248.98   11.30
 -17   5   2  234.08   12.40
 -17   5   2  235.78   10.90
  -6 -12  -2    1.30    4.60
  18  -6  -2    0.00    4.70
 -12  18  -2    3.80    4.60
 -12  18  -2    0.50    5.70
  -6 -12  -2   12.80    5.20
   6  12   2   10.80    3.80
   6  12   2   -2.10    4.40
 -18   6   2    4.00    4.30
 -18   6   2    6.10    5.00
  12 -18   2   10.10    4.50
 -12  19  -2  357.76   14.90
 -12  19  -2  376.06   17.70
  -7 -12  -2  305.37   15.60
  19  -7  -2  364.06   15.60
  -7 -12  -2  365.66   16.00
  12 -19   2  366.36   14.70
   7  12   2  360.26   14.80
 -19   7   2  341.57   13.90
   7  12   2  332.77   12.50
 -19   7   2  359.36   15.50
 -12  20  -2   -1.70    4.10
  -8 -12  -2    5.00    5.10
  -8 -12  -2   -2.50    5.30
 -12  20  -2    0.00    5.70
  20  -8  -2    8.70    5.40
  12 -20   2   -0.40    4.20
 -20   8   2    6.90    5.20
   8  12   2    3.80    5.20
 -20   8   2   -4.90    4.50
  21  -9  -2  134.19   11.20
  -9 -12  -2  141.69   11.70
 -12  21  -2  147.99   13.20
  -9 -12  -2  135.29   11.80
 -21   9   2  138.29   10.10
 -21   9   2  151.08   11.10
   9  12   2  127.39   10.60
  12 -21   2  137.09   10.30
 -10 -12  -2   55.09    8.00
 -10 -12  -2   50.19    8.70
  22 -10  -2   46.10    7.80
 -12  22  -2   55.79    9.60
  12 -22   2   53.99    7.20
 -22  10   2   63.19    7.90
 -22  10   2   80.89    8.90
  10  12   2   56.29    7.80
  12 -22   2   59.59    7.10
  -9  22  -2  107.69   12.30
 -13  -9  -2  109.59   10.50
  22 -13  -2  104.29    7.60
  22 -13  -2  115.49   11.00
 -13  -9  -2  105.99   12.10
  13   9   2  129.39   10.80
 -22  13   2  105.59   10.60
   9 -22   2  114.69    8.70
   9 -22   2  106.99    9.90
 -22  13   2  108.59   10.80
 -13  -8  -2  675.53   26.80
  21 -13  -2  719.83   20.70
  -8  21  -2  739.03   26.80
  21 -13  -2  705.73   24.90
 -13  -8  -2  691.73   24.50
   8 -21   2  689.33   21.60
   8 -21   2  666.13   23.30
  13   8   2  657.03   23.20
 -21  13   2  689.83   23.30
 -21  13   2  734.23   24.20
  -7  20  -2   16.60    7.10
  20 -13  -2   23.60    4.50
 -13  -7  -2   20.20    5.80
 -13  -7  -2   14.40    6.90
  20 -13  -2   21.70    6.10
 -20  13   2   21.80    5.90
 -20  13   2   27.00    6.30
   7 -20   2   14.20    4.70
   7 -20   2   21.40    6.00
  13   7   2   22.50    5.70
 -13  -6  -2   -0.30    6.00
 -13  -6  -2    4.70    4.40
  -6  19  -2    2.20    5.50
  19 -13  -2    7.60    5.20
  19 -13  -2    6.90    3.80
 -19  13   2    3.70    4.70
   6 -19   2    3.50    4.50
 -19  13   2   12.60    5.60
  13   6   2   10.00    4.90
   6 -19   2   10.10    4.30
  -5  18  -2 1493.45   43.50
  18 -13  -2 1520.55   38.80
 -13  -5  -2 1480.15   41.70
 -13  -5  -2 1435.46   44.50
  18 -13  -2 1459.25   41.80
  -5  18  -2 1508.45   37.40
   5 -18   2 1493.05   39.50
  13   5   2 1499.45   40.70
   5 -18   2 1493.55   40.70
 -18  13   2 1625.24   41.10
 -18  13   2 1530.55   41.00
  17 -13  -2  127.99    7.70
  -4  17  -2  126.49    6.80
 -13  -4  -2  140.09   11.80
  -4  17  -2  129.39   10.60
  17 -13  -2  122.89    9.30
 -13  -4  -2  129.89    9.50
   4 -17   2  134.89    8.50
   4 -17   2  123.09    8.70
 -17  13   2  133.89    9.80
 -17  13   2  133.89    8.90
  13   4   2  123.29    9.10
 -13  -3  -2  914.01   27.30
  -3  16  -2  881.71   23.50
 -13  -3  -2  875.31   29.80
  16 -13  -2  895.61   27.20
  16 -13  -2  926.91   25.10
  -3  16  -2  881.71   28.60
 -16  13   2  891.91   26.70
   3 -16   2  846.42   25.80
   3 -16   2  917.51   25.60
  13   3   2  890.91   26.20
 -16  13   2  904.61   25.40
  15 -13  -2  264.27   12.40
  -2  15  -2  281.37   13.60
  -2  15  -2  260.47    9.60
  15 -13  -2  282.27   10.80
 -13  -2  -2  251.57   14.30
 -13  -2  -2  273.07   12.30
 -15  13   2  280.77   12.60
  13   2   2  275.27   11.70
 -15  13   2  263.97   10.70
   2 -15   2  268.07   11.30
   2 -15   2  279.77   11.20
  14 -13  -2   73.79    6.00
 -13  -1  -2   74.09    7.60
 -13  -1  -2   76.89    9.00
  -1  14  -2   81.69    5.70
  14 -13  -2   82.09    7.50
  -1  14  -2   83.79    8.30
   1 -14   2   81.49    6.50
 -14  13   2   63.39    5.60
  13   1   2   87.19    7.20
   1 -14   2   79.59    6.60
 -14  13   2   78.59    8.10
  13 -13  -2 2241.28   57.19
  13 -13  -2 2281.07   55.59
   0  13  -2 2257.47   54.29
 -13   0  -2 2297.87   59.69
   0  13  -2 2200.58   58.29
 -13   0  -2 2208.68   56.89
 -13  13   2 2247.28   56.79
   0 -13   2 2267.17   55.99
 -13  13   2 2175.18   54.09
   0 -13   2 2302.97   55.79
  13   0   2 2255.57   55.99
  12 -13  -2   52.69    5.20
  12 -13  -2   47.60    5.90
   1  12  -2   45.10    6.20
 -13   1  -2   33.40    5.90
   1  12  -2   49.30    4.50
 -13   1  -2   52.29    5.90
 -12  13   2   43.80    6.10
  13  -1   2   52.59    5.40
  -1 -12   2   42.20    5.00
 -12  13   2   33.60    4.00
  -1 -12   2   47.30    4.80
   2  11  -2  167.98    9.90
   2  11  -2  177.68    7.60
 -13   2  -2  162.78   10.60
  11 -13  -2  170.18    9.20
  11 -13  -2  167.88    8.50
 -11  13   2  180.68    9.60
  -2 -11   2  176.78    8.00
  -2 -11   2  174.88    8.60
  13  -2   2  176.28    8.40
   3  10  -2 1370.56   35.00
 -13   3  -2 1397.96   38.90
   3  10  -2 1330.77   37.70
  10 -13  -2 1354.76   36.80
  10 -13  -2 1442.96   36.20
  -3 -10   2 1392.76   36.30
 -10  13   2 1364.16   36.60
  13  -3   2 1393.96   35.70
  13  -3   2 1358.76   36.40
  -3 -10   2 1442.96   35.50
   9 -13  -2  321.97   11.90
   4   9  -2  329.67   11.30
   9 -13  -2  320.77   12.50
   4   9  -2  328.77   13.40
 -13   4  -2  316.07   13.90
  13  -4   2  321.77   11.40
  -9  13   2  318.47   12.50
  13  -4   2  307.87   12.10
  -4  -9   2  330.87   10.90
  -4  -9   2  328.57   12.10
 -13   5  -2 2352.36   59.59
   5   8  -2 2227.28   58.39
   8 -13  -2 2385.36   57.39
   5   8  -2 2329.37   56.39
  -5  -8   2 2303.27   57.19
  13  -5   2 2301.27   57.19
  -5  -8   2 2334.17   55.69
  13  -5   2 2282.27   56.19
  -8  13   2 2289.87   57.39
   7 -13  -2   24.80    4.10
 -13   6  -2   25.30    4.90
   6   7  -2   24.00    4.70
   6   7  -2   30.80    4.30
 -13   6  -2   34.10    3.70
  -7  13   2   24.50    4.90
  -6  -7   2   26.80    4.40
  13  -6   2   17.30    4.00
  -6  -7   2   23.80    3.20
  13  -6   2   24.80    3.70
 -13   7  -2   27.90    3.60
   7   6  -2   13.20    4.20
   6 -13  -2   21.60    3.90
 -13   7  -2   23.10    4.90
   7   6  -2   20.40    3.80
  13  -7   2   24.60    4.20
  -7  -6   2   17.40    4.00
  -6  13   2   20.70    4.50
  13  -7   2   19.10    3.40
  -7  -6   2   25.90    3.10
   8   5  -2 3119.89   75.99
   5 -13  -2 3113.19   76.69
   8   5  -2 3166.68   77.39
 -13   8  -2 3155.78   78.29
  13  -8   2 3122.29   74.99
  13  -8   2 3216.38   76.39
  -8  -5   2 3179.48   74.39
  -5  13   2 3158.98   76.39
  -8  -5   2 3196.38   76.79
 -13   9  -2  226.98   11.10
   4 -13  -2  292.27   11.60
   9   4  -2  277.17   11.10
 -13   9  -2  298.17   12.70
   9   4  -2  299.37   12.20
  -4  13   2  291.27   11.50
  13  -9   2  286.87   11.40
  13  -9   2  298.57   10.00
  -9  -4   2  298.57   11.70
  -9  -4   2  289.27    9.30
 -13  10  -2 1579.74   42.60
  10   3  -2 1572.54   41.60
  10   3  -2 1594.74   41.00
   3 -13  -2 1574.44   41.40
 -10  -3   2 1592.74   41.40
  13 -10   2 1624.74   40.90
  -3  13   2 1530.65   40.40
  13 -10   2 1608.04   39.20
 -13  11  -2  251.27   12.30
   2 -13  -2  293.97   12.00
  11   2  -2  296.47   11.70
 -13  11  -2  290.87   12.80
  -2  13   2  283.97   11.30
  13 -11   2  308.37   11.60
 -11  -2   2  288.67   12.10
  -2  13   2  272.87   11.10
  13 -11   2  299.37    9.90
  12   1  -2   23.40    4.40
   1 -13  -2   16.30    4.00
 -13  12  -2   15.10    5.10
 -13  12  -2   16.50    4.50
  -1  13   2   13.80    4.30
  -1  13   2   15.70    4.10
  13 -12   2   12.50    2.80
 -12  -1   2   21.90    5.00
  13 -12   2   25.30    4.20
 -13  13  -2 1757.72   46.80
 -13  13  -2 1697.73   47.00
   0 -13  -2 1700.73   45.90
  13   0  -2 1779.42   45.70
   0  13   2 1752.42   44.20
  13 -13   2 1820.72   45.00
 -13   0   2 1665.13   45.60
  13 -13   2 1804.32   43.00
   0  13   2 1798.92   45.10
 -13  14  -2   60.29    7.70
 -13  14  -2   82.09    7.70
  14  -1  -2   77.09    7.40
  -1 -13  -2   71.79    7.30
 -14   1   2   59.69    6.90
  13 -14   2   56.09    4.80
  13 -14   2   65.59    6.70
   1  13   2   62.79    6.20
   1  13   2   76.29    6.90
  15  -2  -2  386.46   15.00
 -13  15  -2  390.56   16.80
  -2 -13  -2  388.66   15.40
 -13  15  -2  372.16   15.40
  -2 -13  -2  379.86   12.80
  13 -15   2  384.96   14.30
 -15   2   2  404.06   15.40
   2  13   2  383.76   13.60
   2  13   2  412.66   14.60
  13 -15   2  394.76   12.30
  -3 -13  -2  732.13   21.70
 -13  16  -2  737.83   25.40
  16  -3  -2  738.43   23.60
  -3 -13  -2  733.63   23.90
 -13  16  -2  738.33   23.90
   3  13   2  749.23   22.70
 -16   3   2  723.13   23.50
 -16   3   2  756.42   22.30
   3  13   2  754.32   21.70
  13 -16   2  726.63   22.50
  -4 -13  -2  132.59    8.50
 -13  17  -2  131.09   11.30
 -13  17  -2  121.29    9.70
  17  -4  -2  121.19    9.50
  -4 -13  -2  120.39    9.50
   4  13   2  131.79    9.30
 -17   4   2  118.89    8.40
  13 -17   2  119.39    8.70
   4  13   2  139.49    8.20
 -17   4   2  139.49   10.10
  -5 -13  -2 1118.59   33.20
  -5 -13  -2 1184.48   34.70
 -13  18  -2 1164.98   33.80
 -13  18  -2 1164.68   36.30
  18  -5  -2 1168.18   34.30
 -18   5   2 1203.18   34.50
   5  13   2 1178.78   33.00
 -18   5   2 1180.98   32.30
   5  13   2 1148.19   31.50
  13 -18   2 1146.69   32.90
  -6 -13  -2   -1.30    4.60
 -13  19  -2    5.80    4.20
 -13  19  -2   -3.90    5.60
  -6 -13  -2    1.80    4.60
  19  -6  -2    3.20    4.90
   6  13   2    3.20    5.00
  13 -19   2    5.00    4.50
 -19   6   2    2.10    5.10
 -19   6   2   -0.80    4.40
   6  13   2    4.70    3.90
 -13  20  -2   42.20    8.50
  -7 -13  -2   33.50    6.80
  20  -7  -2   38.80    6.90
 -13  20  -2   40.70    6.90
  -7 -13  -2   43.10    7.40
 -20   7   2   44.20    7.00
   7  13   2   49.50    7.00
 -20   7   2   44.50    6.40
  13 -20   2   48.40    6.70
   7  13   2   41.10    5.30
  -8 -13  -2  666.73   24.20
 -13  21  -2  658.93   22.70
  21  -8  -2  686.73   24.30
 -13  21  -2  674.63   26.10
  -8 -13  -2  689.43   24.50
 -21   8   2  659.83   21.70
  13 -21   2  671.13   22.70
 -21   8   2  664.53   23.50
   8  13   2  663.53   20.50
   8  13   2  681.83   23.00
  -9 -13  -2   82.69    9.30
 -13  22  -2   76.79   10.70
  22  -9  -2   76.39    9.30
  -9 -13  -2   84.49    9.80
  13 -22   2   79.79    8.40
 -22   9   2   76.29    8.10
   9  13   2   73.49    8.60
 -22   9   2   90.99   10.00
  -8  22  -2   39.10    8.50
  22 -14  -2   42.10    5.60
 -14  -8  -2   37.00    7.30
  22 -14  -2   34.70    7.40
 -14  -8  -2   25.70    8.20
 -22  14   2   27.60    7.20
  14   8   2   26.70    6.60
   8 -22   2   22.20    6.10
 -22  14   2   39.20    6.50
   8 -22   2   32.10    5.50
 -14  -7  -2   15.00    7.00
 -14  -7  -2    2.50    5.40
  -7  21  -2   14.60    6.60
  21 -14  -2   10.00    4.30
  21 -14  -2   13.00    5.70
 -21  14   2   11.40    6.40
  14   7   2    8.00    5.60
   7 -21   2   11.40    4.70
   7 -21   2   17.10    5.40
 -21  14   2   26.10    5.40
  -6  20  -2  222.28   14.70
 -14  -6  -2  253.37   16.20
  -6  20  -2  251.07   10.00
  20 -14  -2  280.27   11.20
 -14  -6  -2  253.57   13.60
  20 -14  -2  248.18   13.70
   6 -20   2  271.87   13.00
   6 -20   2  254.97   11.50
 -20  14   2  251.47   13.60
  14   6   2  249.08   13.10
 -20  14   2  264.77   12.60
  19 -14  -2    2.90    4.80
 -14  -5  -2    8.30    5.20
  19 -14  -2    6.40    3.80
  -5  19  -2   17.50    3.90
  -5  19  -2   -3.20    5.40
 -14  -5  -2   -6.60    5.40
   5 -19   2    3.70    3.80
 -19  14   2    5.90    4.20
   5 -19   2   10.70    4.90
 -19  14   2    7.70    5.60
  14   5   2    5.50    4.90
  -4  18  -2  215.48    9.10
  -4  18  -2  221.88   13.70
 -14  -4  -2  226.28   12.30
  18 -14  -2  225.98   10.30
 -14  -4  -2  201.48   14.00
  18 -14  -2  219.88   12.20
   4 -18   2  198.48   11.00
 -18  14   2  216.98   10.50
  14   4   2  222.98   11.80
   4 -18   2  209.08   10.40
 -18  14   2  227.48   12.30
  -3  17  -2  194.08   12.40
 -14  -3  -2  193.38   11.00
  -3  17  -2  182.68    8.30
  17 -14  -2  201.28   11.50
 -14  -3  -2  193.08   13.60
  17 -14  -2  193.88    9.30
 -17  14   2  191.88   11.40
  14   3   2  183.38   10.50
   3 -17   2  208.58   10.50
 -17  14   2  177.38    9.40
   3 -17   2  187.58    9.70
  16 -14  -2   11.30    4.70
  -2  16  -2   18.50    3.50
  -2  16  -2   13.80    5.40
 -14  -2  -2   11.20    4.60
 -14  -2  -2   15.80    6.30
  16 -14  -2   23.00    4.10
   2 -16   2   12.50    4.30
 -16  14   2   14.90    5.30
 -16  14   2   21.70    4.10
  14   2   2    8.60    4.50
   2 -16   2   15.30    4.60
  15 -14  -2  505.25   16.20
  -1  15  -2  489.75   14.90
 -14  -1  -2  510.65   18.00
  -1  15  -2  494.25   19.00
 -14  -1  -2  468.95   19.80
  15 -14  -2  485.95   17.60
   1 -15   2  496.55   16.60
  14   1   2  491.25   16.90
 -15  14   2  486.35   17.70
   1 -15   2  495.15   16.40
 -15  14   2  493.35   15.40
   0  14  -2   26.80    3.90
 -14   0  -2   24.90    4.80
 -14   0  -2   22.30    6.40
   0  14  -2   23.30    5.50
  14 -14  -2   27.60    4.50
  14 -14  -2   14.10    4.60
   0 -14   2   18.50    4.20
 -14  14   2   20.80    5.50
   0 -14   2   29.40    4.70
 -14  14   2   19.20    3.60
  14   0   2   26.50    4.90
 -14   1  -2   73.09    7.20
  13 -14  -2   68.79    6.80
   1  13  -2   78.19    8.00
 -14   1  -2   72.99    8.70
   1  13  -2   80.19    6.00
  13 -14  -2   73.39    6.50
  14  -1   2   69.79    6.70
 -13  14   2   75.59    5.10
  -1 -13   2   69.99    6.50
  -1 -13   2   75.59    6.70
 -13  14   2   72.69    8.00
   2  12  -2  436.36   14.00
   2  12  -2  421.06   16.80
 -14   2  -2  455.85   18.10
  12 -14  -2  439.96   16.00
  12 -14  -2  465.65   15.30
 -12  14   2  449.26   16.10
  -2 -12   2  453.45   14.80
  -2 -12   2  438.06   15.00
  14  -2   2  443.36   15.10
   3  11  -2    6.10    4.30
  11 -14  -2   -0.20    3.30
 -14   3  -2    5.40    4.40
   3  11  -2    6.00    3.10
  11 -14  -2    3.50    3.50
  14  -3   2    2.80    3.40
 -11  14   2   13.70    4.90
  -3 -11   2   11.40    3.60
  14  -3   2    8.90    3.60
  -3 -11   2    8.40    3.20
  10 -14  -2   86.89    7.20
 -14   4  -2  101.29    9.00
   4  10  -2   96.09    6.50
   4  10  -2  102.99    8.10
  10 -14  -2   93.79    6.90
  14  -4   2   93.29    7.10
  -4 -10   2  104.79    7.20
 -10  14   2   99.19    8.00
  -4 -10   2   98.99    6.10
  14  -4   2  102.69    6.70
   5   9  -2  316.67   11.60
   5   9  -2  337.37   13.70
   9 -14  -2  341.47   12.70
 -14   5  -2  321.67   14.30
  -9  14   2  330.67   13.10
  14  -5   2  330.37   12.50
  14  -5   2  323.07   11.80
  -5  -9   2  331.77   12.50
  -5  -9   2  329.07   11.20
   6   8  -2    4.90    3.90
   6   8  -2    4.50    3.20
   8 -14  -2    3.30    3.40
 -14   6  -2    6.70    3.80
  -6  -8   2    3.30    3.40
  -8  14   2    8.10    4.40
  -6  -8   2   10.30    2.80
  14  -6   2    1.10    3.00
  14  -6   2    2.70    3.40
   7   7  -2  636.44   18.90
 -14   7  -2  642.54   21.40
   7 -14  -2  679.33   19.80
   7   7  -2  635.94   20.50
 -14   7  -2  524.05   17.80
  -7  14   2  637.64   19.80
  14  -7   2  631.94   18.30
  14  -7   2  667.53   19.50
  -7  -7   2  616.44   19.40
  -7  -7   2  645.14   17.80
 -14   8  -2   81.79    7.80
 -14   8  -2   63.79    5.80
   6 -14  -2   82.79    6.80
   8   6  -2   73.39    6.30
   8   6  -2   96.09    7.50
  -8  -6   2   81.79    7.10
  14  -8   2   76.79    5.70
  -6  14   2   85.29    7.60
  14  -8   2   75.49    6.70
  -8  -6   2   87.09    5.20
 -14   9  -2  380.56   15.30
   5 -14  -2  378.36   14.00
   9   5  -2  388.06   14.60
   9   5  -2  376.96   13.60
  -9  -5   2  375.96   11.80
  14  -9   2  407.46   13.90
  -5  14   2  388.06   14.00
  14  -9   2  375.96   12.50
  -9  -5   2  389.66   14.10
  10   4  -2  428.66   15.60
 -14  10  -2  432.36   16.40
  10   4  -2  446.46   15.00
   4 -14  -2  422.26   15.20
 -10  -4   2  417.96   12.60
  -4  14   2  427.16   14.90
 -10  -4   2  421.26   15.30
  14 -10   2  427.86   13.40
  14 -10   2  428.96   14.80
   3 -14  -2  103.79    7.70
  11   3  -2  104.09    7.50
 -14  11  -2   73.29    7.70
 -14  11  -2  117.29    8.70
  14 -11   2  104.89    7.40
  14 -11   2  107.39    6.10
 -11  -3   2  117.59    8.30
  -3  14   2  101.39    7.50
  -3  14   2   98.59    7.50
 -14  12  -2  205.38   12.20
   2 -14  -2  263.77   11.70
 -14  12  -2  260.37   12.50
  12   2  -2  269.77   11.60
  14 -12   2  260.47    9.60
  -2  14   2  269.57   11.10
  -2  14   2  261.67   11.20
  14 -12   2  267.77   11.20
 -12  -2   2  268.87   12.00
 -14  13  -2   74.19    8.20
  13   1  -2   74.39    7.30
   1 -14  -2   74.99    7.30
 -14  13  -2   85.39    8.20
 -13  -1   2   73.29    7.90
  14 -13   2   74.39    5.30
  -1  14   2   72.19    6.70
  -1  14   2   87.59    7.20
  14 -13   2   72.59    6.80
   0 -14  -2  119.49    8.50
 -14  14  -2  104.89    8.90
 -14  14  -2   92.59    9.50
  14   0  -2  107.89    8.30
 -14   0   2  113.59    9.00
   0  14   2  116.19    8.10
  14 -14   2  123.39    8.00
   0  14   2  116.89    7.60
  14 -14   2  112.99    6.30
  -1 -14  -2  401.96   15.90
 -14  15  -2  413.96   16.40
 -14  15  -2  397.56   17.20
  15  -1  -2  394.56   15.60
   1  14   2  422.36   14.60
 -15   1   2  417.06   16.10
  14 -15   2  427.76   15.20
  14 -15   2  408.06   13.00
   1  14   2  382.06   14.80
 -14  16  -2    5.00    4.40
  -2 -14  -2    2.30    4.20
 -14  16  -2   -0.70    4.90
  16  -2  -2   -0.60    3.90
  14 -16   2   -4.10    3.70
   2  14   2    0.50    4.40
 -16   2   2    0.10    4.50
   2  14   2    6.30    3.90
  14 -16   2    6.80    2.90
 -14  17  -2  218.58   13.80
  17  -3  -2  221.48   12.00
  -3 -14  -2  241.48   10.40
  -3 -14  -2  228.98   12.50
 -14  17  -2  222.98   12.20
  14 -17   2  236.38   11.30
 -17   3   2  234.78   11.00
   3  14   2  229.78   11.60
   3  14   2  239.48   10.70
 -17   3   2  239.48   12.60
 -14  18  -2   80.09    9.70
  -4 -14  -2   88.29    7.60
 -14  18  -2   66.29    7.80
  -4 -14  -2   66.89    7.90
  18  -4  -2   51.39    7.20
 -18   4   2   81.69    9.50
  14 -18   2   66.99    6.90
 -18   4   2   72.99    7.70
   4  14   2   80.09    7.70
   4  14   2   77.99    7.30
  -5 -14  -2    9.20    4.70
 -14  19  -2    5.90    6.50
  19  -5  -2    4.70    4.90
 -14  19  -2   11.90    5.10
  -5 -14  -2    0.20    4.80
  14 -19   2    3.50    4.40
 -19   5   2    6.70    5.60
   5  14   2    0.80    4.90
   5  14   2    8.10    3.90
 -19   5   2    5.40    4.60
 -14  20  -2  213.28   12.20
  20  -6  -2  220.78   12.90
  -6 -14  -2  210.68   12.80
  -6 -14  -2  203.48   12.00
 -14  20  -2  213.08   14.80
  14 -20   2  223.88   12.00
 -20   6   2  220.48   13.00
 -20   6   2  205.68   11.00
   6  14   2  200.48   10.20
   6  14   2  217.18   12.20
  -7 -14  -2    9.40    5.80
 -14  21  -2   15.50    7.60
 -14  21  -2   20.50    5.90
  21  -7  -2   10.80    5.80
  -7 -14  -2   14.10    5.30
 -21   7   2   19.20    6.10
  14 -21   2   22.50    5.80
   7  14   2   17.50    4.90
 -21   7   2   17.20    5.70
   7  14   2   16.40    6.00
  -8 -14  -2   69.09    9.30
  22  -8  -2   60.09    8.60
 -14  22  -2   71.79    7.90
  -8 -14  -2   89.39   10.00
 -14  22  -2   86.99   11.40
 -22   8   2   59.89    7.40
   8  14   2   78.99    7.90
   8  14   2   56.49    8.00
 -22   8   2   64.99    8.40
  14 -22   2   58.89    7.80
  22 -15  -2   97.59   10.20
 -15  -7  -2   75.79   10.60
 -15  -7  -2   99.19   10.10
  22 -15  -2   90.69    8.00
  -7  22  -2   64.49   10.00
  15   7   2   80.39    8.80
 -22  15   2   84.09    9.10
   7 -22   2   99.59   10.00
 -22  15   2   97.69    9.80
   7 -22   2   96.29    8.10
  -6  21  -2   15.20    7.20
  21 -15  -2   19.90    4.90
  -6  21  -2   12.40    4.10
  21 -15  -2    9.90    6.20
 -15  -6  -2   11.60    7.40
 -15  -6  -2   12.70    5.60
 -21  15   2   17.80    6.50
 -21  15   2   12.70    5.20
   6 -21   2   17.00    5.70
  15   6   2   14.50    5.80
   6 -21   2   12.50    4.80
 -15  -5  -2  159.78   11.50
  -5  20  -2  169.98    8.40
  -5  20  -2  161.68   13.10
  20 -15  -2  166.98    9.30
  20 -15  -2  183.38   12.00
 -15  -5  -2  152.48   13.80
 -20  15   2  152.68   11.60
 -20  15   2  161.98   10.30
  15   5   2  162.18   11.10
   5 -20   2  161.88    9.40
   5 -20   2  181.88   11.10
 -15  -4  -2  239.38   12.80
 -15  -4  -2  209.88   15.00
  -4  19  -2  249.88   14.80
  19 -15  -2  260.47   11.10
  -4  19  -2  232.38    9.70
  19 -15  -2  238.48   13.20
   4 -19   2  234.78   10.90
 -19  15   2  221.28   12.80
   4 -19   2  245.18   12.40
  15   4   2  233.38   12.50
 -19  15   2  243.58   11.60
  -3  18  -2  345.97   12.10
 -15  -3  -2  362.46   15.50
  -3  18  -2  347.27   16.90
  18 -15  -2  338.67   13.30
  18 -15  -2  355.76   15.60
 -15  -3  -2  335.57   17.90
   3 -18   2  354.56   14.60
 -18  15   2  360.06   13.70
 -18  15   2  364.66   15.50
  15   3   2  365.16   14.90
   3 -18   2  337.37   13.30
  17 -15  -2    8.60    4.00
  -2  17  -2    3.80    3.70
  17 -15  -2    7.20    4.60
 -15  -2  -2    3.90    4.50
 -15  -2  -2   -0.80    5.50
  -2  17  -2   -1.70    4.70
   2 -17   2    1.50    3.90
   2 -17   2    0.40    3.90
 -17  15   2    3.80    5.30
 -17  15   2   -0.70    3.50
  15   2   2    2.60    4.50
  16 -15  -2   19.00    4.40
  16 -15  -2   12.90    5.00
 -15  -1  -2   11.90    6.20
  -1  16  -2   24.70    6.30
  -1  16  -2   21.00    3.90
 -15  -1  -2   21.30    5.00
  15   1   2   16.10    4.90
 -16  15   2   23.90    4.40
 -16  15   2   15.90    5.50
   1 -16   2   11.90    4.30
   1 -16   2   12.10    4.30
  15 -15  -2  616.34   19.20
   0  15  -2  600.84   17.80
  15 -15  -2  608.94   20.50
   0  15  -2  589.54   21.60
 -15   0  -2  602.74   20.30
 -15   0  -2  621.74   23.30
   0 -15   2  601.94   19.00
 -15  15   2  586.64   17.80
 -15  15   2  605.64   20.50
  15   0   2  602.34   19.60
   0 -15   2  608.54   19.40
 -15   1  -2  494.95   17.70
 -15   1  -2  486.75   19.90
   1  14  -2  502.15   19.00
  14 -15  -2  494.35   16.60
  14 -15  -2  504.55   17.70
   1  14  -2  511.55   15.60
 -14  15   2  479.75   17.80
 -14  15   2  487.15   14.90
  -1 -14   2  492.95   16.60
  -1 -14   2  499.35   16.60
  15  -1   2  507.75   17.10
   2  13  -2  257.87   13.10
  13 -15  -2  265.87   11.40
 -15   2  -2  272.97   14.40
   2  13  -2  272.57   10.60
  13 -15  -2  276.57   12.30
  15  -2   2  268.17   11.50
  -2 -13   2  274.07   11.40
 -13  15   2  269.87   12.70
  -2 -13   2  270.97   11.20
  12 -15  -2   10.70    4.10
   3  12  -2    4.80    4.50
  12 -15  -2    7.70    3.70
   3  12  -2   18.80    4.00
 -15   3  -2    6.60    4.60
  15  -3   2   11.60    4.20
  -3 -12   2   12.60    4.10
  15  -3   2   21.60    4.30
  -3 -12   2    9.30    3.50
 -12  15   2   12.30    5.30
  11 -15  -2  102.09    7.70
  11 -15  -2  107.39    7.50
 -15   4  -2  103.09    9.50
   4  11  -2  105.29    6.80
   4  11  -2  108.29    8.70
  15  -4   2  110.49    7.70
 -11  15   2   96.29    8.60
  15  -4   2  108.39    7.40
  -4 -11   2  107.79    7.50
  -4 -11   2  111.39    7.00
   5  10  -2  695.33   22.40
   5  10  -2  703.83   20.00
  10 -15  -2  658.03   20.70
 -15   5  -2  682.83   23.40
  -5 -10   2  662.63   19.40
  15  -5   2  682.63   20.10
  -5 -10   2  669.73   20.60
 -10  15   2  624.94   21.10
  15  -5   2  684.63   20.70
   6   9  -2  487.65   16.00
 -15   6  -2  470.25   18.60
   9 -15  -2  507.55   17.00
   6   9  -2  482.05   17.80
  -6  -9   2  519.95   15.50
  15  -6   2  492.15   16.50
  15  -6   2  513.75   16.00
  -6  -9   2  503.65   16.80
  -9  15   2  493.25   17.20
   7   8  -2  234.58   10.20
   8 -15  -2  250.57   11.00
   7   8  -2  244.78   11.80
 -15   7  -2  210.58    9.00
 -15   7  -2  209.98   11.80
  15  -7   2  245.28    9.90
  -7  -8   2  239.78   10.80
  -8  15   2  242.28   11.40
  -7  -8   2  235.48    9.20
  15  -7   2  224.98   10.40
   8   7  -2   65.69    7.10
   8   7  -2   75.79    6.60
 -15   8  -2   50.89    5.40
 -15   8  -2   65.39    7.30
   7 -15  -2   61.59    6.40
  15  -8   2   63.99    6.10
  -7  15   2   54.69    6.50
  -8  -7   2   72.69    7.00
  -8  -7   2   62.79    5.20
  15  -8   2   63.29    5.70
 -15   9  -2  322.27   14.60
   9   6  -2  351.16   13.90
   9   6  -2  333.07   12.90
   6 -15  -2  344.47   13.60
  -9  -6   2  355.56   11.40
  15  -9   2  335.47   11.90
  15  -9   2  348.47   13.10
  -6  15   2  343.97   13.60
  -9  -6   2  377.36   13.90
  10   5  -2 1085.19   30.70
 -15  10  -2 1060.89   31.80
   5 -15  -2 1087.89   30.60
  10   5  -2 1081.39   29.90
 -10  -5   2 1078.89   27.70
 -10  -5   2 1060.99   30.30
  15 -10   2 1103.59   29.80
  -5  15   2 1073.59   30.00
  15 -10   2 1040.40   28.40
   4 -15  -2   73.49    7.20
 -15  11  -2   50.19    6.60
  11   4  -2   69.79    7.00
 -15  11  -2   73.69    8.00
  11   4  -2   71.89    7.20
  -4  15   2   83.09    7.40
  15 -11   2   77.29    5.80
 -11  -4   2   67.69    4.90
  15 -11   2   83.69    7.10
 -11  -4   2   76.99    7.70
 -15  12  -2    2.50    4.80
 -15  12  -2   10.50    4.60
   3 -15  -2    9.40    4.30
  12   3  -2    4.60    3.80
 -12  -3   2    9.70    4.70
  -3  15   2    6.20    4.20
  15 -12   2   10.80    4.00
  15 -12   2    5.40    2.90
  -3  15   2    8.50    4.20
  13   2  -2  375.56   14.80
   2 -15  -2  385.06   15.20
 -15  13  -2  386.26   16.00
 -15  13  -2  320.17   15.70
  15 -13   2  398.36   14.40
  15 -13   2  397.76   12.70
 -13  -2   2  362.86   15.00
  -2  15   2  416.46   14.60
  -2  15   2  398.66   14.20
 -15  14  -2  422.06   16.70
   1 -15  -2  413.86   15.90
  14   1  -2  405.66   15.50
 -15  14  -2  365.76   16.70
  15 -14   2  417.46   14.90
  -1  15   2  407.76   15.00
 -14  -1   2  357.66   15.60
  -1  15   2  404.66   14.50
  15 -14   2  414.26   13.10
   0 -15  -2  366.16   15.00
 -15  15  -2  354.86   15.40
 -15  15  -2  340.77   16.30
  15   0  -2  364.46   14.90
 -15   0   2  332.57   14.80
   0  15   2  401.16   14.60
  15 -15   2  357.86   12.20
  15 -15   2  344.77   13.90
   0  15   2  379.26   14.30
 -15  16  -2    0.40    5.30
 -15  16  -2   -1.90    4.30
  -1 -15  -2    3.70    4.40
  16  -1  -2   -5.20    3.90
  15 -16   2   -0.80    4.00
  15 -16   2   -1.00    2.60
   1  15   2    1.30    4.40
 -16   1   2   -4.80    4.50
   1  15   2    2.00    3.90
  17  -2  -2   30.40    6.00
  -2 -15  -2   18.10    5.10
 -15  17  -2   30.60    7.10
 -15  17  -2   30.40    6.10
 -17   2   2   34.60    5.60
  15 -17   2   27.60    4.00
 -17   2   2   31.10    6.10
   2  15   2   36.90    5.70
  15 -17   2   29.30    5.50
   2  15   2   46.80    6.50
 -15  18  -2  318.37   15.10
  -3 -15  -2  332.87   15.50
 -15  18  -2  328.67   16.70
  18  -3  -2  347.67   15.20
  -3 -15  -2  317.17   12.40
   3  15   2  321.67   13.30
  15 -18   2  305.17   13.70
   3  15   2  333.37   14.30
 -18   3   2  329.57   13.40
 -18   3   2  304.27   15.30
 -15  19  -2  208.68   12.00
  -4 -15  -2  198.18   10.20
  19  -4  -2  183.18   11.90
  -4 -15  -2  196.68   12.20
 -15  19  -2  191.28   13.90
  15 -19   2  190.78   11.10
 -19   4   2  196.08   12.70
 -19   4   2  188.68   10.50
   4  15   2  196.58   10.30
   4  15   2  194.58   11.40
  20  -5  -2   89.09    9.30
 -15  20  -2   97.89    9.50
 -15  20  -2   84.89   10.90
  -5 -15  -2   87.79    9.50
  -5 -15  -2  100.79    8.50
 -20   5   2  102.69   10.30
   5  15   2   87.49    8.60
  15 -20   2  100.59    9.30
 -20   5   2  116.09    8.60
   5  15   2   74.59    7.70
  21  -6  -2    8.20    5.70
 -15  21  -2   17.80    5.80
  -6 -15  -2    8.90    5.70
  -6 -15  -2   23.80    5.80
 -15  21  -2    4.20    6.80
   6  15   2    4.10    4.50
   6  15   2   15.20    6.30
  15 -21   2    5.10    5.30
 -21   6   2    7.20    5.10
 -21   6   2    8.70    5.80
 -15  22  -2   58.59    7.70
  -7 -15  -2   66.59    7.90
 -15  22  -2   59.69    9.90
  22  -7  -2   52.49    8.70
  -7 -15  -2   53.69    7.90
   7  15   2   52.99    8.00
 -22   7   2   54.79    8.00
   7  15   2   70.29    7.80
 -22   7   2   56.19    7.10
  15 -22   2   43.60    7.10
 -16  -6  -2   33.40    6.80
  -6  22  -2   18.10    7.60
  -6  22  -2   37.70    5.10
 -16  -6  -2   36.60    8.70
  22 -16  -2   37.20    5.60
  22 -16  -2   20.70    6.80
  16   6   2   21.80    6.50
 -22  16   2   46.50    8.10
   6 -22   2   31.00    6.80
   6 -22   2   37.30    5.70
 -22  16   2   34.10    6.70
  -5  21  -2  454.85   14.60
 -16  -5  -2  441.96   18.40
  -5  21  -2  428.36   20.40
 -16  -5  -2  439.66   21.60
  21 -16  -2  437.86   15.90
  21 -16  -2  409.66   18.50
   5 -21   2  414.96   17.50
 -21  16   2  454.45   17.30
 -21  16   2  422.16   18.20
   5 -21   2  442.76   15.70
  16   5   2  412.46   17.80
  20 -16  -2   75.59    6.90
  20 -16  -2   57.09    7.90
 -16  -4  -2   54.59    9.40
 -16  -4  -2   72.29    8.50
  -4  20  -2   85.29   10.30
  -4  20  -2   69.49    6.50
  16   4   2   58.89    7.70
   4 -20   2   68.79    7.70
   4 -20   2   78.39    7.60
 -20  16   2   56.89    6.90
 -20  16   2   55.69    8.60
  -3  19  -2   41.40    8.10
  19 -16  -2   33.10    5.60
  19 -16  -2   33.70    6.60
  -3  19  -2   47.10    5.20
 -16  -3  -2   63.69   10.10
 -16  -3  -2   41.90    7.00
 -19  16   2   37.00    7.20
   3 -19   2   42.70    5.80
  16   3   2   29.50    6.50
   3 -19   2   40.10    6.20
 -19  16   2   48.40    6.20
  -2  18  -2  333.47   16.70
  -2  18  -2  324.87   12.20
 -16  -2  -2  316.17   15.00
 -16  -2  -2  385.46   18.70
  18 -16  -2  317.57   13.30
  18 -16  -2  326.47   15.20
 -18  16   2  336.27   13.20
  16   2   2  333.37   14.60
   2 -18   2  344.07   13.40
 -18  16   2  357.56   15.80
   2 -18   2  341.17   14.40
 -16  -1  -2  275.27   13.60
  -1  17  -2  296.07   15.40
  17 -16  -2  288.77   14.00
  17 -16  -2  302.77   12.80
 -16  -1  -2  299.17   16.80
  -1  17  -2  304.47   11.60
   1 -17   2  307.57   12.60
 -17  16   2  337.77   14.90
  16   1   2  309.87   13.70
   1 -17   2  330.97   13.70
 -17  16   2  293.67   11.80
  16 -16  -2  780.52   23.10
 -16   0  -2  721.23   26.80
  16 -16  -2  709.73   24.00
   0  16  -2  722.43   25.60
   0  16  -2  748.53   21.40
 -16   0  -2  745.43   24.10
  16   0   2  759.12   23.50
 -16  16   2  729.43   21.30
 -16  16   2  733.13   24.20
   0 -16   2  759.62   22.50
   0 -16   2  781.82   23.50
  15 -16  -2   16.00    5.20
  15 -16  -2   23.10    4.60
   1  15  -2   14.20    5.90
   1  15  -2   19.50    4.30
 -16   1  -2   12.50    5.80
 -15  16   2   10.50    5.50
  -1 -15   2   13.50    4.30
  -1 -15   2   20.90    4.60
 -15  16   2   16.40    3.50
  16  -1   2   17.30    4.90
   2  14  -2   20.50    6.10
   2  14  -2   25.20    4.40
 -16   2  -2   13.10    6.10
  14 -16  -2   21.80    4.70
  14 -16  -2   15.50    5.00
  -2 -14   2   10.80    4.20
  16  -2   2   12.20    4.60
 -14  16   2   13.10    5.60
  -2 -14   2   18.70    4.70
  16  -2   2   13.10    5.00
   3  13  -2  885.01   28.30
 -16   3  -2  889.61   29.70
   3  13  -2  897.71   25.10
  13 -16  -2  936.11   26.60
  13 -16  -2  890.21   27.10
  -3 -13   2  928.41   25.80
  -3 -13   2  880.31   25.80
  16  -3   2  899.61   26.50
 -13  16   2  884.91   27.10
  16  -3   2  898.31   26.00
 -16   4  -2  355.16   16.40
  12 -16  -2  355.36   14.30
   4  12  -2  358.26   12.90
  12 -16  -2  366.16   14.00
   4  12  -2  359.16   15.30
  -4 -12   2  339.47   13.60
  16  -4   2  337.67   13.90
  -4 -12   2  367.76   13.10
  16  -4   2  366.56   13.60
 -12  16   2  337.87   14.60
   5  11  -2  211.98   11.80
 -16   5  -2  234.38   13.20
  11 -16  -2  233.48   10.90
   5  11  -2  222.78   10.10
  16  -5   2  201.08   10.10
  16  -5   2  220.38   10.70
 -11  16   2  232.18   11.70
  -5 -11   2  224.08    9.70
  -5 -11   2  223.68   10.70
  10 -16  -2  159.08    9.30
   6  10  -2  142.19    9.90
   6  10  -2  151.88    8.50
 -16   6  -2  143.29   10.50
  16  -6   2  145.39    8.40
  -6 -10   2  158.28    7.90
  -6 -10   2  152.08    9.00
 -10  16   2  134.59    9.70
  16  -6   2  146.89    8.80
 -16   7  -2  249.18   13.00
   7   9  -2  255.77   11.00
   7   9  -2  252.87   12.40
   9 -16  -2  261.87   11.80
  16  -7   2  241.18   10.50
  -7  -9   2  259.67   11.60
  -9  16   2  240.38   11.90
  16  -7   2  257.87   11.30
  -7  -9   2  242.18    9.90
   8   8  -2 1548.25   39.90
 -16   8  -2 1482.55   42.70
   8 -16  -2 1531.25   40.70
   8   8  -2 1533.45   41.60
  -8  -8   2 1498.75   38.50
  -8  16   2 1498.35   40.50
  16  -8   2 1564.04   39.40
  -8  -8   2 1500.25   40.30
  16  -8   2 1499.85   39.90
   9   7  -2  240.08   11.00
 -16   9  -2  233.88   12.70
   7 -16  -2  227.58   11.30
   9   7  -2  224.28   11.50
  16  -9   2  254.07   10.10
  -9  -7   2  230.28    9.40
  16  -9   2  233.28   10.90
  -7  16   2  243.88   11.80
  -9  -7   2  234.88   11.60
 -16  10  -2  229.58   12.40
  10   6  -2  228.88   11.50
  10   6  -2  243.58   10.90
   6 -16  -2  241.08   11.40
  -6  16   2  207.28   11.20
 -10  -6   2  226.28    9.00
 -10  -6   2  242.98   11.60
  16 -10   2  231.58    9.80
  16 -10   2  246.08   10.80
   5 -16  -2  359.96   14.60
  11   5  -2  393.46   15.00
  11   5  -2  372.76   14.40
 -16  11  -2  375.16   15.90
  16 -11   2  368.86   13.00
 -11  -5   2  395.96   15.20
  -5  16   2  350.56   14.30
  16 -11   2  390.36   14.20
 -11  -5   2  375.56   12.20
 -16  12  -2  317.07   14.80
  12   4  -2  309.87   13.30
   4 -16  -2  296.17   13.50
  -4  16   2  336.77   13.30
 -12  -4   2  333.17   10.70
 -12  -4   2  322.47   13.80
  16 -12   2  297.97   11.60
  -4  16   2  345.87   13.20
  16 -12   2  298.27   12.70
  13   3  -2  736.13   22.80
   3 -16  -2  738.03   23.40
 -16  13  -2  743.73   24.40
 -16  13  -2  602.74   23.40
  16 -13   2  714.63   20.60
  -3  16   2  741.83   22.30
  16 -13   2  711.23   22.10
 -13  -3   2  725.93   23.30
  -3  16   2  751.22   22.30
 -16  14  -2    0.70    5.00
   2 -16  -2    4.40    4.30
  14   2  -2    1.50    4.20
 -16  14  -2    6.60    4.70
  16 -14   2   -1.70    2.70
  -2  16   2   -8.60    3.70
  -2  16   2    4.60    4.20
  16 -14   2    6.00    4.20
 -14  -2   2    2.40    4.60
  15   1  -2   -4.90    3.90
 -16  15  -2   -1.30    4.30
 -16  15  -2   -4.20    5.00
   1 -16  -2   -3.00    3.90
  -1  16   2   -2.60    4.00
  -1  16   2   -1.60    3.90
 -15  -1   2    7.30    5.20
  16 -15   2   -1.80    2.90
  16 -15   2   -1.80    3.80
   0 -16  -2  523.85   19.70
 -16  16  -2  545.95   20.40
 -16  16  -2  528.85   21.30
  16   0  -2  544.05   19.70
 -16   0   2  530.95   19.80
   0  16   2  534.35   18.50
  16 -16   2  554.44   16.70
  16 -16   2  544.95   18.60
   0  16   2  564.24   18.50
  17  -1  -2  213.38   12.00
 -16  17  -2  215.28   12.70
 -16  17  -2  219.58   14.00
  -1 -16  -2  195.98   12.00
 -17   1   2  201.78   12.30
  16 -17   2  214.28    9.00
   1  16   2  221.98   11.20
   1  16   2  191.68   11.00
  16 -17   2  215.58   11.30
  -2 -16  -2  265.67   13.90
 -16  18  -2  249.78   15.30
 -16  18  -2  273.97   14.20
  18  -2  -2  240.18   13.50
 -18   2   2  261.77   14.20
   2  16   2  300.87   13.30
  16 -18   2  287.37   10.70
 -18   2   2  270.17   12.20
  16 -18   2  277.47   12.90
   2  16   2  263.57   12.30
 -16  19  -2   45.50    8.70
 -16  19  -2   55.69    7.50
  19  -3  -2   36.40    7.10
  -3 -16  -2   48.50    7.70
 -19   3   2   47.70    6.40
   3  16   2   35.00    6.60
  16 -19   2   43.60    6.60
 -19   3   2   42.10    7.40
   3  16   2   52.69    6.70
  -4 -16  -2   82.29    7.50
  20  -4  -2   53.59    7.70
  -4 -16  -2   69.59    8.70
 -16  20  -2   49.20    9.00
 -16  20  -2   68.39    8.30
   4  16   2   55.39    7.60
 -20   4   2   41.00    7.60
   4  16   2   76.79    7.70
  16 -20   2   51.29    7.50
 -20   4   2   70.49    8.10
 -16  21  -2  367.66   19.20
 -16  21  -2  365.46   16.30
  21  -5  -2  358.66   17.30
  -5 -16  -2  393.26   15.30
  -5 -16  -2  380.36   17.70
   5  16   2  381.36   15.20
  16 -21   2  374.06   16.30
 -21   5   2  357.46   14.70
   5  16   2  395.56   16.30
 -21   5   2  350.26   17.10
 -16  22  -2   63.09   10.30
  22  -6  -2   56.69    8.60
  -6 -16  -2   59.99    8.70
  -6 -16  -2   75.99    8.40
 -16  22  -2   76.59    8.30
   6  16   2   73.59    7.80
   6  16   2   84.19    8.90
  16 -22   2   66.39    8.20
 -22   6   2   57.89    8.30
 -22   6   2   66.19    7.70
 -17  -4  -2  165.48   14.50
  21 -17  -2  163.38   12.10
  -4  21  -2  146.79   13.50
  21 -17  -2  190.68   10.40
  -4  21  -2  171.18    9.30
 -17  -4  -2  157.28   12.10
 -21  17   2  149.59   10.30
   4 -21   2  157.68    9.80
  17   4   2  171.48   11.90
   4 -21   2  174.08   11.70
 -21  17   2  160.58   12.60
  -3  20  -2   25.60    4.80
  20 -17  -2   21.50    6.00
  20 -17  -2   31.70    5.50
  -3  20  -2   29.10    7.50
 -17  -3  -2   21.50    5.90
 -17  -3  -2   18.90    7.50
   3 -20   2   28.20    6.20
 -20  17   2   17.90    5.10
  17   3   2   29.00    6.70
   3 -20   2   21.20    5.20
 -20  17   2   18.80    6.80
  -2  19  -2  138.49   12.20
  19 -17  -2  134.09   10.80
  19 -17  -2  143.39    9.40
 -17  -2  -2  137.49   10.40
 -17  -2  -2  118.99   13.00
  -2  19  -2  134.69    8.20
   2 -19   2  125.39    8.80
 -19  17   2  125.89    8.80
  17   2   2  109.19   10.10
   2 -19   2  151.78   10.60
 -19  17   2  130.89   11.30
  -1  18  -2  131.79    8.30
  18 -17  -2  147.09   10.60
  18 -17  -2  134.59    9.30
 -17  -1  -2  129.09   10.30
  -1  18  -2  109.99   11.20
 -17  -1  -2  134.99   13.10
  17   1   2  139.49   10.40
   1 -18   2  129.69    8.90
 -18  17   2  146.79   11.60
 -18  17   2  134.59    8.50
   1 -18   2  158.78   10.30
 -17   0  -2   72.79    9.80
  17 -17  -2   71.99    8.20
 -17   0  -2   66.79    7.70
  17 -17  -2   60.89    6.90
   0  17  -2   63.29    6.10
   0  17  -2   52.19    8.40
 -17  17   2   69.89    8.50
  17   0   2   58.79    7.30
   0 -17   2   63.49    7.10
   0 -17   2   69.09    6.70
 -17  17   2   69.79    6.40
  16 -17  -2  307.37   14.20
  16 -17  -2  300.37   12.90
   1  16  -2  300.37   11.90
 -17   1  -2  290.97   16.40
   1  16  -2  312.17   15.70
  17  -1   2  295.37   13.50
  -1 -16   2  310.57   12.70
 -16  17   2  302.87   11.10
  -1 -16   2  305.27   13.20
 -16  17   2  303.37   14.70
  15 -17  -2   12.40    4.70
  15 -17  -2    6.00    4.50
 -17   2  -2   13.60    6.20
   2  15  -2    4.50    4.10
   2  15  -2   -1.00    4.80
 -15  17   2    6.50    5.70
  17  -2   2    6.80    4.50
  -2 -15   2   11.30    4.40
  17  -2   2    8.80    4.80
  -2 -15   2    5.60    4.10
 -17   3  -2  190.08   13.30
   3  14  -2  201.58    9.70
  14 -17  -2  191.08   10.70
  14 -17  -2  195.98   11.10
   3  14  -2  189.98   12.20
 -14  17   2  193.78   11.80
  17  -3   2  195.88   10.60
  17  -3   2  205.98   10.80
  -3 -14   2  190.58   10.10
  -3 -14   2  200.78   10.20
  13 -17  -2  140.39    9.20
   4  13  -2  134.49   10.30
 -17   4  -2  131.79   11.30
   4  13  -2  124.69    8.00
  17  -4   2  111.79    8.70
  -4 -13   2  132.59    8.80
 -13  17   2  129.59   10.00
  17  -4   2  135.99    8.80
  -4 -13   2  126.39    8.30
  12 -17  -2   86.79    8.00
   5  12  -2   74.39    8.60
   5  12  -2   85.59    7.20
 -17   5  -2   86.39    9.40
  -5 -12   2   74.49    7.50
  17  -5   2   73.69    7.80
 -12  17   2   73.99    8.00
  17  -5   2   77.39    7.40
  -5 -12   2   76.99    6.90
   6  11  -2  250.57   12.70
   6  11  -2  250.67   10.90
  11 -17  -2  232.88   11.50
 -17   6  -2  243.48   13.50
  17  -6   2  243.08   11.40
  -6 -11   2  238.48   10.30
  -6 -11   2  232.38   11.30
  17  -6   2  222.78   10.70
 -11  17   2  219.78   12.10
   7  10  -2   71.79    8.00
  10 -17  -2   76.59    7.40
 -17   7  -2   71.09    8.30
   7  10  -2   76.19    6.90
  -7 -10   2   64.79    7.40
  17  -7   2   63.29    6.20
 -10  17   2   68.09    7.60
  17  -7   2   72.39    6.90
  -7 -10   2   71.09    6.30
   9 -17  -2  173.88   10.00
 -17   8  -2  141.29    7.90
 -17   8  -2  146.69   10.90
   8   9  -2  153.38   10.30
   8   9  -2  163.18    9.40
  -9  17   2  161.48   10.20
  17  -8   2  150.68    9.20
  17  -8   2  147.59    8.60
  -8  -9   2  165.58    9.70
  -8  -9   2  145.39    8.00
   9   8  -2  283.37   13.30
   8 -17  -2  274.57   12.70
 -17   9  -2  273.47   14.10
   9   8  -2  293.47   12.30
  17  -9   2  283.77   12.20
  -9  -8   2  262.77   10.60
  -8  17   2  288.07   13.10
  -9  -8   2  276.97   12.70
  17  -9   2  270.67   11.40
  10   7  -2  149.79    9.90
   7 -17  -2  145.59    9.70
  10   7  -2  156.18    9.30
 -17  10  -2  139.99   10.70
 -10  -7   2  129.49    7.30
 -10  -7   2  141.59    9.70
  17 -10   2  163.38    9.20
  -7  17   2  147.99    9.90
  17 -10   2  131.99    8.10
 -17  11  -2  176.98   11.60
   6 -17  -2  182.18   10.70
  11   6  -2  168.78    9.90
  11   6  -2  203.18   10.70
  17 -11   2  188.28   10.00
  17 -11   2  199.18    9.20
 -11  -6   2  172.18    8.20
  -6  17   2  167.98   10.20
 -11  -6   2  174.48   10.70
  12   5  -2  232.68   11.70
   5 -17  -2  251.57   12.20
 -17  12  -2  241.08   13.20
  -5  17   2  250.57   11.90
  17 -12   2  238.38   11.20
 -12  -5   2  234.38   12.30
  17 -12   2  251.47   10.40
 -12  -5   2  227.98    9.20
 -17  13  -2  129.69   10.40
   4 -17  -2  138.29    9.50
 -17  13  -2   88.89    9.20
  13   4  -2  117.59    9.20
  -4  17   2  138.39    9.30
  17 -13   2  131.59    7.70
  17 -13   2  127.49    8.80
 -13  -4   2  116.99    6.50
 -13  -4   2  129.09    9.80
  -4  17   2  113.39    8.60
  14   3  -2  243.48   12.00
   3 -17  -2  235.18   12.30
 -17  14  -2  204.48   12.70
 -17  14  -2  249.58   13.30
  17 -14   2  228.18   11.30
 -14  -3   2  203.08   12.30
  -3  17   2  234.48   11.40
  17 -14   2  238.18   10.00
  -3  17   2  238.88   11.60
  15   2  -2   27.70    6.00
 -17  15  -2   30.00    6.50
   2 -17  -2   39.30    6.40
 -17  15  -2   25.70    6.90
  -2  17   2   30.00    5.80
 -15  -2   2   27.10    6.20
  -2  17   2   31.60    5.90
  17 -15   2   35.40    5.70
  17 -15   2   29.90    4.50
 -17  16  -2  219.88   13.70
   1 -17  -2  212.08   12.30
 -17  16  -2  237.48   13.20
  16   1  -2  216.28   12.30
 -16  -1   2  215.58   12.60
  -1  17   2  196.88   11.20
  17 -16   2  219.58    9.70
  17 -16   2  229.38   11.60
  -1  17   2  229.98   11.60
 -17  17  -2   39.40    7.10
   0 -17  -2   34.60    6.40
  17   0  -2   38.90    6.70
 -17  17  -2   27.80    7.50
 -17   0   2   33.10    6.70
   0  17   2   35.10    6.10
  17 -17   2   35.10    6.10
   0  17   2   40.00    6.20
  17 -17   2   36.10    4.60
 -17  18  -2  109.39   11.80
 -17  18  -2  106.99   10.50
  18  -1  -2  103.49   10.00
  -1 -17  -2  104.99   10.00
  17 -18   2  107.79    9.30
 -18   1   2  111.99   10.70
   1  17   2  111.29    9.50
   1  17   2  106.19    9.10
  17 -18   2  111.69    7.30
  19  -2  -2  134.19   11.00
 -17  19  -2  134.09   12.80
 -17  19  -2  119.89   10.90
  -2 -17  -2  111.19   10.50
   2  17   2  142.29    9.80
  17 -19   2  140.59    8.10
 -19   2   2  147.29   11.70
 -19   2   2  124.79    9.30
   2  17   2  132.39   10.40
  17 -19   2  124.49   10.00
 -17  20  -2   25.90    6.10
 -17  20  -2   24.10    8.10
  -3 -17  -2   22.90    6.50
  20  -3  -2   16.20    6.10
  17 -20   2   20.70    5.70
 -20   3   2   31.00    5.70
   3  17   2   14.00    5.20
   3  17   2   22.80    6.50
 -20   3   2   13.20    6.50
 -17  21  -2  120.29   10.70
  -4 -17  -2  130.19   11.60
  21  -4  -2  119.19   11.20
 -17  21  -2  124.89   13.00
  17 -21   2  131.49   10.60
 -21   4   2  116.79    9.40
   4  17   2  140.99   10.00
   4  17   2  127.19   10.70
 -21   4   2  130.39   11.70
  21 -18  -2  414.86   15.90
  -3  21  -2  384.96   19.40
  -3  21  -2  374.86   14.10
  21 -18  -2  359.16   17.10
 -18  -3  -2  364.86   16.90
 -18  -3  -2  365.56   20.10
   3 -21   2  353.76   16.70
   3 -21   2  367.16   14.40
 -21  18   2  378.96   15.70
 -21  18   2  388.16   17.80
  18   3   2  393.06   17.40
  20 -18  -2  109.09   10.20
  -2  20  -2   86.19    7.70
 -18  -2  -2   88.49   11.50
 -18  -2  -2   83.79    8.60
  -2  20  -2   76.39   10.10
  20 -18  -2   90.59    8.30
  18   2   2   88.29    9.60
   2 -20   2   78.39    7.90
   2 -20   2   97.19    9.90
 -20  18   2   82.69    8.40
 -20  18   2   82.19    9.60
  19 -18  -2   10.40    5.20
 -18  -1  -2    8.00    6.90
  19 -18  -2   11.60    5.10
  -1  19  -2   21.90    7.00
 -18  -1  -2   27.10    6.10
  -1  19  -2   13.70    4.80
   1 -19   2   23.30    5.20
  18   1   2   17.70    6.20
 -19  18   2   20.60    7.20
   1 -19   2    7.80    5.20
 -19  18   2   23.20    4.70
   0  18  -2 1065.09   34.60
  18 -18  -2 1086.69   31.10
  18 -18  -2 1019.50   32.30
   0  18  -2 1071.79   29.50
 -18   0  -2 1113.29   36.40
 -18  18   2 1026.70   29.30
 -18  18   2 1061.29   32.80
   0 -18   2 1062.69   31.50
   0 -18   2 1084.29   30.30
  18   0   2 1111.69   32.20
  17 -18  -2  127.99   10.30
 -18   1  -2  123.39   12.60
   1  17  -2  133.29    8.80
   1  17  -2  142.99   11.80
  17 -18  -2  127.79    9.50
  18  -1   2  143.99   10.20
  18  -1   2  126.69    9.90
 -17  18   2  142.09   11.40
  -1 -17   2  125.69    9.10
  -1 -17   2  120.39    9.50
   2  16  -2  352.46   17.00
 -18   2  -2  376.76   18.40
   2  16  -2  346.17   13.30
  16 -18  -2  344.17   14.60
  16 -18  -2  332.17   15.20
  18  -2   2  329.77   14.80
  -2 -16   2  344.87   14.00
  -2 -16   2  376.56   14.80
 -16  18   2  351.96   16.00
  18  -2   2  347.47   14.90
   3  15  -2  348.77   16.50
  15 -18  -2  339.87   15.00
 -18   3  -2  369.26   18.00
   3  15  -2  362.16   13.50
  15 -18  -2  320.57   14.20
 -15  18   2  348.57   15.70
  -3 -15   2  339.37   13.90
  18  -3   2  335.37   14.60
  -3 -15   2  339.47   13.90
  18  -3   2  365.36   14.70
  14 -18  -2  238.78   11.90
   4  14  -2  217.58   12.90
 -18   4  -2  201.18   14.00
   4  14  -2  224.08   10.70
  18  -4   2  219.18   11.30
  -4 -14   2  212.78   11.10
  -4 -14   2  211.58   10.80
 -14  18   2  225.38   12.80
  18  -4   2  219.88   11.50
   5  13  -2 1543.55   40.00
  13 -18  -2 1537.65   41.30
 -18   5  -2 1565.94   45.20
   5  13  -2 1522.85   43.00
  -5 -13   2 1519.75   40.50
  -5 -13   2 1519.25   40.20
  18  -5   2 1427.96   40.20
 -13  18   2 1439.46   41.60
  18  -5   2 1504.45   40.70
 -18   6  -2    0.50    5.20
   6  12  -2   11.30    5.40
  12 -18  -2   12.60    4.80
   6  12  -2    6.90    4.20
  18  -6   2  -11.30    4.00
  -6 -12   2    0.00    4.30
  18  -6   2    2.70    4.30
  -6 -12   2    1.60    3.40
  11 -18  -2   76.79    8.00
 -18   7  -2   58.49    8.30
   7  11  -2   53.79    6.30
   7  11  -2   67.09    8.00
 -11  18   2   52.89    7.20
  -7 -11   2   60.99    7.00
  -7 -11   2   52.49    5.70
  18  -7   2   51.89    6.60
  18  -7   2   56.49    6.40
  10 -18  -2 1007.30   29.30
   8  10  -2  984.20   28.10
 -18   8  -2  936.71   31.10
   8  10  -2  946.21   29.80
  -8 -10   2  950.20   27.00
  18  -8   2 1001.30   27.80
  -8 -10   2  960.60   28.60
  18  -8   2  961.70   28.10
 -10  18   2  933.81   28.90
   9   9  -2  198.78   10.70
   9   9  -2  186.18   11.50
 -18   9  -2  163.98    9.30
   9 -18  -2  197.68   11.20
 -18   9  -2  206.48   12.90
  -9  18   2  199.18   11.70
  -9  -9   2  203.58   11.20
  18  -9   2  201.08   10.00
  18  -9   2  189.68   10.70
  -9  -9   2  196.38    9.20
  10   8  -2 1000.80   30.10
   8 -18  -2 1005.30   30.00
  10   8  -2 1048.30   29.40
 -18  10  -2 1002.90   31.90
  -8  18   2  980.50   29.60
  18 -10   2 1030.10   28.30
  18 -10   2  996.30   28.90
 -10  -8   2  974.40   27.20
 -10  -8   2  953.30   29.40
 -18  11  -2  104.29   10.10
   7 -18  -2   96.09    8.80
  11   7  -2   94.19    8.80
  11   7  -2   97.69    8.50
 -11  -7   2  101.39    7.00
  18 -11   2   90.49    7.40
  18 -11   2   92.59    8.30
 -11  -7   2   99.69    9.10
  -7  18   2   91.19    8.80
 -18  12  -2    1.60    4.50
 -18  12  -2    0.00    4.30
   6 -18  -2   15.20    4.80
  12   6  -2   -0.80    4.40
  12   6  -2    1.30    4.40
 -12  -6   2    7.70    5.10
  18 -12   2   -2.70    3.40
  18 -12   2    4.10    4.30
 -12  -6   2    5.10    3.00
  -6  18   2    3.20    4.90
  13   5  -2 1156.28   33.20
   5 -18  -2 1181.58   34.00
 -18  13  -2 1144.09   35.10
  18 -13   2 1184.08   32.40
  18 -13   2 1141.79   31.20
  -5  18   2 1115.69   32.60
 -13  -5   2 1099.79   33.40
 -13  -5   2 1123.49   30.00
  -5  18   2 1181.48   32.60
 -18  14  -2   64.09    8.70
 -18  14  -2   86.99    9.40
   4 -18  -2   72.79    8.00
  14   4  -2   86.79    8.30
  18 -14   2   80.29    6.80
 -14  -4   2   85.49    9.40
  18 -14   2   74.39    7.30
 -14  -4   2   74.29    5.80
  -4  18   2   67.99    7.50
  -4  18   2   56.69    7.10
  15   3  -2  329.87   14.80
   3 -18  -2  322.37   14.80
 -18  15  -2  322.07   15.50
 -18  15  -2  248.68   14.90
  18 -15   2  313.67   13.50
  -3  18   2  331.47   14.00
 -15  -3   2  319.17   15.00
  18 -15   2  307.47   12.10
  -3  18   2  327.07   14.00
 -18  16  -2  239.58   14.30
 -18  16  -2  271.87   14.70
   2 -18  -2  244.58   13.60
  16   2  -2  283.27   13.80
  -2  18   2  269.87   12.80
 -16  -2   2  247.88   13.80
  18 -16   2  286.97   12.80
  18 -16   2  263.37   11.00
  -2  18   2  294.47   13.60
 -18  17  -2  107.79   11.40
 -18  17  -2  124.19   10.90
  17   1  -2  111.29   10.10
   1 -18  -2  119.69   10.40
  -1  18   2   96.49    9.30
 -17  -1   2   94.29   10.20
  18 -17   2  112.89    9.30
  18 -17   2  104.69    7.30
  -1  18   2  122.09    9.70
  18   0  -2  961.90   30.20
 -18  18  -2  928.81   30.70
 -18  18  -2  941.91   31.80
   0 -18  -2  945.71   30.50
  18 -18   2  939.51   26.50
 -18   0   2  945.31   30.40
   0  18   2  935.51   28.50
   0  18   2  929.01   28.60
  18 -18   2  980.90   28.80
  -1 -18  -2   17.50    6.00
 -18  19  -2   37.50    7.10
  19  -1  -2   19.20    6.10
 -18  19  -2   25.50    7.80
  18 -19   2   23.90    6.20
  18 -19   2   21.40    4.50
   1  18   2   39.50    6.50
   1  18   2   26.10    6.60
 -19   1   2   21.90    5.30
 -19   1   2   33.10    7.10
  -2 -18  -2   74.69    9.30
  20  -2  -2   73.69    8.90
 -18  20  -2   99.79   11.60
 -18  20  -2   66.79    8.60
   2  18   2   71.59    8.40
   2  18   2   87.39    9.30
  18 -20   2   81.49    8.30
 -20   2   2   75.79    9.20
 -20   2   2   69.99    8.00
 -18  21  -2  448.96   21.10
  -3 -18  -2  429.86   19.10
 -18  21  -2  400.26   17.80
  21  -3  -2  389.56   18.30
   3  18   2  433.16   17.50
 -21   3   2  412.96   19.00
 -21   3   2  379.26   15.60
   3  18   2  410.16   16.60
  18 -21   2  399.86   17.10
 -19  -1  -2  203.88   15.60
  20 -19  -2  196.98   12.60
 -19  -1  -2  185.08   12.40
  -1  20  -2  196.18   10.30
  -1  20  -2  162.48   13.70
  20 -19  -2  192.88   11.50
 -20  19   2  178.58   13.10
  19   1   2  176.38   12.20
   1 -20   2  188.38   12.10
 -20  19   2  195.88   10.40
   1 -20   2  178.38   10.50
  19 -19  -2   -3.90    4.30
   0  19  -2    2.80    6.40
 -19   0  -2   -3.20    6.40
   0  19  -2    2.20    4.40
  19 -19  -2    7.80    5.20
   0 -19   2    3.00    5.00
 -19  19   2   -3.70    6.20
 -19  19   2   -1.50    4.20
   0 -19   2   -3.70    3.90
  19   0   2   -5.10    4.70
  18 -19  -2    9.40    5.00
  18 -19  -2   19.70    5.60
   1  18  -2   18.30    4.80
 -19   1  -2   18.20    7.30
   1  18  -2    8.40    6.60
  -1 -18   2   12.70    5.60
  19  -1   2   16.50    6.10
  19  -1   2   24.90    6.20
 -18  19   2   12.80    7.00
  -1 -18   2   15.40    5.30
 -19   2  -2  123.69   12.80
  17 -19  -2  129.79   10.10
   2  17  -2  135.09    9.00
  17 -19  -2  147.09   10.80
   2  17  -2  127.89   11.80
 -17  19   2  134.59   11.70
  -2 -17   2  136.29    9.40
  19  -2   2  141.29   10.60
  19  -2   2  120.89   10.10
  -2 -17   2  134.39    9.80
   3  16  -2   38.00    7.60
  16 -19  -2   36.60    6.20
 -19   3  -2   36.60    8.40
   3  16  -2   23.30    4.90
  16 -19  -2   43.90    6.80
  19  -3   2   35.60    6.50
  -3 -16   2   34.80    6.10
 -16  19   2   30.70    7.30
  19  -3   2   31.40    6.20
  -3 -16   2   54.89    6.60
  15 -19  -2  248.98   12.80
   4  15  -2  248.88   14.10
   4  15  -2  263.27   11.70
 -19   4  -2  239.58   15.30
  19  -4   2  241.58   12.30
  -4 -15   2  235.98   11.90
  -4 -15   2  233.58   12.10
  19  -4   2  241.28   12.40
 -15  19   2  264.47   14.10
   5  14  -2   11.10    5.50
  14 -19  -2    3.50    4.70
 -19   5  -2    7.20    6.00
   5  14  -2   -4.70    4.30
  19  -5   2    0.30    4.60
 -14  19   2    4.20    5.60
  19  -5   2   -0.30    4.30
  -5 -14   2    5.70    4.80
  -5 -14   2    7.80    4.50
 -19   6  -2    3.60    5.90
   6  13  -2    1.40    4.30
   6  13  -2   10.30    5.90
  13 -19  -2    9.70    4.90
  19  -6   2    2.40    4.30
  -6 -13   2    1.60    3.90
  19  -6   2    5.20    4.60
 -13  19   2    4.70    5.40
  -6 -13   2    2.10    4.40
 -19   7  -2  296.07   16.00
  12 -19  -2  302.57   14.00
   7  12  -2  297.17   14.80
   7  12  -2  320.77   13.30
 -12  19   2  296.37   14.40
  19  -7   2  298.77   13.00
  19  -7   2  276.17   13.10
  -7 -12   2  308.27   12.60
  -7 -12   2  282.17   13.50
   8  11  -2   43.70    7.10
   8  11  -2   55.99    6.80
 -19   8  -2   39.40    7.70
  11 -19  -2   43.30    6.70
  -8 -11   2   43.90    5.50
 -11  19   2   53.69    7.30
  -8 -11   2   40.60    6.60
  19  -8   2   44.50    6.40
  19  -8   2   49.90    6.40
 -19   9  -2  190.08   13.10
   9  10  -2  195.38   10.90
   9  10  -2  190.38   11.90
  10 -19  -2  188.48   11.40
 -10  19   2  190.08   11.80
  19  -9   2  174.38   10.00
  19  -9   2  186.48   10.60
  -9 -10   2  199.38    9.50
  -9 -10   2  185.08   11.20
  10   9  -2   53.19    7.30
  10   9  -2   49.60    6.70
 -19  10  -2   70.59    8.90
 -19  10  -2   47.00    6.30
   9 -19  -2   52.79    7.10
 -10  -9   2   54.79    7.00
  19 -10   2   62.69    6.50
  -9  19   2   57.49    7.40
 -10  -9   2   44.20    5.30
  19 -10   2   56.89    6.80
 -19  11  -2    0.20    4.90
   8 -19  -2   13.70    5.40
  11   8  -2    7.20    4.80
 -19  11  -2    8.30    5.90
  11   8  -2   14.90    5.30
  19 -11   2   12.00    4.30
 -11  -8   2    9.60    3.80
  -8  19   2   23.70    5.90
  19 -11   2    7.20    4.60
 -11  -8   2    9.90    5.50
   7 -19  -2  377.96   16.00
  12   7  -2  377.76   15.20
 -19  12  -2  283.37   14.70
 -19  12  -2  351.16   16.90
  12   7  -2  353.16   15.20
  19 -12   2  380.66   14.70
  19 -12   2  344.47   13.60
 -12  -7   2  355.36   12.70
 -12  -7   2  372.36   15.70
  -7  19   2  348.47   15.20
 -19  13  -2   -3.20    4.80
  13   6  -2    3.80    4.80
 -19  13  -2   -1.30    4.90
   6 -19  -2   10.70    5.40
  19 -13   2    0.40    4.10
  -6  19   2    5.30    5.00
 -13  -6   2    6.60    3.20
  -6  19   2    0.50    4.80
  19 -13   2    9.00    3.90
 -13  -6   2   -2.50    5.20
 -19  14  -2   -3.30    5.30
   5 -19  -2   -3.60    4.20
 -19  14  -2    3.70    5.40
  14   5  -2    1.70    4.90
  19 -14   2    4.20    3.90
  19 -14   2    2.60    4.40
  -5  19   2    3.90    5.10
  -5  19   2    3.80    5.10
 -14  -5   2   -0.80    5.30
 -14  -5   2    5.20    3.30
 -19  15  -2  191.28   12.70
   4 -19  -2  205.88   12.30
  15   4  -2  193.48   11.90
 -19  15  -2  133.09   12.00
  19 -15   2  193.18   10.90
  -4  19   2  195.88   11.50
 -15  -4   2  191.38   12.40
  19 -15   2  182.38    9.50
  -4  19   2  190.48   11.20
 -19  16  -2   42.30    7.70
   3 -19  -2   34.20    7.00
 -19  16  -2   35.20    7.90
  16   3  -2   44.20    7.00
  19 -16   2   45.00    5.70
  19 -16   2   42.10    6.20
  -3  19   2   39.70    6.40
 -16  -3   2   32.60    6.90
  -3  19   2   40.60    7.20
   2 -19  -2  151.28   11.50
  17   2  -2  145.99   11.30
 -19  17  -2  155.88   11.80
 -19  17  -2  126.59   11.90
 -17  -2   2  137.69   11.50
  19 -17   2  134.19   10.10
  -2  19   2  152.88   10.60
  -2  19   2  132.99   10.70
  19 -17   2  146.09    8.70
 -19  18  -2   25.90    7.70
   1 -19  -2    8.90    5.50
 -19  18  -2   24.60    6.90
  18   1  -2   20.80    6.20
 -18  -1   2   26.00    6.80
  19 -18   2   28.30    6.00
  -1  19   2   18.80    5.80
  19 -18   2   29.50    5.00
  -1  19   2   19.00    6.00
 -19  19  -2   12.70    6.10
  19   0  -2   15.10    6.30
   0 -19  -2    8.40    5.80
 -19  19  -2    7.90    7.40
 -19   0   2    4.40    6.50
   0  19   2   10.10    6.00
  19 -19   2   19.30    5.60
  19 -19   2   10.90    4.20
   0  19   2   17.20    5.90
 -19  20  -2  236.78   15.50
  -1 -19  -2  224.08   14.20
 -19  20  -2  221.48   13.80
  20  -1  -2  210.88   13.50
 -20   1   2  196.08   11.30
 -20   1   2  195.88   13.90
   1  19   2  213.38   13.10
  19 -20   2  197.28   10.10
  19 -20   2  216.68   12.40
   1  19   2  221.58   12.90
  19 -20  -2  182.78   12.50
  19 -20  -2  188.88   11.80
 -20   1  -2  198.58   15.60
   1  19  -2  187.28   14.10
   1  19  -2  182.58   10.50
  -1 -19   2  167.28   10.70
  20  -1   2  172.78   11.90
  -1 -19   2  191.38   11.80
 -19  20   2  201.18   13.50
  20  -1   2  208.78   12.60
 -20   2  -2  112.99   12.80
   2  18  -2   85.69    8.70
  18 -20  -2   95.69    9.70
  18 -20  -2  106.39   10.10
   2  18  -2   88.59   10.30
  20  -2   2   90.69    9.10
 -18  20   2   71.59    9.20
  20  -2   2   79.39    8.60
  -2 -18   2   75.89    8.60
  -2 -18   2   91.79    8.70
   3  17  -2   22.50    5.40
  17 -20  -2   20.40    5.90
  17 -20  -2   16.40    5.80
 -20   3  -2   16.50    7.10
   3  17  -2   17.30    7.10
  20  -3   2   13.30    5.80
  -3 -17   2   24.80    5.70
 -17  20   2   18.30    7.00
  -3 -17   2   12.10    5.20
  20  -3   2   17.70    6.20
   4  16  -2   66.29    9.10
  16 -20  -2   81.09    8.30
 -20   4  -2   63.79    9.80
   4  16  -2   78.29    7.50
  -4 -16   2   68.69    7.50
 -16  20   2   70.99    8.90
  20  -4   2   64.59    7.60
  -4 -16   2   81.29    8.60
  20  -4   2   58.49    7.60
   5  15  -2  164.38   12.60
  15 -20  -2  169.18   11.10
 -20   5  -2  189.18   14.50
   5  15  -2  170.18   10.30
  -5 -15   2  146.99   10.10
 -15  20   2  171.88   12.20
  20  -5   2  158.18   10.90
  -5 -15   2  172.68   10.70
  20  -5   2  171.58   10.90
 -20   6  -2  267.17   16.00
   6  14  -2  246.78   14.20
   6  14  -2  267.97   12.60
  14 -20  -2  253.07   13.50
  -6 -14   2  254.17   12.80
  -6 -14   2  256.07   12.10
  20  -6   2  247.98   12.80
  20  -6   2  265.37   12.80
 -14  20   2  241.58   14.00
   7  13  -2   18.20    6.30
   7  13  -2   20.60    5.80
  13 -20  -2   23.60    5.90
 -20   7  -2   22.10    7.00
  -7 -13   2   26.20    5.90
 -13  20   2   29.00    6.90
  20  -7   2   27.30    5.90
  20  -7   2   20.80    5.50
  -7 -13   2   19.00    5.00
   8  12  -2    7.00    4.80
 -20   8  -2    4.20    6.20
  12 -20  -2    7.10    5.00
   8  12  -2   10.00    5.90
  20  -8   2    2.20    4.50
  -8 -12   2    6.40    4.20
  20  -8   2   11.50    4.80
 -12  20   2    4.00    5.80
  -8 -12   2    6.70    5.30
 -20   9  -2  201.98   13.70
   9  11  -2  185.48   11.20
  11 -20  -2  194.68   11.80
   9  11  -2  179.48   12.30
 -11  20   2  193.18   12.30
  -9 -11   2  189.58    9.90
  20  -9   2  196.98   10.90
  20  -9   2  209.28   11.20
  -9 -11   2  202.38   11.90
 -20  10  -2  184.38    9.70
  10  10  -2  190.68   12.10
  10 -20  -2  208.18   12.10
 -20  10  -2  165.08   13.00
  10  10  -2  160.18   10.50
  20 -10   2  175.98   10.60
 -10 -10   2  181.58   11.60
 -10  20   2  182.28   12.00
 -10 -10   2  197.28    9.70
  20 -10   2  182.28   10.80
  11   9  -2  124.39   10.10
 -20  11  -2  121.49   11.50
   9 -20  -2  114.59   10.50
  11   9  -2  126.49   10.10
 -20  11  -2  110.39    9.00
 -11  -9   2  123.59   10.40
  20 -11   2  147.49    9.30
  -9  20   2  113.79   10.40
  20 -11   2  136.29    9.60
 -11  -9   2  118.59    8.00
  12   8  -2    9.80    5.20
  12   8  -2    3.30    4.90
   8 -20  -2    1.40    4.80
 -20  12  -2    1.20    5.30
 -20  12  -2    4.00    4.80
 -12  -8   2   -3.00    5.10
  20 -12   2   -1.70    3.80
  -8  20   2   -2.40    5.00
 -12  -8   2    1.70    3.20
  20 -12   2   -3.50    3.80
  13   7  -2   38.10    6.80
   7 -20  -2   50.69    7.60
  13   7  -2   39.80    6.80
 -20  13  -2   46.90    7.50
 -20  13  -2   34.30    7.30
 -13  -7   2   50.29    7.60
  -7  20   2   41.10    6.70
  20 -13   2   50.99    6.00
 -13  -7   2   40.70    4.80
  20 -13   2   39.10    6.20
  -7  20   2   45.20    7.00
  14   6  -2  239.18   12.90
 -20  14  -2  195.98   12.80
 -20  14  -2  212.48   13.90
   6 -20  -2  231.58   13.20
  -6  20   2  231.28   12.20
  -6  20   2  233.28   12.80
  20 -14   2  221.38   10.90
 -14  -6   2  204.38   13.10
 -14  -6   2  208.38    9.80
  20 -14   2  218.38   11.90
 -20  15  -2   81.99    9.70
  15   5  -2  101.49   10.00
 -20  15  -2   95.99   10.30
   5 -20  -2  115.79   10.50
 -15  -5   2   90.69    7.00
  20 -15   2   94.89    7.90
  -5  20   2   97.09    9.70
  -5  20   2   93.39    9.40
  20 -15   2  111.19    9.40
 -15  -5   2   94.09   10.60
  16   4  -2   77.79    8.80
 -20  16  -2   42.90    8.10
   4 -20  -2   73.59    8.60
 -20  16  -2   55.59    8.70
  20 -16   2   68.29    7.50
  -4  20   2   51.99    7.80
  -4  20   2   67.69    7.60
  20 -16   2   61.49    6.60
 -16  -4   2   74.69    9.10
   3 -20  -2   21.40    6.00
 -20  17  -2   27.40    7.10
 -20  17  -2   23.00    7.30
  17   3  -2   16.20    6.20
  -3  20   2   19.50    6.50
  -3  20   2   16.90    5.70
  20 -17   2   19.70    4.80
 -17  -3   2   19.60    6.60
  20 -17   2   17.00    5.60
   2 -20  -2   71.09    9.10
 -20  18  -2   63.29    9.00
 -20  18  -2   58.19    9.50
  18   2  -2   64.19    8.70
  20 -18   2   67.19    6.60
 -18  -2   2   68.49    9.10
  -2  20   2   76.49    8.50
  -2  20   2   76.99    8.30
  20 -18   2  102.09    9.60
   1 -20  -2  208.28   13.50
  19   1  -2  199.98   13.40
 -20  19  -2  201.78   15.00
 -20  19  -2  227.08   14.10
  -1  20   2  224.98   12.60
  -1  20   2  199.58   12.70
  20 -19   2  221.68   12.40
 -19  -1   2  222.48   14.50
  20 -19   2  222.18   10.70
  18 -21  -2  371.36   16.70
 -21   3  -2  382.06   20.30
   3  18  -2  336.07   18.40
   3  18  -2  386.06   15.40
 -18  21   2  386.86   18.00
  21  -3   2  382.76   16.50
  -3 -18   2  403.96   16.90
  -3 -18   2  391.36   16.00
  21  -3   2  389.56   17.00
 -21   4  -2  159.18   14.40
  17 -21  -2  157.08   11.60
   4  17  -2  157.28   10.60
   4  17  -2  134.59   12.70
  21  -4   2  147.89   11.50
  21  -4   2  158.38   11.30
  -4 -17   2  161.28   11.00
 -17  21   2  173.18   12.90
  -4 -17   2  168.58   11.00
  16 -21  -2  457.05   18.20
   5  16  -2  434.96   19.60
 -21   5  -2  429.26   21.40
   5  16  -2  426.26   16.60
  21  -5   2  435.06   17.70
  -5 -16   2  427.46   17.10
 -16  21   2  415.76   18.70
  21  -5   2  428.66   17.30
  -5 -16   2  430.06   17.20
 -21   6  -2   15.70    7.10
  15 -21  -2    5.80    5.20
   6  15  -2   23.60    6.70
   6  15  -2   18.20    5.90
  -6 -15   2   17.40    5.30
 -15  21   2   18.50    6.80
  21  -6   2   21.10    5.70
  21  -6   2   16.20    5.90
  -6 -15   2    7.50    5.50
  14 -21  -2   11.80    5.70
 -21   7  -2   12.70    6.80
   7  14  -2   22.40    6.60
   7  14  -2   12.20    5.50
  21  -7   2   15.00    5.90
  -7 -14   2   15.90    5.80
  21  -7   2    8.40    5.30
  -7 -14   2    7.30    4.50
 -14  21   2    8.80    6.40
 -21   8  -2  725.83   27.30
  13 -21  -2  760.22   25.00
   8  13  -2  675.13   25.20
   8  13  -2  738.83   23.50
  21  -8   2  686.43   23.30
 -13  21   2  715.73   24.80
  -8 -13   2  681.83   23.60
  -8 -13   2  682.43   22.50
  21  -8   2  715.63   23.30
   9  12  -2  105.69    9.50
   9  12  -2   99.29   10.50
  12 -21  -2  114.09   10.30
 -21   9  -2  104.29   11.90
  -9 -12   2   98.99    9.90
  21  -9   2  104.89    9.40
 -12  21   2  107.09   10.70
  -9 -12   2  133.39    8.90
  21  -9   2  106.79    9.60
  10  11  -2  232.88   12.30
  11 -21  -2  240.58   13.30
 -21  10  -2  216.88   10.50
 -21  10  -2  224.98   14.90
  10  11  -2  205.18   12.70
  21 -10   2  218.38   11.80
  21 -10   2  215.08   11.90
 -10 -11   2  196.98   10.70
 -11  21   2  232.38   13.50
 -10 -11   2  208.18   12.90
  11  10  -2  144.69   11.20
  10 -21  -2  156.88   11.60
 -21  11  -2  156.38    9.60
  11  10  -2  146.49   10.90
 -21  11  -2  161.48   13.20
  21 -11   2  167.58   10.80
  21 -11   2  175.98   10.40
 -10  21   2  161.88   11.90
 -11 -10   2  154.48    9.30
 -11 -10   2  170.38   11.60
   9 -21  -2  137.99   11.30
 -21  12  -2  146.69   12.30
  12   9  -2  137.49   11.00
  12   9  -2  148.99   11.00
 -21  12  -2  138.89    9.90
  -9  21   2  135.09   11.20
 -12  -9   2  128.69    8.50
  21 -12   2  145.49    9.70
 -12  -9   2  146.49   11.30
  21 -12   2  139.09   10.20
   8 -21  -2  676.23   23.90
  13   8  -2  629.64   22.80
  13   8  -2  661.03   23.00
 -21  13  -2  663.33   25.40
 -21  13  -2  586.04   22.20
  21 -13   2  664.43   21.60
  21 -13   2  687.73   22.30
  -8  21   2  706.13   22.70
 -13  -8   2  672.13   20.50
 -13  -8   2  679.93   23.90
  -8  21   2  634.74   23.00
 -21  14  -2   17.30    6.70
 -21  14  -2   14.60    6.00
  14   7  -2   18.80    6.30
   7 -21  -2   20.40    6.00
 -14  -7   2   20.50    4.40
  21 -14   2   18.40    5.10
  21 -14   2   12.70    5.20
  -7  21   2   21.50    6.40
  -7  21   2   16.30    6.00
 -14  -7   2   10.60    6.00
   6 -21  -2   14.80    6.00
 -21  15  -2   16.40    6.50
  15   6  -2    9.40    5.40
 -21  15  -2   10.10    6.50
 -15  -6   2   19.00    4.30
  -6  21   2   19.10    6.40
  -6  21   2   15.20    6.10
 -15  -6   2    9.90    6.20
  21 -15   2   17.70    4.70
  21 -15   2   11.80    5.10
   5 -21  -2  344.27   16.80
 -21  16  -2  365.36   18.40
  16   5  -2  363.96   16.80
 -21  16  -2  352.46   17.30
  21 -16   2  393.36   15.70
  21 -16   2  366.76   14.30
  -5  21   2  348.87   15.80
  -5  21   2  394.46   17.40
 -16  -5   2  327.27   16.80
   4 -21  -2  132.19   11.60
 -21  17  -2   99.39   11.40
  17   4  -2  150.78   11.50
 -21  17  -2  123.99   12.20
  -4  21   2  130.59   11.10
  21 -17   2  116.89   10.20
  21 -17   2  118.99    8.80
 -17  -4   2  103.89   11.30
  -4  21   2  120.39   10.50
 -21  18  -2  389.16   19.40
 -21  18  -2  400.26   19.20
  18   3  -2  408.36   18.40
   3 -21  -2  395.66   18.60
  21 -18   2  402.66   16.80
  -3  21   2  423.56   17.20
 -18  -3   2  424.36   19.20
  21 -18   2  393.66   15.40
  -3  21   2  413.46   17.80
   6  16  -2   38.30    8.20
   6  16  -2   48.60    7.00
 -22   6  -2   26.90    8.30
  16 -22  -2   33.80    7.10
  22  -6   2   32.20    6.70
  -6 -16   2   37.10    6.80
  -6 -16   2   31.80    6.00
 -16  22   2   33.90    7.80
  22  -6   2   37.10    6.70
 -22   7  -2   79.79   10.70
  15 -22  -2   95.09    9.60
   7  15  -2   93.89   10.70
   7  15  -2   93.69    9.00
  22  -7   2   86.69    8.60
  -7 -15   2   84.29    9.70
  -7 -15   2   87.89    9.00
 -15  22   2   89.59   10.00
  22  -7   2   95.79    9.00
 -22   8  -2   26.40    7.80
  14 -22  -2   28.00    6.80
   8  14  -2   35.50    7.50
   8  14  -2   32.60    6.70
  -8 -14   2   18.40    5.40
  22  -8   2   32.30    6.70
  22  -8   2   30.10    6.00
  -8 -14   2   39.70    7.30
 -14  22   2   24.20    7.40
  13 -22  -2  132.19   11.10
   9  13  -2  112.19   10.00
   9  13  -2  121.09   11.20
 -22   9  -2  106.09   11.90
 -13  22   2  116.89   11.20
  22  -9   2  112.59   10.00
  -9 -13   2  100.99   10.50
  -9 -13   2  123.09    9.30
  22  -9   2  115.89   10.00
  10  12  -2   45.30    7.10
  12 -22  -2   40.60    7.10
 -22  10  -2   37.60    8.40
  10  12  -2   42.00    7.30
 -10 -12   2   30.20    5.60
 -12  22   2   53.69    8.00
  22 -10   2   43.90    6.80
  22 -10   2   43.10    6.70
 -10 -12   2   40.60    7.20
 -22  11  -2   84.39   10.50
  11  11  -2   69.39    8.60
  11  11  -2   75.69    8.60
 -22  11  -2   81.59    7.70
  11 -22  -2   73.69    8.90
 -11 -11   2   87.59    7.70
 -11 -11   2   68.29    8.60
 -11  22   2   72.79    8.70
  22 -11   2   72.69    8.00
  22 -11   2   77.29    8.10
 -22  12  -2   67.19    7.50
  12  10  -2   64.19    8.70
  10 -22  -2   62.89    8.30
 -22  12  -2   70.09    9.80
  12  10  -2   54.29    7.80
  22 -12   2   77.59    8.00
  22 -12   2   69.79    7.80
 -10  22   2   40.30    7.70
 -12 -10   2   61.99    6.50
 -12 -10   2   64.39    8.50
  13   9  -2   77.89    8.70
 -22  13  -2   67.29    9.90
   9 -22  -2   52.49    8.40
  13   9  -2   82.89    9.10
 -22  13  -2   81.29    9.10
  22 -13   2   72.39    7.40
 -13  -9   2   63.79    8.60
  22 -13   2   88.49    9.10
 -13  -9   2   76.89    7.70
  -9  22   2   69.29    8.80
   8 -22  -2   65.89    8.40
  14   8  -2   65.19    8.30
 -22  14  -2   67.19    8.20
 -22  14  -2   64.29    9.40
  -8  22   2   50.89    7.80
  22 -14   2   62.69    7.20
  -8  22   2   62.89    8.20
 -14  -8   2   76.59    7.30
 -14  -8   2   72.09    9.10
  22 -14   2   69.79    7.90
   7 -22  -2   54.29    8.30
 -22  15  -2   66.09    9.60
  15   7  -2   38.60    7.40
 -22  15  -2   61.19    8.30
 -15  -7   2   63.69    6.50
  -7  22   2   57.19    7.90
  -7  22   2   54.19    8.10
  22 -15   2   72.19    7.90
  22 -15   2   54.89    6.80
 -15  -7   2   62.89    8.70
  16   6  -2   65.09    8.40
 -22  16  -2   85.99    9.60
   6 -22  -2   55.99    8.80
 -22  16  -2   59.89    9.40
  -6  22   2   58.99    7.70
  22 -16   2   60.09    7.60
  -6  22   2   73.29    9.50
  22 -16   2   50.39    6.60
 -16  -6   2   71.09    9.20
 -16  -6   2   66.59    7.10
   0   0  -3    3.50    2.00
   0   0  -3    0.70    1.40
   0   0  -3    4.10    2.10
   1  -1  -3    1.90    1.70
   0   1  -3    3.80    2.10
   0   1  -3   -1.40    1.80
   1  -1  -3   -1.40    1.40
  -1   0  -3   -0.30    1.80
   1  -1  -3    1.30    1.80
  -1   0  -3   -0.10    1.80
   0   1  -3    0.90    1.40
  -1   0  -3    1.00    1.60
   0  -1   3    2.40    1.50
   0  -1   3    5.30    2.00
   1   0  -3   -0.40    1.90
   0  -1  -3    2.80    2.00
   1   0  -3    1.10    1.50
   1   0  -3   -1.20    1.30
  -1   1  -3   -0.30    2.00
   1   0  -3    3.50    2.10
  -1   1  -3   -0.20    1.80
   0  -1  -3   -1.50    1.50
   1  -1   3    3.50    1.70
   1  -1   3    0.30    1.40
  -1  -1  -3 2842.02   66.59
   2  -1  -3 2857.71   65.59
  -1   2  -3 2868.51   67.39
  -1   2  -3 2827.32   67.79
   2  -1  -3 2862.51   66.19
  -1  -1  -3 2850.61   67.29
   1  -2   3 2745.23   65.89
   1  -2   3 2686.33   65.09
  -2   1   3 2862.61   66.89
  -2   1   3 2690.03   65.39
  -2  -1  -3  578.84   16.20
   3  -2  -3  546.45   14.30
  -1   3  -3  563.44   16.40
  -1   3  -3  543.35   16.50
  -2  -1  -3  540.25   15.60
   3  -2  -3  555.74   15.40
  -3   2   3  505.95   14.00
  -3   2   3  552.04   15.40
   1  -3   3  566.64   14.80
   2  -2  -3    2.40    1.90
  -2   0  -3    2.80    2.10
   0   2  -3    0.10    1.30
   0   2  -3    1.90    2.10
   2  -2  -3    1.50    1.50
  -2   0  -3   -2.10    1.60
   0   2  -3   -1.00    2.00
   0  -2   3   -0.80    1.10
   0  -2   3    0.80    1.40
  -2   1  -3 2795.02   66.69
  -2   1  -3 2807.22   67.69
  -2   1  -3 2865.91   66.59
   1  -2  -3 2833.92   66.89
   1   1  -3 2802.02   67.59
   1   1  -3 2779.62   65.69
   1  -2  -3 2830.62   66.19
   1   1  -3 2813.42   67.59
  -1  -1   3 2767.32   65.39
  -2   2  -3    0.00    1.90
  -2   2  -3   -1.10    1.90
   2   0  -3    2.40    2.30
   0  -2  -3    1.90    1.70
   0  -2  -3   -2.40    1.70
   2   0  -3   -0.50    1.60
  -2   0   3   -1.30    1.20
   2  -2   3    0.80    1.70
   2  -2   3   -0.70    1.20
  -2   0   3   -0.10    1.20
  -2   0   3    0.10    2.00
   3  -1  -3 1807.82   42.60
  -1  -2  -3 1810.62   44.10
  -1  -2  -3 1825.42   44.40
  -2   3  -3 1831.82   44.70
   3  -1  -3 1861.31   43.80
  -2   3  -3 1793.32   45.30
  -3   1   3 1806.22   44.20
   2  -3   3 1800.72   43.50
  -3   1   3 1740.63   42.40
  -2   4  -3 1548.65   40.10
   4  -2  -3 1614.44   39.40
  -2  -2  -3 1617.34   39.90
  -2  -2  -3 1595.94   39.70
  -2   4  -3 1630.34   40.90
  -4   2   3 1547.35   37.50
  -4   2   3 1638.84   39.40
   2  -4   3 1613.84   38.90
  -3  -2  -3   36.10    4.00
   5  -3  -3   33.40    3.80
  -2   5  -3   39.70    4.40
  -2   5  -3   37.20    4.10
  -3  -2  -3   34.20    3.90
   2  -5   3   33.30    3.10
   3   2   3   36.10    3.50
  -5   3   3   36.70    3.60
  -1   4  -3 1720.93   43.60
   4  -3  -3 1702.23   40.90
   4  -3  -3 1753.42   42.50
  -3  -1  -3 1781.02   42.80
  -3  -1  -3 1701.13   43.00
  -1   4  -3 1761.82   43.50
  -4   3   3 1703.73   42.00
   3   1   3 1751.12   41.60
  -4   3   3 1651.33   40.50
   1  -4   3 1761.92   41.60
  -3   0  -3    2.10    2.00
   0   3  -3    0.50    2.20
   0   3  -3   -0.30    2.00
   3  -3  -3    4.00    1.50
   0   3  -3    0.40    1.20
  -3   0  -3    1.60    2.10
   3  -3  -3   -0.30    1.90
   0  -3   3    0.90    1.10
   0  -3   3   -0.80    1.40
   3   0   3    2.10    1.70
  -3   3   3    0.20    1.70
   2  -3  -3  557.34   15.40
  -3   1  -3  564.74   16.50
  -3   1  -3  571.44   15.30
   1   2  -3  565.94   14.40
   2  -3  -3  546.35   14.90
  -3   1  -3  572.14   15.70
   2  -3  -3  561.94   15.50
   1   2  -3  559.84   16.50
  -1  -2   3  532.95   14.20
   3  -1   3  558.64   14.30
  -1  -2   3  462.75   14.10
   2   1  -3 1782.82   42.90
   1  -3  -3 1822.92   43.70
  -3   2  -3 1815.22   45.10
   1  -3  -3 1832.42   43.50
   2   1  -3 1828.22   44.90
  -3   2  -3 1810.12   43.90
  -2  -1   3 1827.12   42.60
   3  -2   3 1757.22   42.10
   3  -2   3 1771.82   43.50
  -2  -1   3 1771.32   42.20
  -2  -1   3 1742.93   44.30
   3   0  -3    3.90    1.90
  -3   3  -3    3.20    1.90
   0  -3  -3    3.50    2.00
   0  -3  -3   -1.60    1.60
  -3   3  -3   -0.60    2.00
   3  -3   3   -0.40    1.80
   3  -3   3    1.40    1.20
   3  -3   3    0.80    1.20
  -3   0   3   -1.10    1.00
  -3   0   3    0.40    1.10
  -3   0   3    0.80    2.00
  -3   4  -3 3092.59   74.29
   4  -1  -3 3124.29   73.39
  -3   4  -3 3094.59   75.09
  -1  -3  -3 3095.69   73.79
  -1  -3  -3 3182.18   73.99
  -4   1   3 3095.09   73.79
   3  -4   3 3097.09   73.29
  -2  -3  -3  297.67   10.30
  -2  -3  -3  317.37   10.70
   5  -2  -3  327.67   10.40
  -3   5  -3  324.87   11.60
  -3   5  -3  304.57   10.90
   2   3   3  305.47    9.90
   3  -5   3  316.87   10.00
   2   3   3  308.17    9.20
  -5   2   3  314.27   10.20
  -3   6  -3  325.47   11.70
  -3   6  -3  323.17   12.10
  -3  -3  -3  330.77   11.40
  -3  -3  -3  328.37   11.00
   6  -3  -3  319.37   10.90
   3  -6   3  337.07   10.40
   3   3   3  320.27   10.40
  -6   3   3  326.87   10.40
   3   3   3  326.47    9.30
  -3   7  -3 1998.00   51.19
  -4  -3  -3 2033.20   50.19
  -4  -3  -3 2065.69   50.59
  -3   7  -3 1995.40   50.89
   7  -4  -3 1998.80   50.09
   3  -7   3 2046.40   49.10
  -7   4   3 2090.19   49.20
   4   3   3 2044.70   49.20
  -4  -2  -3 2291.17   56.29
   6  -4  -3 2340.87   56.19
  -2   6  -3 2315.27   57.19
  -4  -2  -3 2364.56   56.49
  -2   6  -3 2335.77   56.99
  -6   4   3 2363.36   55.19
   4   2   3 2297.57   55.09
   4   2   3 2149.88   54.19
   4   2   3 2313.57   53.79
   2  -6   3 2293.37   54.99
  -1   5  -3  729.53   20.50
   5  -4  -3  677.23   17.60
  -1   5  -3  718.93   20.60
   5  -4  -3  710.13   19.50
  -4  -1  -3  678.63   19.60
  -4  -1  -3  701.13   20.00
   1  -5   3  700.03   18.30
  -5   4   3  661.33   17.20
   4   1   3  709.33   18.40
  -5   4   3  718.33   18.60
  -4   0  -3    2.90    2.30
   0   4  -3    3.30    2.40
   0   4  -3    1.50    1.20
   4  -4  -3    2.80    2.00
   4  -4  -3   -0.30    1.40
  -4   0  -3   -0.40    1.90
   0   4  -3   -0.50    2.20
   4   0   3    1.60    1.70
   4   0   3    0.80    1.40
  -4   4   3    1.40    1.70
   0  -4   3    4.00    1.60
  -4   1  -3 1686.63   41.40
   1   3  -3 1775.32   43.50
   3  -4  -3 1738.43   41.30
   1   3  -3 1741.83   40.70
  -4   1  -3 1707.03   43.20
  -4   1  -3 1767.32   42.50
   3  -4  -3 1768.92   42.30
  -1  -3   3 1535.95   40.20
  -3   4   3 1715.43   41.40
  -1  -3   3 1738.73   43.00
   4  -1   3 1695.13   40.70
  -1  -3   3 1722.63   40.70
  -4   2  -3 1574.54   39.10
   2  -4  -3 1614.74   39.00
   2  -4  -3 1591.64   38.90
  -4   2  -3 1638.14   40.80
   2   2  -3 1604.34   38.30
   2   2  -3 1667.03   40.80
  -2  -2   3 1532.95   38.10
  -2  -2   3 1590.04   37.70
   4  -2   3 1567.24   37.80
  -2  -2   3 1564.44   40.00
   4  -2   3 1638.14   39.40
   1  -4  -3 3102.69   73.39
  -4   3  -3 3088.79   73.59
  -4   3  -3 3198.18   75.19
   3   1  -3 3106.29   74.79
   1  -4  -3 3105.79   73.19
   3   1  -3 3118.89   72.89
  -3  -1   3 3082.39   71.59
  -1   4   3 3048.29   73.09
  -3  -1   3 3200.78   71.99
   4  -3   3 3079.59   73.39
  -3  -1   3 3075.99   74.09
   4  -3   3 3071.49   71.59
  -4   4  -3    1.80    2.10
   0  -4  -3    1.30    2.00
  -4   4  -3    3.00    2.40
   4   0  -3    8.00    2.20
   0  -4  -3    0.20    1.60
  -4   0   3   -0.50    2.00
   4  -4   3   -2.60    1.70
   0   4   3    2.40    1.90
  -4   5  -3  582.44   18.00
  -1  -4  -3  607.44   17.00
   5  -1  -3  589.84   16.50
  -4   5  -3  582.04   17.10
  -1  -4  -3  576.94   16.40
   1   4   3  603.04   15.70
   4  -5   3  581.44   16.30
  -5   1   3  563.34   16.60
  -2  -4  -3 5428.46  127.79
  -4   6  -3 5411.46  128.69
  -2  -4  -3 5535.45  128.49
  -4   6  -3 5549.65  129.69
   6  -2  -3 5491.15  127.99
  -6   2   3 5508.45  127.79
   4  -6   3 5555.04  127.59
   2   4   3 5497.15  127.49
   2   4   3 5459.75  126.39
  -4   7  -3 1266.57   33.40
   7  -3  -3 1246.68   32.50
  -3  -4  -3 1243.98   32.30
  -3  -4  -3 1295.47   33.10
  -4   7  -3 1247.58   33.80
   4  -7   3 1291.07   31.90
   3   4   3 1208.68   31.80
   3   4   3 1281.57   30.50
  -7   3   3 1292.47   32.00
   8  -4  -3  485.75   14.80
  -4   8  -3  426.86   15.10
  -4   8  -3  453.75   15.60
  -4  -4  -3  465.15   14.50
  -4  -4  -3  476.45   15.10
   4   4   3  450.05   12.10
   4  -8   3  469.45   13.80
   4   4   3  455.35   13.90
  -8   4   3  462.65   13.70
   9  -5  -3  288.97   11.00
  -5  -4  -3  285.57   11.30
  -4   9  -3  281.57   11.80
  -4   9  -3  285.17   11.80
  -5  -4  -3  289.07   10.90
  -9   5   3  306.77   10.20
   5   4   3  303.17   10.30
   4  -9   3  292.77   10.10
   8  -5  -3   29.60    4.00
  -3   8  -3   23.30    4.20
  -5  -3  -3   23.40    3.70
  -5  -3  -3   23.00    3.70
  -3   8  -3   36.10    4.60
   3  -8   3   27.70    3.30
   5   3   3   22.00    3.40
  -8   5   3   29.30    3.30
  -2   7  -3  436.46   15.00
  -5  -2  -3  456.85   14.70
  -5  -2  -3  466.65   14.70
   7  -5  -3  466.15   14.50
  -2   7  -3  449.06   15.20
   2  -7   3  455.15   13.20
  -7   5   3  456.55   13.10
   5   2   3  447.36   13.30
   6  -5  -3  288.47    8.60
  -5  -1  -3  298.27   10.80
   6  -5  -3  319.87   10.60
  -5  -1  -3  295.07   10.90
  -1   6  -3  297.57   11.30
  -1   6  -3  287.27   11.20
  -6   5   3  309.07    9.30
   1  -6   3  295.27    9.20
  -6   5   3  257.87    8.20
   5   1   3  306.87    9.40
   5  -5  -3   -0.60    2.10
   0   5  -3    0.40    2.40
   5  -5  -3    2.10    1.60
  -5   0  -3   -2.70    2.10
  -5   0  -3    0.70    2.30
   5   0   3    3.80    1.40
  -5   5   3   -0.20    2.30
  -5   5   3    0.30    1.60
   5   0   3    0.00    1.70
   0  -5   3   -1.80    2.40
   0  -5   3    0.20    1.50
   4  -5  -3  693.33   19.20
  -5   1  -3  666.33   17.70
   1   4  -3  687.23   17.30
   1   4  -3  708.13   20.30
   4  -5  -3  690.73   18.00
  -5   1  -3  695.03   20.00
  -5   1  -3  696.63   19.40
  -1  -4   3  648.74   16.90
   5  -1   3  684.73   17.60
  -4   5   3  684.73   17.90
  -1  -4   3  681.83   19.70
  -1  -4   3  697.23   17.50
  -4   5   3  691.43   19.10
  -5   2  -3   39.00    3.40
   2   3  -3   32.40    4.00
   3  -5  -3   43.30    3.50
   2   3  -3   34.90    3.00
  -5   2  -3   35.70    4.20
  -3   5   3   34.70    3.10
   5  -2   3   40.80    2.90
  -2  -3   3   33.90    2.70
  -2  -3   3   39.10    4.20
  -3   5   3   33.00    3.80
  -5   3  -3  326.07   11.60
   3   2  -3  312.07   11.40
   2  -5  -3  314.77   10.10
  -5   3  -3  305.67   10.00
   3   2  -3  297.97    9.40
   2  -5  -3  320.07    9.70
   5  -3   3  302.77    8.60
  -2   5   3  323.47   10.20
  -3  -2   3  318.27    8.50
   5  -3   3  303.47   10.20
   1  -5  -3  594.44   16.00
  -5   4  -3  580.64   16.60
   4   1  -3  583.04   17.90
   1  -5  -3  575.54   16.70
  -5   4  -3  587.24   18.10
   4   1  -3  589.54   16.20
  -4  -1   3  596.54   17.20
  -1   5   3  604.14   16.30
   5  -4   3  594.24   14.60
   5  -4   3  598.54   16.70
   5   0  -3    3.10    2.00
   0  -5  -3    2.80    2.00
  -5   5  -3    1.90    2.70
  -5   5  -3    2.70    2.30
   0  -5  -3    2.90    2.10
   5  -5   3    2.70    2.00
  -5   0   3    1.70    2.20
   0   5   3    0.20    1.80
  -5   6  -3  128.09    7.40
  -1  -5  -3  118.69    5.80
  -1  -5  -3  129.39    6.60
  -5   6  -3  118.99    6.60
   6  -1  -3  128.19    6.30
   5  -6   3  123.79    6.10
  -6   1   3  139.79    6.50
   1   5   3  125.99    5.40
  -5   7  -3  211.38    8.90
  -5   7  -3  195.08    9.40
   7  -2  -3  201.78    8.30
  -2  -5  -3  204.38    8.70
  -2  -5  -3  204.58    7.90
   5  -7   3  203.98    8.00
   2   5   3  203.98    7.00
   2   5   3  192.48    7.90
  -7   2   3  213.28    8.20
  -3  -5  -3    3.30    2.40
  -3  -5  -3    0.30    2.50
   8  -3  -3    6.40    2.80
  -5   8  -3    0.80    2.70
  -5   8  -3    6.20    3.20
   3   5   3    1.20    1.90
  -8   3   3    3.40    2.50
   5  -8   3    4.70    2.50
   3   5   3    3.30    2.50
  -5   9  -3  781.02   23.10
  -4  -5  -3  774.02   21.80
  -5   9  -3  791.82   23.30
  -4  -5  -3  784.22   22.60
   9  -4  -3  759.62   22.10
  -9   4   3  775.82   21.30
   4   5   3  771.62   19.40
   4   5   3  793.82   21.40
   5  -9   3  765.22   21.20
  -5  10  -3   93.99    7.20
  -5  -5  -3   90.19    6.30
  -5  10  -3   86.19    6.90
  -5  -5  -3  100.29    7.00
  10  -5  -3   81.59    6.20
   5   5   3   93.79    6.00
 -10   5   3   91.59    5.90
   5 -10   3   88.69    5.80
  -5  11  -3   14.10    4.10
  11  -6  -3   18.60    4.10
  -5  11  -3   12.60    4.20
  -6  -5  -3   15.50    3.80
  -6  -5  -3   17.10    4.00
 -11   6   3   12.00    3.90
   6   5   3   13.70    3.50
   5 -11   3   18.70    3.50
 -11   6   3   14.10    3.60
  -6  -4  -3  902.41   25.60
  -4  10  -3  857.81   25.80
  10  -6  -3  913.51   25.30
  -6  -4  -3  879.71   25.50
  -4  10  -3  892.91   26.30
 -10   6   3  881.71   23.80
 -10   6   3  886.61   25.10
   4 -10   3  901.91   23.90
   6   4   3  909.61   24.20
  -3   9  -3 1230.38   33.40
  -6  -3  -3 1227.88   32.80
   9  -6  -3 1180.58   32.20
  -3   9  -3 1187.78   33.00
  -6  -3  -3 1255.47   32.80
   6   3   3 1221.88   31.20
  -9   6   3 1182.88   32.10
  -9   6   3 1227.28   30.80
   3  -9   3 1218.98   30.90
  -2   8  -3  285.67   11.50
  -6  -2  -3  289.37   10.90
   8  -6  -3  278.37   10.60
  -6  -2  -3  278.27   10.90
   8  -6  -3  276.97    8.20
  -2   8  -3  272.07   11.20
  -8   6   3  274.87   10.50
   2  -8   3  277.07    9.30
   6   2   3  278.17    9.60
  -8   6   3  287.87    9.20
  -8   6   3  251.67    7.60
  -1   7  -3 3206.68   77.99
  -6  -1  -3 3135.29   77.39
   7  -6  -3 3141.29   74.59
   7  -6  -3 3223.38   76.99
  -6  -1  -3 3153.58   77.19
   1  -7   3 3250.57   75.39
  -7   6   3 3227.98   76.89
  -7   6   3 3246.38   75.09
   6   1   3 3263.17   75.59
  -6   0  -3   -0.30    2.30
   0   6  -3    0.50    2.80
   6  -6  -3   -0.80    2.30
  -6   0  -3   -3.20    2.30
   6  -6  -3    1.90    1.60
  -6   6   3    3.90    1.90
   0  -6   3    2.30    1.80
   6   0   3    0.10    1.90
   0  -6   3    0.00    2.50
  -6   6   3   -1.40    2.30
   1   5  -3  280.47   11.20
   1   5  -3  294.17    8.50
[truncated: 461,613 more chars]
