# Supplementary material for: Crystal structure of a trigonal polymorph of aqua­dioxidobis(pentane-2,4-dionato-κ2 O,O′)uranium(VI)
Source: Acta Crystallogr E Crystallogr Commun. 2022 Jan 1;78(Pt 1):40–3. doi: 10.1107/S2056989021011063 (PMC8739209; doi:10.1107/S2056989021011063)
Supplement: Supplementary file 2 [file e-78-00040-Isup2.hkl]

data_I                                                                          
_shelx_title ' ic092_0m_a.res in P-3c1'                                         
_shelx_refln_list_code          4                                               
_shelx_F_calc_maximum      410.14                                               
_exptl_crystal_F_000      1344.00                                               
_reflns_d_resolution_high  0.8295                                               
                                                                                
loop_                                                                           
 _space_group_symop_operation_xyz                                               
 'x, y, z'                                                                      
 '-y, x-y, z'                                                                   
 '-x+y, -x, z'                                                                  
 'y, x, -z+1/2'                                                                 
 'x-y, -y, -z+1/2'                                                              
 '-x, -x+y, -z+1/2'                                                             
 '-x, -y, -z'                                                                   
 'y, -x+y, -z'                                                                  
 'x-y, x, -z'                                                                   
 '-y, -x, z-1/2'                                                                
 '-x+y, y, z-1/2'                                                               
 'x, x-y, z-1/2'                                                                
                                                                                
_cell_length_a    19.5774                                                       
_cell_length_b    19.5774                                                       
_cell_length_c     7.3264                                                       
_cell_angle_alpha  90.000                                                       
_cell_angle_beta   90.000                                                       
_cell_angle_gamma 120.000                                                       
                                                                                
_shelx_F_squared_multiplier     1.000                                           
                                                                                
loop_                                                                           
 _refln_index_h                                                                 
 _refln_index_k                                                                 
 _refln_index_l                                                                 
 _refln_F_squared_calc                                                          
 _refln_F_squared_meas                                                          
 _refln_F_squared_sigma                                                         
 _refln_observed_status                                                         
   0   3   0      90044.27      86811.12       484.63 o                         
  -1   4   0      20920.24      21069.88       104.64 o                         
   0   4   0      26560.88      25599.84       177.23 o                         
  -2   5   0      73385.65      71905.81       438.76 o                         
  -1   5   0       8661.19       8668.22        45.45 o                         
   0   5   0     111499.05     109984.76      1178.14 o                         
  -3   6   0        217.97        210.87         8.73 o                         
  -2   6   0      22080.23      21905.63        99.72 o                         
  -1   6   0       6142.96       6104.62        34.02 o                         
   0   6   0       2297.14       1874.15        23.11 o                         
  -3   7   0       4170.46       3790.43        25.27 o                         
  -2   7   0       6839.21       6655.36        38.06 o                         
  -1   7   0      17491.46      17037.94        82.95 o                         
   0   7   0         63.36        125.73         8.60 o                         
  -4   8   0      10514.78      10607.38        80.72 o                         
  -3   8   0      53225.84      52551.34       240.81 o                         
  -2   8   0      14768.79      15868.31        79.99 o                         
  -1   8   0         28.86         37.08         5.80 o                         
   0   8   0      79774.30      77472.84       519.40 o                         
  -4   9   0      22554.73      22481.55       115.48 o                         
  -3   9   0      13847.29      14377.97        75.76 o                         
  -2   9   0      36942.04      36665.54       175.32 o                         
  -1   9   0       9392.86       9230.92        54.07 o                         
   0   9   0       4972.40       4958.65        49.87 o                         
  -5  10   0      78321.45      78245.44       549.27 o                         
  -4  10   0        276.84        197.28         8.87 o                         
  -3  10   0       3777.72       3992.37        29.53 o                         
  -2  10   0      36284.00      35755.91       176.16 o                         
  -1  10   0      11525.21      11236.01        66.49 o                         
   0  10   0      35161.07      36191.22       265.52 o                         
  -5  11   0       1613.53       1724.55        20.63 o                         
  -4  11   0      21342.02      21031.09       113.81 o                         
  -3  11   0      16827.96      16855.98        89.70 o                         
  -2  11   0       2495.25       2413.00        24.07 o                         
  -1  11   0       1506.29       1477.87        19.41 o                         
   0  11   0      13056.42      12878.82       108.33 o                         
  -6  12   0      19325.98      18709.74       154.35 o                         
  -5  12   0        578.81        412.44        13.02 o                         
  -4  12   0       3099.18       3065.00        28.89 o                         
  -3  12   0      11580.26      12096.36        69.01 o                         
  -2  12   0       1138.41       1209.22        18.84 o                         
  -1  12   0      18578.72      19114.93       104.90 o                         
   0  12   0        164.20        153.84        16.05 o                         
  -6  13   0        101.01        141.14        11.67 o                         
  -5  13   0      61438.81      60804.35       315.80 o                         
  -4  13   0      10956.48      10952.66        66.35 o                         
  -3  13   0      32172.22      31605.96       164.29 o                         
  -2  13   0       9950.80      10031.91        62.64 o                         
  -1  13   0       2955.36       3250.06        30.97 o                         
   0  13   0      57360.04      57121.94       414.84 o                         
  -7  14   0      13218.72      13711.42       122.44 o                         
  -6  14   0        262.89        374.72        14.99 o                         
  -5  14   0       1863.51       1825.79        25.18 o                         
  -4  14   0      11397.93      11691.88        71.26 o                         
  -3  14   0         61.96         32.09        11.16 o                         
  -2  14   0       7733.42       7446.73        51.72 o                         
  -1  14   0       4324.22       4152.78        37.58 o                         
   0  14   0        656.21        986.12        32.72 o                         
  -7  15   0       3628.87       3505.87        35.93 o                         
  -6  15   0       6726.19       6705.09        52.43 o                         
  -5  15   0      16840.51      17056.97       100.02 o                         
  -4  15   0       5958.83       5878.83        47.28 o                         
  -3  15   0        161.34        253.92        14.36 o                         
  -2  15   0       8770.82       8886.23        60.07 o                         
  -1  15   0       9295.97       9074.22        65.08 o                         
   0  15   0      12497.75      12442.33       114.04 o                         
  -8  16   0      20589.13      20931.19       178.62 o                         
  -7  16   0       5149.20       4964.83        44.98 o                         
  -6  16   0       1166.85       1135.32        24.08 o                         
  -5  16   0       9784.36       9985.65        67.21 o                         
  -4  16   0       4815.54       4761.18        42.21 o                         
  -3  16   0      16863.88      16391.12        99.28 o                         
  -2  16   0        134.79        116.69        13.72 o                         
  -1  16   0        314.58        320.29        16.74 o                         
   0  16   0      14464.23      14561.17       130.89 o                         
  -8  17   0       5006.86       4912.17        46.09 o                         
  -7  17   0        186.44        202.05        15.90 o                         
  -6  17   0       9162.95       8988.95        67.24 o                         
  -5  17   0        392.46        443.02        17.83 o                         
  -4  17   0       3336.04       3514.42        38.40 o                         
  -3  17   0       5185.21       5109.50        45.71 o                         
  -2  17   0       2027.90       1851.99        31.27 o                         
  -1  17   0       4131.92       3962.32        41.55 o                         
   0  17   0       1595.40       1555.29        45.08 o                         
  -9  18   0       8073.19       7931.55        89.67 o                         
  -8  18   0      29577.46      29020.25       170.27 o                         
  -7  18   0        680.46        717.50        21.61 o                         
  -6  18   0        265.84        284.18        17.54 o                         
  -5  18   0      21835.44      21538.17       129.47 o                         
  -4  18   0       1792.29       1851.18        31.66 o                         
  -3  18   0       8942.20       8876.22        65.85 o                         
  -2  18   0       5515.57       5499.49        51.61 o                         
  -1  18   0       1299.75       1442.38        29.96 o                         
   0  18   0      15033.97      15191.37       139.78 o                         
  -9  19   0       2684.27       2758.33        37.82 o                         
  -8  19   0        229.79        290.47        18.04 o                         
  -7  19   0       5160.97       5160.92        48.88 o                         
  -6  19   0        156.72        140.23        17.58 o                         
  -5  19   0       1127.91       1082.81        26.12 o                         
  -4  19   0       2902.05       2781.48        39.03 o                         
  -3  19   0        908.17        914.75        28.07 o                         
  -2  19   0       3802.91       3794.69        44.37 o                         
  -1  19   0        104.95        165.31        19.61 o                         
   0  19   0         44.33        145.98        25.87 o                         
 -10  20   0       4421.50       4318.13        67.14 o                         
  -9  20   0       3765.22       3646.60        45.95 o                         
  -8  20   0          2.14         -1.54        16.02 o                         
  -7  20   0        648.79        676.09        23.64 o                         
  -6  20   0       3344.81       3199.22        41.88 o                         
  -5  20   0       1833.30       1872.53        35.08 o                         
  -4  20   0        693.88        645.23        24.12 o                         
  -3  20   0        538.10        574.71        22.97 o                         
  -2  20   0       1407.53       1455.99        32.60 o                         
  -1  20   0       2930.22       2971.57        43.40 o                         
   0  20   0        691.43        681.23        40.25 o                         
 -10  21   0       4563.73       4569.70        51.09 o                         
  -9  21   0       2182.99       2160.67        36.62 o                         
  -8  21   0      13680.53      13432.90        96.14 o                         
  -7  21   0        570.87        642.95        24.34 o                         
  -6  21   0        735.90        772.18        25.88 o                         
  -5  21   0       5734.38       5789.75        59.65 o                         
  -4  21   0       2281.92       2359.88        40.03 o                         
  -3  21   0       5951.10       5803.87        59.06 o                         
  -2  21   0        299.61        338.21        22.65 o                         
 -11  22   0       1170.59       1088.90        41.07 o                         
 -10  22   0       1872.31       1805.52        35.60 o                         
  -9  22   0       1281.45       1352.07        32.54 o                         
  -8  22   0        754.85        723.39        26.77 o                         
  -7  22   0       1750.26       1794.12        36.99 o                         
  -6  22   0        900.37        973.37        29.82 o                         
  -5  22   0        896.67        846.76        29.20 o                         
  -4  22   0       1208.29       1244.37        32.38 o                         
 -11  23   0         21.53         58.84        18.96 o                         
 -10  23   0       6362.32       6375.98        60.79 o                         
  -9  23   0       1934.71       1928.58        38.99 o                         
  -8  23   0       3961.07       3972.32        50.05 o                         
  -7  23   0        583.52        649.43        29.77 o                         
  -1   2   1     159977.81     160867.39      1383.37 o                         
  -2   3   1      58215.70      59348.46       336.74 o                         
  -1   3   1       4273.13       4628.31        27.72 o                         
  -3   4   1      62335.50      62029.37       456.77 o                         
  -2   4   1      98502.22      98489.77       785.86 o                         
  -1   4   1      57936.18      59138.82       368.45 o                         
  -4   5   1      10231.38      10489.15        57.03 o                         
  -3   5   1       1038.62       1082.49        11.63 o                         
  -2   5   1       9818.82      10542.08        58.43 o                         
  -1   5   1       5462.33       5851.13        36.75 o                         
  -5   6   1       1484.66       1443.88        16.18 o                         
  -4   6   1      60998.40      60852.66       294.51 o                         
  -3   6   1       4658.59       4538.62        29.77 o                         
  -2   6   1      68301.97      68026.25       350.12 o                         
  -1   6   1      21706.19      22404.23       108.14 o                         
  -6   7   1      64884.41      64929.51       314.92 o                         
  -5   7   1        788.15        891.11        13.05 o                         
  -4   7   1      39613.46      38544.08       185.83 o                         
  -3   7   1      40518.87      40728.18       228.79 o                         
  -2   7   1       2080.87       2135.79        19.43 o                         
  -1   7   1     119735.95     122232.94       660.99 o                         
  -7   8   1      26433.97      26963.19       140.43 o                         
  -6   8   1       8628.04       8738.74        53.30 o                         
  -5   8   1       1958.13       2084.00        19.15 o                         
  -4   8   1      23269.51      23248.18       113.55 o                         
  -3   8   1       3440.39       3855.74        28.30 o                         
  -2   8   1        791.49        680.36        14.32 o                         
  -1   8   1       5145.77       4969.73        45.15 o                         
  -8   9   1      11626.63      11180.09        65.41 o                         
  -7   9   1      31136.04      29716.79       158.53 o                         
  -6   9   1      47860.24      49307.55       261.18 o                         
  -5   9   1       7120.64       7462.01        47.57 o                         
  -4   9   1       8431.85       8528.75        50.29 o                         
  -3   9   1      32896.09      32839.20       165.02 o                         
  -2   9   1      68553.84      69344.08       353.58 o                         
  -1   9   1       7705.06       7299.76        48.76 o                         
  -9  10   1      19007.61      19478.96       106.97 o                         
  -8  10   1         36.97         21.60         7.72 o                         
  -7  10   1       7877.33       8071.17        52.16 o                         
  -6  10   1      17796.76      17961.98       100.92 o                         
  -5  10   1         99.63        195.96         9.53 o                         
  -4  10   1      23187.05      24048.75       127.83 o                         
  -3  10   1       5559.44       5568.63        38.65 o                         
  -2  10   1        992.10        904.35        16.08 o                         
  -1  10   1      19356.37      19398.79       111.94 o                         
 -10  11   1       2960.49       2909.82        27.63 o                         
  -9  11   1      27877.30      28071.52       149.32 o                         
  -8  11   1       1348.30       1244.61        19.13 o                         
  -7  11   1      49011.14      49610.45       265.01 o                         
  -6  11   1       1537.12       1604.45        20.67 o                         
  -5  11   1       8588.02       8509.86        68.32 o                         
  -4  11   1      44969.71      44352.21       232.75 o                         
  -3  11   1       2354.42       2267.70        23.75 o                         
  -2  11   1      27619.77      27047.69       151.40 o                         
  -1  11   1      12265.85      12730.30        81.99 o                         
 -11  12   1      35691.82      36434.15       191.87 o                         
 -10  12   1       9475.78       9799.49        63.83 o                         
  -9  12   1      21203.10      21664.74       122.42 o                         
  -8  12   1       4415.15       4346.46        35.86 o                         
  -7  12   1       6742.02       6992.27        50.56 o                         
  -6  12   1      61695.93      61192.08       317.08 o                         
  -5  12   1       3737.93       3665.45        32.60 o                         
  -4  12   1       7437.74       7653.89        52.59 o                         
  -3  12   1      28091.90      27792.65       148.77 o                         
  -2  12   1       5260.15       5180.37        41.85 o                         
  -1  12   1      34189.42      34832.39       198.58 o                         
 -12  13   1         35.85         81.69        11.50 o                         
 -11  13   1        421.68        458.02        15.69 o                         
 -10  13   1         73.59         54.52        10.92 o                         
  -9  13   1         86.23         59.01        10.42 o                         
  -8  13   1        107.34        121.93        11.20 o                         
  -7  13   1        147.64        146.40        11.46 o                         
  -6  13   1        308.04        330.41        13.26 o                         
  -5  13   1        165.52        187.89        11.84 o                         
  -4  13   1        522.42        550.00        15.62 o                         
  -3  13   1        411.71        393.15        13.52 o                         
  -2  13   1       2074.54       1907.55        25.54 o                         
  -1  13   1          4.54         12.90        11.56 o                         
 -13  14   1        584.23        615.33        17.64 o                         
 -12  14   1      31054.18      31411.70       173.91 o                         
 -11  14   1      12193.10      11853.13        76.79 o                         
 -10  14   1      19106.17      18864.47       111.15 o                         
  -9  14   1       2678.01       2609.81        29.42 o                         
  -8  14   1      10040.64       9644.24        66.33 o                         
  -7  14   1      46692.84      46625.24       247.90 o                         
  -6  14   1       5359.93       5056.11        42.18 o                         
  -5  14   1       9176.76       9302.71        63.40 o                         
  -4  14   1      14659.91      14721.79        90.63 o                         
  -3  14   1       5664.52       5620.68        44.40 o                         
  -2  14   1      22529.39      22566.80       126.93 o                         
  -1  14   1        470.07        418.89        16.33 o                         
 -14  15   1      21237.83      21821.78       125.95 o                         
 -13  15   1         62.99         69.87        12.90 o                         
 -12  15   1       3180.01       3226.72        34.97 o                         
 -11  15   1      12218.28      12689.93        82.14 o                         
 -10  15   1       1496.17       1528.75        26.10 o                         
  -9  15   1      22921.04      22839.05       131.44 o                         
  -8  15   1        189.68        216.42        14.97 o                         
  -7  15   1       1571.18       1732.24        26.45 o                         
  -6  15   1      23875.21      24092.99       138.09 o                         
  -5  15   1        289.98        338.57        15.72 o                         
  -4  15   1      12783.15      12794.85        80.67 o                         
  -3  15   1       9382.27       9384.98        64.16 o                         
  -2  15   1          9.56         20.00        12.64 o                         
  -1  15   1      19863.48      19911.05       119.44 o                         
 -15  16   1       5769.37       5885.61        51.08 o                         
 -14  16   1       6214.49       6246.82        50.92 o                         
 -13  16   1        480.41        408.46        17.30 o                         
 -12  16   1       9989.47      10046.30        70.26 o                         
 -11  16   1         38.27         46.38        13.63 o                         
 -10  16   1       2802.31       2885.06        33.41 o                         
  -9  16   1      14016.78      14203.37        89.99 o                         
  -8  16   1        340.33        315.54        15.87 o                         
  -7  16   1      14089.58      14194.51        90.25 o                         
  -6  16   1       1269.81       1354.70        25.97 o                         
  -5  16   1       1392.94       1399.90        25.80 o                         
  -4  16   1      20869.19      21019.98       124.96 o                         
  -3  16   1         37.52         41.69        13.45 o                         
  -2  16   1       7790.90       7933.59        59.17 o                         
  -1  16   1       3163.45       3328.26        36.87 o                         
 -16  17   1      14491.22      14429.79        95.47 o                         
 -15  17   1       9523.10       9681.88        69.47 o                         
 -14  17   1       8564.45       8732.47        65.91 o                         
 -13  17   1        399.63        455.88        18.81 o                         
 -12  17   1       3372.33       3358.92        38.54 o                         
 -11  17   1      18846.76      18912.34       114.93 o                         
 -10  17   1       5652.79       5524.10        48.10 o                         
  -9  17   1       8156.58       8094.98        59.11 o                         
  -8  17   1       3191.07       3184.76        36.21 o                         
  -7  17   1       8076.00       7973.87        60.80 o                         
  -6  17   1      24815.72      24500.07       143.00 o                         
  -5  17   1       2363.28       2420.81        33.08 o                         
  -4  17   1        531.71        580.97        22.36 o                         
  -3  17   1      10284.99      10358.27        71.88 o                         
  -2  17   1       8210.29       8463.50        63.22 o                         
  -1  17   1       8038.99       8337.80        65.06 o                         
 -17  18   1        613.27        677.46        22.30 o                         
 -16  18   1        123.38        186.09        16.85 o                         
 -15  18   1          2.77          8.46        15.66 o                         
 -14  18   1       1694.10       1749.05        32.03 o                         
 -13  18   1        280.22        297.88        18.27 o                         
 -12  18   1        461.94        571.84        20.63 o                         
 -11  18   1          8.81        -11.28        13.81 o                         
 -10  18   1        262.36        253.06        16.68 o                         
  -9  18   1        732.44        774.27        21.90 o                         
  -8  18   1        120.29        113.59        15.22 o                         
  -7  18   1        401.01        485.85        19.29 o                         
  -6  18   1        553.34        516.02        19.36 o                         
  -5  18   1          8.10        -14.39        14.39 o                         
  -4  18   1        684.30        817.14        22.89 o                         
  -3  18   1        352.41        325.40        18.19 o                         
  -2  18   1         13.65         25.62        15.16 o                         
  -1  18   1       1297.95       1306.10        30.02 o                         
 -18  19   1        251.74        260.14        19.71 o                         
 -17  19   1      10236.80      10389.52        76.14 o                         
 -16  19   1       3273.54       3191.44        41.24 o                         
 -15  19   1       9861.50       9832.97        76.11 o                         
 -14  19   1        670.14        735.20        23.79 o                         
 -13  19   1        627.57        595.44        22.15 o                         
 -12  19   1      16744.16      16624.97       106.21 o                         
 -11  19   1       1382.79       1415.59        29.08 o                         
 -10  19   1       4213.67       4155.85        46.20 o                         
  -9  19   1       8299.13       8168.75        65.88 o                         
  -8  19   1       3516.71       3444.69        41.72 o                         
  -7  19   1      17712.74      17845.02       117.04 o                         
  -6  19   1         20.63         23.34        15.90 o                         
  -5  19   1        710.47        683.71        22.70 o                         
  -4  19   1       8823.49       8946.75        69.33 o                         
  -3  19   1       2209.47       2110.77        34.09 o                         
  -2  19   1       9155.81       9237.00        71.93 o                         
  -1  19   1        101.43        155.83        17.74 o                         
 -19  20   1       8342.50       8513.49        71.05 o                         
 -18  20   1        359.26        422.60        21.58 o                         
 -17  20   1       3751.52       3814.36        45.81 o                         
 -16  20   1       3017.13       3261.05        43.51 o                         
 -15  20   1       1141.34       1218.34        29.85 o                         
 -14  20   1      12346.77      12495.63        90.33 o                         
 -13  20   1         11.09         32.19        17.87 o                         
 -12  20   1       1139.60       1158.10        28.58 o                         
 -11  20   1      11152.55      11110.77        82.60 o                         
 -10  20   1       1527.05       1532.37        31.55 o                         
  -9  20   1       9791.66       9809.69        76.03 o                         
  -8  20   1       2231.87       2198.08        35.25 o                         
  -7  20   1         43.95         65.55        17.14 o                         
  -6  20   1      12290.77      12477.72        88.04 o                         
  -5  20   1        568.58        700.55        23.74 o                         
  -4  20   1       3909.48       4244.18        47.10 o                         
  -3  20   1       2000.29       2157.20        37.94 o                         
  -2  20   1        374.43        455.86        22.66 o                         
  -1  20   1       6546.01       6706.96        59.36 o                         
 -19  21   1       1029.29        926.59        28.13 o                         
 -18  21   1          1.67         15.19        19.54 o                         
 -17  21   1       2704.46       2540.04        40.94 o                         
 -16  21   1         23.98         46.43        19.54 o                         
 -15  21   1        173.71        191.02        21.09 o                         
 -14  21   1       1735.14       1648.21        36.35 o                         
 -13  21   1         78.23         61.54        18.90 o                         
 -12  21   1       2265.92       2244.12        37.79 o                         
 -11  21   1        255.61        297.46        19.69 o                         
 -10  21   1        117.34        110.58        17.98 o                         
  -9  21   1       2951.26       2918.45        41.59 o                         
  -8  21   1          3.68         18.97        16.68 o                         
  -7  21   1       1593.32       1582.72        33.25 o                         
  -6  21   1       1062.11       1075.30        28.02 o                         
  -5  21   1         18.75         16.23        17.55 o                         
  -4  21   1       1947.24       1846.34        37.32 o                         
  -3  21   1         51.12         76.96        18.51 o                         
  -2  21   1        667.73        678.23        26.40 o                         
 -18  22   1        589.09        635.02        38.27 o                         
 -17  22   1        991.37        954.48        30.57 o                         
 -16  22   1       4349.93       4233.29        53.14 o                         
 -15  22   1       6815.89       6957.15        67.28 o                         
 -14  22   1       1459.64       1451.64        35.00 o                         
 -13  22   1         21.35         43.11        18.75 o                         
 -12  22   1       4380.28       4437.98        51.11 o                         
 -11  22   1       6384.34       6353.29        60.97 o                         
 -10  22   1       4196.40       4354.18        48.80 o                         
  -9  22   1        117.03         95.17        18.92 o                         
  -8  22   1       2349.96       2263.12        38.44 o                         
  -7  22   1       5015.22       5115.79        53.53 o                         
  -6  22   1       4914.74       4957.85        52.90 o                         
  -5  22   1       1590.03       1636.54        39.03 o                         
  -4  22   1        325.23        377.44        31.99 o                         
 -15  23   1        210.59        209.17        22.96 o                         
 -14  23   1       2408.02       2423.09        43.25 o                         
 -13  23   1         18.62         22.03        20.13 o                         
 -12  23   1       1999.68       1991.19        38.89 o                         
 -11  23   1        865.97        851.74        27.90 o                         
 -10  23   1          0.96         -3.89        18.17 o                         
  -9  23   1       2321.85       2294.03        44.38 o                         
  -8  23   1         13.49         26.43        19.62 o                         
   0   0   2      58934.11      50432.76       900.25 o                         
  -1   1   2        586.05        495.89        16.04 o                         
   0   1   2      12965.91      12890.10        86.53 o                         
  -2   2   2      18216.67      17837.76       116.11 o                         
  -1   2   2      19598.76      19283.31        97.55 o                         
   0   2   2      93635.79      92754.17       957.82 o                         
  -3   3   2      85156.13      78878.28       649.10 o                         
  -2   3   2      16796.62      17382.45        87.01 o                         
  -1   3   2         26.35         31.15         4.68 o                         
   0   3   2     102274.27      99005.45      1131.37 o                         
  -4   4   2       1741.87       2543.87        34.99 o                         
  -3   4   2      12868.87      12635.91        61.64 o                         
  -2   4   2       5869.59       6026.09        39.68 o                         
  -1   4   2      32162.64      31169.77       158.30 o                         
   0   4   2      13625.92      12741.84       104.00 o                         
  -5   5   2      75254.92      73495.90       492.30 o                         
  -4   5   2      20780.07      21466.25       110.03 o                         
  -3   5   2      28775.88      29339.07       149.98 o                         
  -2   5   2      30833.19      30349.03       151.31 o                         
  -1   5   2      31101.80      32540.17       178.56 o                         
   0   5   2     168213.19     169750.41      1295.12 o                         
  -6   6   2       7818.89       7803.84        60.67 o                         
  -5   6   2       3866.65       4102.31        29.34 o                         
  -4   6   2       3897.56       3622.82        28.85 o                         
  -3   6   2       8167.81       7260.06        45.99 o                         
  -2   6   2      15793.59      15464.08        90.62 o                         
  -1   6   2         59.07        135.38         8.13 o                         
   0   6   2       2871.53       2546.45        40.62 o                         
  -7   7   2       9057.04       9626.44        81.15 o                         
  -6   7   2      39119.32      39247.46       191.53 o                         
  -5   7   2       8834.09       8780.15        53.99 o                         
  -4   7   2      14667.38      15035.24        89.01 o                         
  -3   7   2      11657.27      11767.33        70.00 o                         
  -2   7   2      14169.11      14621.54        90.07 o                         
  -1   7   2      52308.58      53354.51       281.38 o                         
   0   7   2         86.57        175.11        20.92 o                         
  -8   8   2      68492.34      66070.14       468.74 o                         
  -7   8   2        459.63        623.41        12.96 o                         
  -6   8   2       4834.87       5385.88        40.37 o                         
  -5   8   2      56166.60      55381.00       300.91 o                         
  -4   8   2      11432.44      11217.28        70.24 o                         
  -3   8   2      78720.91      79051.27       401.75 o                         
  -2   8   2       5371.91       5610.03        42.93 o                         
  -1   8   2        737.09        663.97        14.13 o                         
   0   8   2     120107.36     120914.45       932.72 o                         
  -9   9   2      11899.65      13051.73       108.30 o                         
  -8   9   2      10086.46      10484.07        63.43 o                         
  -7   9   2       8178.53       7346.13        50.80 o                         
  -6   9   2      10148.00      10382.46        64.04 o                         
  -5   9   2      11063.05      11245.87        72.01 o                         
  -4   9   2      10980.77      10831.22        69.44 o                         
  -3   9   2      10656.79      10842.65        69.69 o                         
  -2   9   2      11768.09      11384.14        75.44 o                         
  -1   9   2      13606.56      14093.36        89.82 o                         
   0   9   2       6991.97       6966.45        74.24 o                         
 -10  10   2      54598.28      53807.87       388.94 o                         
  -9  10   2      12438.88      12911.64        76.60 o                         
  -8  10   2      28834.96      29209.50       163.55 o                         
  -7  10   2       9118.82       9620.63        65.05 o                         
  -6  10   2       7471.69       7628.62        56.29 o                         
  -5  10   2      53813.39      54314.06       297.48 o                         
  -4  10   2       9282.90       9281.34        62.69 o                         
  -3  10   2       8193.72       8792.56        62.55 o                         
  -2  10   2      32856.27      32549.15       190.24 o                         
  -1  10   2      11385.63      11721.23        81.30 o                         
   0  10   2      55646.48      55529.13       443.84 o                         
 -11  11   2       6566.55       5752.31        82.53 o                         
 -10  11   2          8.24         25.15         9.36 o                         
  -9  11   2       7040.45       6937.48        49.76 o                         
  -8  11   2      18163.61      18406.62       109.63 o                         
  -7  11   2      12964.17      13628.28        87.13 o                         
  -6  11   2       3732.86       3779.46        35.22 o                         
  -5  11   2       5727.55       5664.13        45.43 o                         
  -4  11   2      17099.90      17566.06       107.43 o                         
  -3  11   2      12188.85      12061.88        81.64 o                         
  -2  11   2       7606.55       7237.67        57.48 o                         
  -1  11   2       1022.36       1023.65        23.12 o                         
   0  11   2       6535.15       6547.26        75.21 o                         
 -12  12   2         54.36         52.44        15.99 o                         
 -11  12   2      13271.25      13056.27        80.06 o                         
 -10  12   2        416.06        505.09        15.32 o                         
  -9  12   2      10739.35      10477.03        70.57 o                         
  -8  12   2       3337.01       3509.16        35.13 o                         
  -7  12   2        781.63        775.41        19.52 o                         
  -6  12   2      14146.77      14345.70        92.30 o                         
  -5  12   2         14.75         12.47        10.15 o                         
  -4  12   2       3201.30       3256.95        33.55 o                         
  -3  12   2       6224.91       6216.22        53.54 o                         
  -2  12   2        309.41        429.23        17.44 o                         
  -1  12   2      11116.57      10883.11        77.60 o                         
   0  12   2        371.72        296.12        27.38 o                         
 -13  13   2      40013.50      38575.77       291.46 o                         
 -12  13   2        611.76        772.10        19.48 o                         
 -11  13   2       2967.07       3001.12        33.30 o                         
 -10  13   2      23829.46      23682.16       135.49 o                         
  -9  13   2       5497.91       5466.73        46.13 o                         
  -8  13   2      39994.04      39558.81       231.00 o                         
  -7  13   2        415.11        457.89        16.70 o                         
  -6  13   2        330.76        361.23        15.72 o                         
  -5  13   2      55278.15      54025.62       299.83 o                         
  -4  13   2       5123.53       5017.67        43.65 o                         
  -3  13   2      27253.42      27196.79       170.83 o                         
  -2  13   2       5170.61       5072.47        47.39 o                         
  -1  13   2        297.88        315.24        16.42 o                         
   0  13   2      30816.71      30119.30       262.25 o                         
 -14  14   2        336.19        408.22        23.85 o                         
 -13  14   2       1319.66       1305.83        24.83 o                         
 -12  14   2       7940.15       7534.21        58.46 o                         
 -11  14   2         95.89        105.83        13.13 o                         
 -10  14   2       1678.70       1688.74        26.05 o                         
  -9  14   2       5577.89       5569.11        48.87 o                         
  -8  14   2         48.45         71.96        13.12 o                         
  -7  14   2      11160.98      10878.31        93.85 o                         
  -6  14   2       1317.90       1345.25        25.03 o                         
  -5  14   2       6821.16       6613.22        55.71 o                         
  -4  14   2       7075.53       7300.27        58.20 o                         
  -3  14   2       1803.67       1828.13        30.62 o                         
  -2  14   2       4651.94       4537.36        44.25 o                         
  -1  14   2       1293.54       1234.79        27.59 o                         
   0  14   2       2077.18       1944.27        46.21 o                         
 -15  15   2      10455.47      10353.99       102.10 o                         
 -14  15   2       8524.66       8491.26        62.24 o                         
 -13  15   2       4498.91       4644.01        45.16 o                         
 -12  15   2        205.94        218.59        15.06 o                         
 -11  15   2       1754.94       1811.06        28.10 o                         
 -10  15   2      11413.09      11407.53        81.23 o                         
  -9  15   2       8479.45       8518.02        67.17 o                         
  -8  15   2       4187.29       4016.34        43.04 o                         
  -7  15   2       1133.45       1132.01        26.11 o                         
  -6  15   2       6123.26       5903.88        53.03 o                         
  -5  15   2      18061.38      18321.77       120.59 o                         
  -4  15   2       1333.16       1311.95        27.19 o                         
  -3  15   2        150.59        152.13        16.47 o                         
  -2  15   2       6859.40       6655.24        57.08 o                         
  -1  15   2       7138.88       6955.72        61.63 o                         
   0  15   2       6132.33       6201.94        95.53 o                         
 -16  16   2      13302.93      12801.78       121.47 o                         
 -15  16   2        306.66        305.31        17.71 o                         
 -14  16   2        297.72        291.14        17.59 o                         
 -13  16   2      15424.37      15384.97        99.21 o                         
 -12  16   2       5999.22       6005.96        51.35 o                         
 -11  16   2       3786.14       3873.23        40.91 o                         
 -10  16   2       2676.44       2580.89        35.92 o                         
  -9  16   2       4287.31       4300.87        47.02 o                         
  -8  16   2      26401.54      25996.06       168.23 o                         
  -7  16   2       4065.01       4089.09        46.78 o                         
  -6  16   2       4068.38       4010.99        44.26 o                         
  -5  16   2       6504.38       6442.29        57.95 o                         
  -4  16   2       5467.54       5445.14        57.71 o                         
  -3  16   2      12942.66      12534.59        89.96 o                         
  -2  16   2         47.55         28.40        16.06 o                         
  -1  16   2          0.43        -15.90        15.90 o                         
   0  16   2       9542.54       9306.47       109.30 o                         
 -17  17   2       1022.76       1125.57        38.04 o                         
 -16  17   2       5325.75       5212.96        50.27 o                         
 -15  17   2         71.64         81.04        16.61 o                         
 -14  17   2       3415.52       3316.01        39.82 o                         
 -13  17   2       2128.04       2219.44        34.47 o                         
 -12  17   2       1348.68       1310.88        29.79 o                         
 -11  17   2       4185.99       4063.05        45.10 o                         
 -10  17   2       1158.60       1207.37        28.13 o                         
  -9  17   2       2668.10       2669.21        39.53 o                         
  -8  17   2       4629.79       4739.41        51.93 o                         
  -7  17   2       2490.04       2480.05        37.14 o                         
  -6  17   2       3198.17       3180.13        41.26 o                         
  -5  17   2       4294.30       4037.94        47.26 o                         
  -4  17   2       2222.92       2159.83        35.25 o                         
  -3  17   2       4030.68       3983.99        46.16 o                         
  -2  17   2        612.39        543.69        22.46 o                         
  -1  17   2       3753.83       3688.73        47.17 o                         
   0  17   2        716.56        618.40        35.49 o                         
 -18  18   2      18750.86      18348.99       172.51 o                         
 -17  18   2       2288.52       2302.17        37.58 o                         
 -16  18   2       5826.31       5874.65        55.32 o                         
 -15  18   2       6010.29       5990.32        55.05 o                         
 -14  18   2       3858.61       3743.54        44.18 o                         
 -13  18   2      26217.37      25858.43       157.47 o                         
 -12  18   2         53.70         64.96        16.79 o                         
 -11  18   2        911.68        984.13        27.13 o                         
 -10  18   2      16418.36      16401.65       114.34 o                         
  -9  18   2       3564.89       3436.39        45.77 o                         
  -8  18   2      16870.44      16933.57       121.56 o                         
  -7  18   2       1662.01       1619.93        32.85 o                         
  -6  18   2         49.44         68.81        16.71 o                         
  -5  18   2      20320.66      19847.12       130.32 o                         
  -4  18   2       1331.01       1279.13        31.89 o                         
  -3  18   2       5324.34       5485.25        56.11 o                         
  -2  18   2       4652.66       4633.46        57.52 o                         
  -1  18   2       1767.67       1877.92        38.77 o                         
   0  18   2      16166.10      16220.31       168.31 o                         
 -19  19   2         37.83        -11.45        26.30 o                         
 -18  19   2        270.60        291.15        21.28 o                         
 -17  19   2       2423.78       2285.49        38.28 o                         
 -16  19   2        727.00        687.14        26.29 o                         
 -15  19   2       4235.79       4151.48        47.72 o                         
 -14  19   2        108.92         88.06        17.97 o                         
 -13  19   2         68.17         90.63        18.64 o                         
 -12  19   2       5190.57       5163.77        53.97 o                         
 -11  19   2        716.12        800.14        25.67 o                         
 -10  19   2       3121.37       3162.20        44.68 o                         
  -9  19   2        864.01        946.00        28.26 o                         
  -8  19   2        162.38        186.35        19.69 o                         
  -7  19   2       6246.39       6074.24        66.27 o                         
  -6  19   2         65.45         45.56        17.36 o                         
  -5  19   2         54.79         63.72        17.88 o                         
  -4  19   2       3314.27       3287.48        45.14 o                         
  -3  19   2        767.19        741.65        28.06 o                         
  -2  19   2       2384.53       2356.46        41.18 o                         
  -1  19   2        431.69        437.57        23.97 o                         
   0  19   2        180.13        206.53        33.08 o                         
 -19  20   2       3400.92       3217.41        45.29 o                         
 -18  20   2       1457.10       1517.24        34.49 o                         
 -17  20   2        360.83        378.29        22.33 o                         
 -16  20   2       1199.13       1188.93        31.00 o                         
 -15  20   2       2839.28       2858.71        42.05 o                         
 -14  20   2       4597.22       4397.96        49.71 o                         
 -13  20   2        374.87        377.67        22.92 o                         
 -12  20   2         71.79         67.16        18.94 o                         
 -11  20   2       3424.37       3353.27        47.47 o                         
 -10  20   2       3165.77       3115.77        44.30 o                         
  -9  20   2       2093.09       2123.78        40.28 o                         
  -8  20   2         16.05         19.31        18.14 o                         
  -7  20   2        675.83        743.68        24.94 o                         
  -6  20   2       3837.95       3708.21        46.62 o                         
  -5  20   2       1616.51       1654.66        35.12 o                         
  -4  20   2       1009.48       1110.60        43.07 o                         
  -3  20   2        341.97        362.58        24.67 o                         
  -2  20   2       1250.09       1291.72        35.33 o                         
  -1  20   2       3783.55       3663.06        50.80 o                         
 -18  21   2       6755.04       6516.15        64.48 o                         
 -17  21   2       2667.53       2791.97        44.22 o                         
 -16  21   2       7790.60       7433.96        68.05 o                         
 -15  21   2        256.12        258.93        21.81 o                         
 -14  21   2        235.05        224.81        21.98 o                         
 -13  21   2      12113.09      12056.84        98.43 o                         
 -12  21   2       1966.39       1928.82        39.02 o                         
 -11  21   2       3659.30       3708.85        49.04 o                         
 -10  21   2       2738.51       2733.40        44.06 o                         
  -9  21   2       2425.93       2394.47        43.50 o                         
  -8  21   2      11665.66      11423.91        85.89 o                         
  -7  21   2        291.33        292.24        22.00 o                         
  -6  21   2        207.49        219.10        21.35 o                         
  -5  21   2       6239.04       6324.82        64.66 o                         
  -4  21   2       2058.84       2146.60        43.82 o                         
  -3  21   2       6957.19       6998.22        72.13 o                         
 -16  22   2        621.19        603.88        25.93 o                         
 -15  22   2       1569.75       1545.95        37.07 o                         
 -14  22   2        574.72        556.30        26.37 o                         
 -13  22   2       1958.53       1946.53        40.51 o                         
 -12  22   2        638.78        668.48        28.25 o                         
 -11  22   2       1409.35       1303.70        33.92 o                         
 -10  22   2       1022.14       1061.15        31.64 o                         
  -9  22   2       1363.00       1317.65        35.72 o                         
  -8  22   2       1188.15       1164.81        31.76 o                         
  -7  22   2        956.20       1003.75        30.15 o                         
  -6  22   2       1106.95       1147.86        31.89 o                         
  -1   2   3      48432.96      48203.28       261.82 o                         
  -2   3   3       9455.32       9435.90        68.88 o                         
  -1   3   3      29128.37      30909.80       167.44 o                         
  -3   4   3      28470.34      29538.80       153.27 o                         
  -2   4   3      26365.42      27431.26       154.29 o                         
  -1   4   3      49762.20      53325.95       289.14 o                         
  -4   5   3      11170.95      11863.55        66.64 o                         
  -3   5   3        561.45        625.94        14.22 o                         
  -2   5   3       5006.99       5359.48        39.52 o                         
  -1   5   3       9408.61      10100.35        67.11 o                         
  -5   6   3       5335.64       5087.46        42.00 o                         
  -4   6   3      39735.45      39418.05       221.39 o                         
  -3   6   3       5710.68       5604.56        40.35 o                         
  -2   6   3      91072.33      93564.95       486.76 o                         
  -1   6   3       2193.70       2151.42        25.83 o                         
  -6   7   3      54345.47      54986.15       292.45 o                         
  -5   7   3       7211.61       7727.06        54.00 o                         
  -4   7   3      35477.13      35058.16       196.18 o                         
  -3   7   3      22701.80      21583.12       126.02 o                         
  -2   7   3       3305.16       3477.96        32.57 o                         
  -1   7   3      76321.87      78241.69       446.11 o                         
  -7   8   3       2906.38       2816.33        27.25 o                         
  -6   8   3       4679.68       4745.42        36.69 o                         
  -5   8   3        384.18        454.29        13.91 o                         
  -4   8   3       8008.63       7880.29        55.00 o                         
  -3   8   3         53.86         57.31         9.72 o                         
  -2   8   3       4675.07       4758.40        40.67 o                         
  -1   8   3       7758.68       7754.71        61.41 o                         
  -8   9   3      13255.80      13357.13        81.71 o                         
  -7   9   3      45669.78      47390.57       256.66 o                         
  -6   9   3      20468.82      20739.32       124.83 o                         
  -5   9   3       4956.34       5009.58        42.31 o                         
  -4   9   3      12710.16      13404.08        85.00 o                         
  -3   9   3      35452.59      36308.02       211.05 o                         
  -2   9   3      41438.67      42584.11       244.92 o                         
  -1   9   3      14280.78      14490.64       101.37 o                         
  -9  10   3      19004.66      19565.45       113.93 o                         
  -8  10   3       3186.43       3231.16        32.67 o                         
  -7  10   3       1017.30       1027.55        21.28 o                         
  -6  10   3      14521.64      15306.78       100.03 o                         
  -5  10   3       1480.63       1551.06        23.89 o                         
  -4  10   3      12411.58      12886.56        86.58 o                         
  -3  10   3        772.10        785.85        19.41 o                         
  -2  10   3        254.15        278.29        14.13 o                         
  -1  10   3      16898.47      17296.13       118.80 o                         
 -10  11   3      10313.64      10292.13        71.28 o                         
  -9  11   3      20947.32      21107.31       126.26 o                         
  -8  11   3       1225.17       1169.13        23.52 o                         
  -7  11   3      33736.25      33258.12       197.81 o                         
  -6  11   3        249.58        271.52        14.62 o                         
  -5  11   3        229.28        248.36        15.34 o                         
  -4  11   3      31561.23      31587.92       188.44 o                         
  -3  11   3       2571.34       2511.85        32.46 o                         
  -2  11   3      19746.66      20084.27       130.89 o                         
  -1  11   3       5347.95       5495.27        55.36 o                         
 -11  12   3      30899.46      31394.51       180.73 o                         
 -10  12   3       5492.76       5695.02        48.49 o                         
  -9  12   3       7883.25       7929.53        59.57 o                         
  -8  12   3       7326.26       7181.64        60.51 o                         
  -7  12   3       3604.68       3615.62        39.11 o                         
  -6  12   3      40220.41      40477.30       230.86 o                         
  -5  12   3       2338.28       2389.41        31.62 o                         
  -4  12   3       5110.36       5289.03        48.80 o                         
  -3  12   3      14737.77      14648.49        99.30 o                         
  -2  12   3       7534.24       7733.62        63.92 o                         
  -1  12   3      28798.82      28965.82       189.50 o                         
 -12  13   3         30.29         50.05        13.73 o                         
 -11  13   3         13.97         31.79        13.67 o                         
 -10  13   3         30.05         73.79        13.26 o                         
  -9  13   3        205.25        237.20        15.99 o                         
  -8  13   3        183.53        208.01        15.39 o                         
  -7  13   3        577.20        581.52        19.70 o                         
  -6  13   3        580.80        580.84        18.75 o                         
  -5  13   3        235.70        224.32        14.78 o                         
  -4  13   3        517.67        497.78        18.69 o                         
  -3  13   3         20.04         29.07        13.92 o                         
  -2  13   3         24.31         12.70        14.85 o                         
  -1  13   3       1529.71       1509.62        33.16 o                         
 -13  14   3        198.80        190.27        16.42 o                         
 -12  14   3      24193.78      24062.74       149.89 o                         
 -11  14   3       6451.34       6313.71        54.58 o                         
 -10  14   3       6525.00       6585.38        56.73 o                         
  -9  14   3       5418.10       5569.26        52.90 o                         
  -8  14   3       1698.33       1616.41        31.43 o                         
  -7  14   3      25495.47      25566.41       156.10 o                         
  -6  14   3       4550.51       4487.52        44.93 o                         
  -5  14   3       1654.99       1693.32        29.78 o                         
  -4  14   3      12035.72      11893.40        87.34 o                         
  -3  14   3       8782.56       8620.34        71.76 o                         
  -2  14   3      20492.20      20361.21       138.16 o                         
  -1  14   3         79.48         72.68        18.55 o                         
 -14  15   3      16490.92      16423.29       113.77 o                         
 -13  15   3         20.27         40.75        15.90 o                         
 -12  15   3       5137.70       5221.22        60.07 o                         
 -11  15   3       8463.65       8679.62        85.32 o                         
 -10  15   3        137.81        186.53        17.82 o                         
  -9  15   3      13421.79      13569.31       100.78 o                         
  -8  15   3       1838.41       1910.73        33.52 o                         
  -7  15   3       1775.57       1838.37        36.15 o                         
  -6  15   3      15448.67      15156.94       103.21 o                         
  -5  15   3        920.25        946.22        28.39 o                         
  -4  15   3      11288.60      11648.67        90.12 o                         
  -3  15   3       4034.92       3913.99        45.28 o                         
  -2  15   3         51.84         35.85        17.27 o                         
  -1  15   3      15981.85      16153.95       129.33 o                         
 -15  16   3       2667.80       2612.95        41.17 o                         
 -14  16   3       6660.96       6495.37        59.09 o                         
 -13  16   3        179.43        174.63        17.86 o                         
 -12  16   3      13309.96      13306.30        98.70 o                         
 -11  16   3        589.60        608.03        23.36 o                         
 -10  16   3       1288.31       1342.16        31.66 o                         
  -9  16   3       9184.34       9091.52        81.45 o                         
  -8  16   3        431.49        478.82        21.26 o                         
  -7  16   3      10006.04      10110.32        78.11 o                         
  -6  16   3       2621.44       2654.50        41.21 o                         
  -5  16   3        219.42        239.55        18.26 o                         
  -4  16   3       8988.92       8745.76        73.12 o                         
  -3  16   3        288.97        316.78        21.24 o                         
  -2  16   3       3156.88       3074.02        48.60 o                         
  -1  16   3       5214.65       5288.20        74.74 o                         
 -16  17   3       7114.90       7078.95        63.87 o                         
 -15  17   3       4776.95       4818.89        62.32 o                         
 -14  17   3      10493.87      10512.99        83.70 o                         
 -13  17   3          4.17         -5.71        16.93 o                         
 -12  17   3        694.35        674.07        23.68 o                         
 -11  17   3      14310.73      14492.11       108.98 o                         
 -10  17   3       6271.09       6071.82        61.66 o                         
  -9  17   3       3383.69       3245.12        45.09 o                         
  -8  17   3       3070.32       3005.11        42.61 o                         
  -7  17   3       6276.77       6135.41        58.46 o                         
  -6  17   3      15134.00      14992.66       105.57 o                         
  -5  17   3       1530.75       1476.58        33.17 o                         
  -4  17   3         13.31         14.87        16.89 o                         
  -3  17   3       8409.46       8568.90        79.58 o                         
  -2  17   3       4774.74       4719.02        57.66 o                         
  -1  17   3       8843.08       8969.60        88.76 o                         
 -17  18   3        667.81        746.47        28.00 o                         
 -16  18   3         21.56         23.42        18.52 o                         
 -15  18   3        173.84        139.21        19.72 o                         
 -14  18   3         77.77        112.66        19.35 o                         
 -13  18   3         25.04          8.91        17.48 o                         
 -12  18   3       1245.51       1311.61        34.11 o                         
 -11  18   3          7.96         -1.81        17.49 o                         
 -10  18   3         19.02         20.79        17.97 o                         
  -9  18   3        740.12        764.26        26.58 o                         
  -8  18   3          4.09        -12.43        16.29 o                         
  -7  18   3        245.75        317.70        20.85 o                         
  -6  18   3       1318.30       1339.08        32.10 o                         
  -5  18   3         53.65         86.63        18.29 o                         
  -4  18   3        675.37        782.04        30.54 o                         
  -3  18   3         75.34         65.43        19.94 o                         
  -2  18   3          2.49         -3.67        20.47 o                         
  -1  18   3        326.04        362.35        27.45 o                         
 -18  19   3         57.33         71.29        20.35 o                         
 -17  19   3       8066.41       7930.40        72.05 o                         
 -16  19   3       2012.15       1981.89        40.90 o                         
 -15  19   3       7452.73       7484.61        74.21 o                         
 -14  19   3       1282.18       1309.05        35.24 o                         
 -13  19   3        515.99        462.13        25.03 o                         
 -12  19   3      13954.45      13927.85       109.32 o                         
 -11  19   3       1639.20       1652.30        40.80 o                         
 -10  19   3       3892.39       3899.57        52.00 o                         
  -9  19   3       2559.00       2503.16        42.53 o                         
  -8  19   3        713.23        737.62        26.08 o                         
  -7  19   3      10399.79      10579.16        95.25 o                         
  -6  19   3        238.05        250.07        21.97 o                         
  -5  19   3       1006.93       1066.58        33.31 o                         
  -4  19   3       6072.61       6195.81        66.81 o                         
  -3  19   3       1362.12       1388.32        36.51 o                         
  -2  19   3       7975.47       7886.87        77.57 o                         
  -1  19   3         83.15        100.16        23.14 o                         
 -18  20   3        556.58        624.16        27.55 o                         
 -17  20   3       3418.73       3464.32        58.56 o                         
 -16  20   3       3523.84       3440.68        52.13 o                         
 -15  20   3        345.27        417.58        28.61 o                         
 -14  20   3      11172.72      11153.29        95.85 o                         
 -13  20   3         57.03         71.35        22.52 o                         
 -12  20   3        934.77        950.32        31.84 o                         
 -11  20   3       5494.48       5592.43        63.36 o                         
 -10  20   3        748.15        757.50        28.78 o                         
  -9  20   3       7060.59       7102.35        70.25 o                         
  -8  20   3        193.17        189.20        21.63 o                         
  -7  20   3          1.58        -20.55        20.55 o                         
  -6  20   3       8321.88       8520.67        76.28 o                         
  -5  20   3        402.68        488.12        25.20 o                         
  -4  20   3       2895.46       3045.71        50.36 o                         
  -3  20   3       3162.46       3184.60        51.04 o                         
  -2  20   3        171.55        192.65        24.31 o                         
 -16  21   3        106.14        101.57        22.00 o                         
 -15  21   3        291.48        319.35        25.71 o                         
 -14  21   3       1703.94       1582.42        39.40 o                         
 -13  21   3         56.94         58.97        21.32 o                         
 -12  21   3       1904.16       1860.35        42.71 o                         
 -11  21   3        261.23        194.85        23.22 o                         
 -10  21   3         21.60         32.70        20.81 o                         
  -9  21   3       1749.35       1788.58        44.48 o                         
  -8  21   3         53.13         40.28        21.76 o                         
  -7  21   3       1215.84       1209.62        37.32 o                         
  -6  21   3        273.75        280.00        24.13 o                         
  -5  21   3          5.50         10.39        21.34 o                         
 -13  22   3         82.53         74.59        23.97 o                         
 -12  22   3       2619.51       2651.03        48.56 o                         
 -11  22   3       4819.72       4797.22        60.58 o                         
 -10  22   3       3446.67       3465.56        52.76 o                         
  -9  22   3         45.10         79.19        21.81 o                         
   0   0   4     100608.96      95718.75      1583.21 o                         
  -1   1   4       5958.87       5652.59        73.84 o                         
   0   1   4       4983.41       4782.90        60.90 o                         
  -2   2   4      33602.05      33157.92       310.71 o                         
  -1   2   4      18179.17      18457.45       125.67 o                         
   0   2   4      24209.64      24323.76       218.85 o                         
  -3   3   4      34494.67      32211.37       251.77 o                         
  -2   3   4        692.89        707.64        17.48 o                         
  -1   3   4        820.63        787.40        18.48 o                         
   0   3   4      26065.59      24042.64       216.89 o                         
  -4   4   4      15543.43      15496.61       132.21 o                         
  -3   4   4      20040.99      19662.62       117.76 o                         
  -2   4   4       2302.64       2215.82        26.32 o                         
  -1   4   4      18813.27      18712.07       115.97 o                         
   0   4   4        880.71        564.28        23.25 o                         
  -5   5   4      87241.36      84237.22       699.86 o                         
  -4   5   4       4013.30       4128.34        36.44 o                         
  -3   5   4      20586.61      21784.27       129.08 o                         
  -2   5   4      18988.14      19906.29       123.32 o                         
  -1   5   4       3517.81       3663.43        35.60 o                         
   0   5   4      64541.13      65806.98       554.46 o                         
  -6   6   4        615.16        395.02        22.73 o                         
  -5   6   4        834.96       1000.79        19.24 o                         
  -4   6   4       9463.17       9119.97        63.49 o                         
  -3   6   4       6434.30       5675.85        43.81 o                         
  -2   6   4      14704.19      14365.10        94.23 o                         
  -1   6   4       1560.04       1482.77        25.79 o                         
   0   6   4       2135.31       1853.63        39.85 o                         
  -7   7   4       1805.21       1751.39        34.92 o                         
  -6   7   4      20017.82      20231.63       119.38 o                         
  -5   7   4       2846.95       2907.51        31.32 o                         
  -4   7   4       2870.93       2538.92        27.45 o                         
  -3   7   4       4368.20       4368.50        37.33 o                         
  -2   7   4       1656.61       1627.97        24.06 o                         
  -1   7   4      14308.72      14148.72       100.11 o                         
   0   7   4        946.41       1088.47        34.56 o                         
  -8   8   4      60320.76      59400.21       453.05 o                         
  -7   8   4        622.97        715.47        18.13 o                         
  -6   8   4       4575.67       4821.40        41.62 o                         
  -5   8   4      33554.86      33547.87       187.05 o                         
  -4   8   4       8411.79       8803.14        60.87 o                         
  -3   8   4      34537.41      34745.89       205.02 o                         
  -2   8   4       2561.57       2684.01        32.35 o                         
  -1   8   4       1077.59       1162.60        25.42 o                         
   0   8   4      58079.02      57952.63       495.39 o                         
  -9   9   4       5376.33       5518.76        66.29 o                         
  -8   9   4       4630.02       4691.92        42.11 o                         
  -7   9   4      12309.54      11610.09        81.19 o                         
  -6   9   4       3273.61       3227.47        36.57 o                         
  -5   9   4       8306.97       8144.90        60.09 o                         
  -4   9   4       4344.58       4664.63        43.50 o                         
  -3   9   4       1559.91       1521.44        25.79 o                         
  -2   9   4       8104.74       7786.79        64.01 o                         
  -1   9   4       4039.74       4231.72        45.60 o                         
   0   9   4       8454.88       8396.87        98.73 o                         
 -10  10   4      37692.35      36295.64       290.92 o                         
  -9  10   4       8247.63       8249.98        61.88 o                         
  -8  10   4      15480.74      15061.89        98.81 o                         
  -7  10   4       4465.25       4620.78        44.70 o                         
  -6  10   4       1345.41       1248.07        24.56 o                         
  -5  10   4      29264.40      28578.47       173.66 o                         
  -4  10   4       2624.25       2671.08        33.15 o                         
  -3  10   4       1999.86       2164.71        30.68 o                         
  -2  10   4      17000.29      17247.61       121.20 o                         
  -1  10   4       7175.22       7317.27        64.93 o                         
   0  10   4      25933.95      26929.82       252.37 o                         
 -11  11   4      10174.13       9646.58       100.18 o                         
 -10  11   4        157.61        177.68        14.55 o                         
  -9  11   4       6175.21       6016.97        51.96 o                         
  -8  11   4      11353.42      10955.91        80.86 o                         
  -7  11   4       9214.71       9333.11        71.75 o                         
  -6  11   4        209.96        231.09        15.70 o                         
  -5  11   4        499.46        531.07        20.95 o                         
  -4  11   4       7220.07       7410.60        60.78 o                         
  -3  11   4      10606.87      10336.59        77.24 o                         
  -2  11   4       3974.74       3894.68        46.27 o                         
  -1  11   4         14.16         29.99        16.44 o                         
   0  11   4       3407.62       3452.69        63.79 o                         
 -12  12   4         59.28         32.90        20.54 o                         
 -11  12   4      11946.25      12018.26        83.96 o                         
 -10  12   4         79.34        156.26        15.54 o                         
  -9  12   4       5308.62       5273.51        51.11 o                         
  -8  12   4       1082.10       1216.94        28.00 o                         
  -7  12   4        159.26        223.14        16.08 o                         
  -6  12   4       5552.05       5765.73        51.12 o                         
  -5  12   4         13.36         31.21        14.45 o                         
  -4  12   4       1097.28       1192.00        26.64 o                         
  -3  12   4       7775.85       7475.28        64.57 o                         
  -2  12   4        329.89        401.26        20.90 o                         
  -1  12   4       6861.63       6925.08        66.42 o                         
   0  12   4        630.18        545.09        33.89 o                         
 -13  13   4      30861.14      29371.58       247.90 o                         
 -12  13   4       1993.36       2031.06        34.55 o                         
 -11  13   4       6178.68       6311.59        56.49 o                         
 -10  13   4      20044.36      19757.77       128.30 o                         
  -9  13   4       4808.34       4845.35        55.54 o                         
  -8  13   4      28229.92      27935.56       175.14 o                         
  -7  13   4         34.58         46.48        15.28 o                         
  -6  13   4        180.11        205.55        19.90 o                         
  -5  13   4      24596.87      23985.96       158.60 o                         
  -4  13   4       6207.43       6213.78        57.32 o                         
  -3  13   4      18297.93      18316.93       126.63 o                         
  -2  13   4       5571.83       5559.73        61.40 o                         
  -1  13   4       1153.14       1220.01        32.68 o                         
   0  13   4      35707.51      35826.63       332.12 o                         
 -14  14   4       1323.70       1351.47        51.23 o                         
 -13  14   4       1050.50       1111.44        28.82 o                         
 -12  14   4       4229.89       3926.25        44.03 o                         
 -11  14   4        149.50        155.13        17.34 o                         
 -10  14   4       5193.70       5066.00        52.84 o                         
  -9  14   4       2761.36       2643.39        38.71 o                         
  -8  14   4       1257.09       1345.17        31.80 o                         
  -7  14   4       6097.84       6155.88        57.98 o                         
  -6  14   4         26.65         60.03        16.20 o                         
  -5  14   4       4025.43       3992.92        45.65 o                         
  -4  14   4       1458.10       1480.13        31.18 o                         
  -3  14   4        208.60        222.97        20.20 o                         
  -2  14   4       9062.92       8487.34        78.43 o                         
  -1  14   4       1445.41       1475.51        36.90 o                         
   0  14   4        727.27        696.64        43.62 o                         
 -15  15   4       3614.46       3531.98        92.30 o                         
 -14  15   4       3543.51       3338.51        45.58 o                         
 -13  15   4       6009.87       5908.12        56.28 o                         
 -12  15   4         13.06         20.09        15.92 o                         
 -11  15   4       2130.49       2234.23        38.22 o                         
 -10  15   4      10889.50      10846.80        86.21 o                         
  -9  15   4       4068.62       3929.82        48.51 o                         
  -8  15   4       2365.33       2257.02        37.37 o                         
  -7  15   4       2144.65       2015.79        36.07 o                         
  -6  15   4       5508.53       5523.72        56.82 o                         
  -5  15   4       8878.99       8874.39        74.35 o                         
  -4  15   4       1183.03       1206.76        30.17 o                         
  -3  15   4         45.89         70.94        19.30 o                         
  -2  15   4       5918.20       5888.22        64.95 o                         
  -1  15   4       4259.61       4252.67        56.07 o                         
   0  15   4       4489.44       4597.80        82.96 o                         
 -16  16   4       7517.28       6990.07       106.82 o                         
 -15  16   4         94.25        135.80        20.90 o                         
 -14  16   4         45.70         47.67        18.70 o                         
 -13  16   4       6818.90       6483.50        64.28 o                         
 -12  16   4       3315.30       3323.69        46.28 o                         
 -11  16   4       5971.01       6030.98        61.29 o                         
 -10  16   4        907.87        836.25        27.18 o                         
  -9  16   4       1221.95       1180.24        33.16 o                         
  -8  16   4      11057.59      10980.40        87.76 o                         
  -7  16   4       1812.88       1801.64        36.66 o                         
  -6  16   4       1421.46       1342.10        33.31 o                         
  -5  16   4       4612.60       4750.49        52.79 o                         
  -4  16   4       3427.66       3431.64        46.79 o                         
  -3  16   4       8277.47       7905.54        77.96 o                         
  -2  16   4         25.07         61.55        21.91 o                         
  -1  16   4         80.96        141.21        23.15 o                         
   0  16   4       6897.09       6919.55       111.77 o                         
 -17  17   4        431.07        437.86        38.75 o                         
 -16  17   4       2906.13       2832.32        51.28 o                         
 -15  17   4        719.44        616.97        24.88 o                         
 -14  17   4       2294.68       2179.63        40.43 o                         
 -13  17   4       2810.97       2728.97        44.44 o                         
 -12  17   4        370.26        380.67        23.49 o                         
 -11  17   4       4076.45       3914.30        50.68 o                         
 -10  17   4        930.95        915.67        28.87 o                         
  -9  17   4       1721.75       1816.08        38.74 o                         
  -8  17   4       2644.81       2647.24        45.25 o                         
  -7  17   4        460.99        487.86        24.41 o                         
  -6  17   4       4902.16       4676.89        63.57 o                         
  -5  17   4        343.81        377.88        22.66 o                         
  -4  17   4       2336.16       2265.66        40.81 o                         
  -3  17   4       2483.53       2412.86        46.91 o                         
  -2  17   4        562.60        527.70        29.11 o                         
  -1  17   4       3491.74       3434.39        60.81 o                         
   0  17   4        728.68        708.42        45.22 o                         
 -18  18   4      10926.14      10380.26       151.06 o                         
 -17  18   4        792.32        929.97        35.50 o                         
 -16  18   4       4067.15       4076.33        62.50 o                         
 -15  18   4       4880.29       4780.24        82.11 o                         
 -14  18   4        691.02        735.41        28.57 o                         
 -13  18   4      12618.01      12502.36       106.34 o                         
 -12  18   4         13.47         34.38        20.42 o                         
 -11  18   4        225.07        217.10        22.45 o                         
 -10  18   4      11033.05      10945.52        91.30 o                         
  -9  18   4       3365.28       3274.96        48.08 o                         
  -8  18   4      11485.29      11508.23        98.13 o                         
  -7  18   4        309.58        381.38        24.28 o                         
  -6  18   4         76.86        130.57        22.14 o                         
  -5  18   4      14788.36      14668.12       111.27 o                         
  -4  18   4       1347.77       1351.98        37.44 o                         
  -3  18   4       5740.12       5835.63        71.72 o                         
  -2  18   4       3884.24       3827.15        59.68 o                         
  -1  18   4        594.33        640.47        44.27 o                         
   0  18   4      10299.64      10429.98       149.11 o                         
 -17  19   4       1942.08       1838.49        44.08 o                         
 -16  19   4        260.13        247.37        27.35 o                         
 -15  19   4       3097.95       2995.10        52.08 o                         
 -14  19   4        157.78        149.49        22.38 o                         
 -13  19   4          3.13         -6.73        20.12 o                         
 -12  19   4       3466.49       3474.91        55.70 o                         
 -11  19   4        336.45        409.14        24.91 o                         
 -10  19   4        717.31        847.96        29.89 o                         
  -9  19   4        791.09        882.98        32.89 o                         
  -8  19   4        542.12        597.94        27.72 o                         
  -7  19   4       2862.99       2852.81        47.06 o                         
  -6  19   4         50.34         73.50        22.16 o                         
  -5  19   4        291.11        330.18        24.13 o                         
  -4  19   4       2967.44       2957.15        60.06 o                         
  -3  19   4        143.02        151.68        25.59 o                         
  -2  19   4       2078.98       2129.53        54.71 o                         
 -15  20   4       1233.67       1202.72        36.55 o                         
 -14  20   4       1703.67       1738.00        42.07 o                         
 -13  20   4        224.24        267.06        24.39 o                         
 -12  20   4         87.75         69.76        21.89 o                         
 -11  20   4       1965.36       1929.24        42.44 o                         
 -10  20   4       2090.63       2076.00        44.97 o                         
  -9  20   4       2686.49       2700.56        50.03 o                         
  -8  20   4         64.42         91.72        22.30 o                         
  -7  20   4        157.98        180.75        24.49 o                         
  -6  20   4       2205.52       2214.69        45.55 o                         
  -5  20   4       1439.27       1498.81        39.57 o                         
 -11  21   4       1623.57       1568.40        42.36 o                         
 -10  21   4       2382.09       2233.76        51.63 o                         
  -1   2   5      30225.34      30953.12       238.52 o                         
  -2   3   5      14843.63      15152.16       114.34 o                         
  -1   3   5       4642.26       4855.58        47.59 o                         
  -3   4   5      27052.99      28705.19       178.58 o                         
  -2   4   5      18304.24      19322.30       127.57 o                         
  -1   4   5      15157.73      15483.48       105.07 o                         
  -4   5   5       2632.61       2639.79        33.22 o                         
  -3   5   5       1872.83       1979.24        27.83 o                         
  -2   5   5         22.82          7.07        11.29 o                         
  -1   5   5       5837.82       5740.43        51.32 o                         
  -5   6   5       4553.55       4603.50        44.81 o                         
  -4   6   5      34719.64      34976.46       202.31 o                         
  -3   6   5       5191.39       5377.67        47.31 o                         
  -2   6   5      23564.18      23565.81       143.07 o                         
  -1   6   5       3254.56       3300.97        40.75 o                         
  -6   7   5      44997.82      45264.41       250.33 o                         
  -5   7   5        405.21        551.00        17.52 o                         
  -4   7   5       7948.38       8078.06        60.06 o                         
  -3   7   5      13601.84      13522.37        88.35 o                         
  -2   7   5       1424.75       1502.83        26.66 o                         
  -1   7   5      29913.27      30727.49       198.80 o                         
  -7   8   5       3822.72       3740.82        38.95 o                         
  -6   8   5       1567.48       1531.04        28.35 o                         
  -5   8   5        155.54        176.13        13.42 o                         
  -4   8   5       4410.26       4202.96        39.90 o                         
  -3   8   5        159.69        218.81        14.81 o                         
  -2   8   5       1695.35       1737.76        31.09 o                         
  -1   8   5       1990.79       1963.66        33.70 o                         
  -8   9   5       8641.97       8633.45        65.59 o                         
  -7   9   5      21454.13      20995.85       132.01 o                         
  -6   9   5       9663.06       9616.95        71.09 o                         
  -5   9   5       2964.27       2911.06        33.23 o                         
  -4   9   5       1606.66       1689.23        28.08 o                         
  -3   9   5       6660.66       6795.32        56.60 o                         
  -2   9   5      16440.80      16782.40       121.23 o                         
  -1   9   5       3057.11       3161.89        40.70 o                         
  -9  10   5      10508.53      10691.04        77.20 o                         
  -8  10   5        198.80        217.46        15.94 o                         
  -7  10   5       2005.87       1984.31        31.39 o                         
  -6  10   5       5087.54       5294.93        48.43 o                         
  -5  10   5         52.87         45.95        14.32 o                         
  -4  10   5      10939.40      11101.47        83.27 o                         
  -3  10   5        885.29        871.99        25.76 o                         
  -2  10   5        880.19        922.74        27.04 o                         
  -1  10   5       7471.32       7628.36        67.25 o                         
 -10  11   5       2691.33       2681.60        35.98 o                         
  -9  11   5      17366.62      16980.99       116.97 o                         
  -8  11   5       2113.68       1959.37        33.42 o                         
  -7  11   5      13841.50      13693.15        98.55 o                         
  -6  11   5        871.50        908.62        24.55 o                         
  -5  11   5        877.87        839.20        24.27 o                         
  -4  11   5      18411.97      18258.15       123.33 o                         
  -3  11   5        707.09        698.76        24.76 o                         
  -2  11   5      10184.70      10220.83        86.14 o                         
  -1  11   5       3715.32       3867.44        49.40 o                         
 -11  12   5      14184.52      14265.00       100.59 o                         
 -10  12   5       3910.30       3777.08        46.71 o                         
  -9  12   5      15453.35      15650.84       111.03 o                         
  -8  12   5       2840.10       2818.91        40.33 o                         
  -7  12   5       1149.81       1177.90        28.76 o                         
  -6  12   5      17298.45      17003.44       121.35 o                         
  -5  12   5       2867.24       2802.41        38.97 o                         
  -4  12   5       4780.57       4780.00        53.23 o                         
  -3  12   5       7118.80       7061.33        70.64 o                         
  -2  12   5       3120.20       3218.21        46.40 o                         
  -1  12   5      16561.64      16859.75       122.77 o                         
 -12  13   5         19.77         22.63        17.05 o                         
 -11  13   5        113.54        114.14        18.62 o                         
 -10  13   5          4.91         48.41        16.99 o                         
  -9  13   5       1077.98        994.97        27.51 o                         
  -8  13   5        145.24        139.51        18.05 o                         
  -7  13   5          2.04          6.89        15.64 o                         
  -6  13   5        158.13        152.16        18.91 o                         
  -5  13   5        581.85        592.65        22.61 o                         
  -4  13   5        416.84        389.08        22.64 o                         
  -3  13   5        108.17        119.08        20.17 o                         
  -2  13   5         31.43         25.68        18.82 o                         
  -1  13   5          9.09         33.65        20.45 o                         
 -13  14   5         25.39        -17.39        17.39 o                         
 -12  14   5       8956.57       8910.34        78.48 o                         
 -11  14   5       3600.11       3734.33        47.74 o                         
 -10  14   5       7297.49       6948.28        65.77 o                         
  -9  14   5       1661.11       1688.36        35.06 o                         
  -8  14   5       3121.70       2960.68        42.77 o                         
  -7  14   5      17865.99      17887.44       130.38 o                         
  -6  14   5       3098.84       2955.97        44.69 o                         
  -5  14   5       2366.08       2349.12        38.65 o                         
  -4  14   5       6448.76       6424.91        67.22 o                         
  -3  14   5       3496.14       3451.20        50.25 o                         
  -2  14   5      12432.72      12537.27       105.42 o                         
  -1  14   5         18.10         43.85        23.39 o                         
 -14  15   5       7216.11       7229.50        68.59 o                         
 -13  15   5          2.84          4.47        19.27 o                         
 -12  15   5       2530.61       2478.20        44.50 o                         
 -11  15   5       5273.13       5481.45        59.28 o                         
 -10  15   5        147.29        183.99        20.16 o                         
  -9  15   5      12565.65      12683.26        98.81 o                         
  -8  15   5        204.54        191.90        22.22 o                         
  -7  15   5        970.87       1044.08        31.82 o                         
  -6  15   5       8324.19       8072.06        73.81 o                         
  -5  15   5        147.45        190.06        21.89 o                         
  -4  15   5       6605.75       6850.65        71.61 o                         
  -3  15   5       2755.29       2769.95        47.65 o                         
  -2  15   5          5.21         40.29        22.31 o                         
  -1  15   5       7051.81       7226.30        77.20 o                         
 -15  16   5       1532.80       1668.52        45.15 o                         
 -14  16   5       2634.41       2753.01        47.87 o                         
 -13  16   5          4.60         18.30        20.86 o                         
 -12  16   5       6149.41       6176.65        64.72 o                         
 -11  16   5        400.60        396.51        24.13 o                         
 -10  16   5        440.53        479.91        24.89 o                         
  -9  16   5       6975.84       6892.97        70.01 o                         
  -8  16   5         27.88         28.62        20.82 o                         
  -7  16   5       5215.76       5124.11        61.32 o                         
  -6  16   5       1026.64       1077.37        31.82 o                         
  -5  16   5        265.81        273.77        23.83 o                         
  -4  16   5       6874.27       6949.89        73.62 o                         
  -3  16   5        177.57        192.16        24.27 o                         
  -2  16   5       3252.59       3291.94        53.99 o                         
  -1  16   5       1061.39       1199.10        38.16 o                         
 -16  17   5       4437.33       4515.04        59.70 o                         
 -15  17   5       3458.91       3601.45        54.25 o                         
 -14  17   5       5326.38       5160.27        63.46 o                         
 -13  17   5         57.07         57.01        20.92 o                         
 -12  17   5       1056.36       1130.25        33.28 o                         
 -11  17   5       8837.35       8776.10        80.54 o                         
 -10  17   5       3027.79       2917.66        47.05 o                         
  -9  17   5       1331.69       1401.38        38.90 o                         
  -8  17   5       2126.12       2186.72        45.05 o                         
  -7  17   5       3011.68       2913.09        47.41 o                         
  -6  17   5       9098.04       9172.64        85.16 o                         
  -5  17   5       1083.77       1127.26        36.83 o                         
  -4  17   5        152.23        179.45        24.89 o                         
  -3  17   5       5327.87       5445.40        68.04 o                         
  -2  17   5       4014.91       4297.72        62.18 o                         
  -1  17   5       5280.03       5422.19        70.08 o                         
 -15  18   5         61.79         80.62        22.90 o                         
 -14  18   5        645.31        648.13        28.49 o                         
 -13  18   5         73.18         80.79        21.81 o                         
 -12  18   5        394.31        422.42        25.68 o                         
 -11  18   5        144.28        176.92        22.87 o                         
 -10  18   5          5.85         64.73        21.34 o                         
  -9  18   5        668.34        726.65        31.88 o                         
  -8  18   5         37.78         34.58        24.87 o                         
  -7  18   5         96.27        100.29        22.13 o                         
  -6  18   5        129.99        139.30        23.50 o                         
  -5  18   5          0.27        -23.48        23.48 o                         
  -4  18   5        176.78        246.55        26.76 o                         
  -3  18   5         45.04         43.11        24.54 o                         
 -13  19   5        199.43        235.41        27.54 o                         
 -12  19   5       6581.36       6528.36        83.39 o                         
 -11  19   5        366.09        441.63        26.62 o                         
 -10  19   5       2025.65       1968.91        46.68 o                         
  -9  19   5       2603.37       2625.77        52.77 o                         
  -8  19   5       1069.87       1084.89        36.06 o                         
  -7  19   5       8399.67       8234.25        82.90 o                         
  -6  19   5        196.15        167.13        30.73 o                         
   0   0   6      48493.12      45526.78       804.72 o                         
  -1   1   6        683.32        614.53        37.33 o                         
   0   1   6       1217.46       1204.74        59.42 o                         
  -2   2   6       8636.95       8338.94       131.88 o                         
  -1   2   6      10548.99      10697.83       104.22 o                         
   0   2   6       6501.70       6871.54       104.50 o                         
  -3   3   6      18793.80      17386.91       201.35 o                         
  -2   3   6        222.04        218.58        18.98 o                         
  -1   3   6         43.98         13.13        15.64 o                         
   0   3   6      21476.06      20412.32       198.72 o                         
  -4   4   6       2851.24       2704.33        59.46 o                         
  -3   4   6       5774.90       5828.74        60.09 o                         
  -2   4   6        689.30        688.59        23.69 o                         
  -1   4   6       5915.44       5790.35        52.51 o                         
   0   4   6       4724.96       4448.88        63.60 o                         
  -5   5   6      29163.11      28379.57       283.54 o                         
  -4   5   6       3071.87       3183.46        45.65 o                         
  -3   5   6       9345.76       9620.40        74.75 o                         
  -2   5   6      11822.40      12030.45        92.70 o                         
  -1   5   6       3069.75       3125.25        41.49 o                         
   0   5   6      24305.85      24878.19       222.79 o                         
  -6   6   6       1625.72       1342.75        44.03 o                         
  -5   6   6         94.25         98.44        16.71 o                         
  -4   6   6       6498.55       6305.08        57.46 o                         
  -3   6   6       1267.25       1112.59        25.62 o                         
  -2   6   6       3281.88       3119.82        39.03 o                         
  -1   6   6        488.11        533.27        23.22 o                         
   0   6   6        687.26        550.87        32.94 o                         
  -7   7   6        976.25        952.47        37.22 o                         
  -6   7   6       8605.17       8782.52        71.79 o                         
  -5   7   6       1475.01       1470.10        28.84 o                         
  -4   7   6       3462.56       3147.43        39.88 o                         
  -3   7   6       2382.92       2094.78        31.80 o                         
  -2   7   6       1698.32       1608.15        32.10 o                         
  -1   7   6       7025.95       6946.87        67.14 o                         
   0   7   6        851.13        907.94        48.03 o                         
  -8   8   6      29274.28      27870.93       237.24 o                         
  -7   8   6        890.17        886.87        25.10 o                         
  -6   8   6       1132.76       1214.32        27.54 o                         
  -5   8   6      20789.96      20249.64       130.28 o                         
  -4   8   6       1422.00       1564.14        29.11 o                         
  -3   8   6      15942.39      15700.64       109.80 o                         
  -2   8   6       1385.56       1471.51        34.67 o                         
  -1   8   6        128.55        160.52        18.68 o                         
   0   8   6      19805.85      20079.82       203.46 o                         
  -9   9   6       1322.28       1402.17        42.50 o                         
  -8   9   6       2792.65       2870.38        39.19 o                         
  -7   9   6       3512.08       3174.53        40.10 o                         
  -6   9   6       2146.66       2144.91        34.32 o                         
  -5   9   6       3988.24       3937.38        42.43 o                         
  -4   9   6       3948.59       3843.08        44.05 o                         
  -3   9   6       3727.98       3836.00        47.68 o                         
  -2   9   6       3579.12       3300.14        47.00 o                         
  -1   9   6       2352.46       2435.56        41.13 o                         
   0   9   6       2618.52       2570.80        62.84 o                         
 -10  10   6      12417.09      11719.63       122.04 o                         
  -9  10   6       3509.40       3429.13        42.88 o                         
  -8  10   6       6968.51       6874.75        63.91 o                         
  -7  10   6       2281.18       2340.64        35.84 o                         
  -6  10   6       1549.62       1516.60        29.92 o                         
  -5  10   6      17100.12      16626.48       112.89 o                         
  -4  10   6        785.95        857.59        25.69 o                         
  -3  10   6       2736.58       2915.46        42.90 o                         
  -2  10   6       5923.44       5898.21        60.90 o                         
  -1  10   6       3217.13       3257.27        46.30 o                         
   0  10   6      14895.10      14658.26       153.14 o                         
 -11  11   6        858.95        726.82        34.31 o                         
 -10  11   6         63.67         65.24        17.20 o                         
  -9  11   6       1375.35       1391.55        32.49 o                         
  -8  11   6       4480.70       4289.59        47.68 o                         
  -7  11   6       3705.94       3834.14        45.60 o                         
  -6  11   6       1160.22       1190.08        27.78 o                         
  -5  11   6        124.87        172.07        18.57 o                         
  -4  11   6       2431.70       2496.25        42.81 o                         
  -3  11   6       4180.32       3994.34        52.81 o                         
  -2  11   6       2357.93       2238.56        42.72 o                         
  -1  11   6          9.01         25.29        20.01 o                         
   0  11   6       2279.55       2090.72        61.38 o                         
 -12  12   6         42.85         63.94        26.14 o                         
 -11  12   6       2961.01       3026.23        44.32 o                         
 -10  12   6        339.85        450.35        22.84 o                         
  -9  12   6       1978.13       1952.44        39.07 o                         
  -8  12   6       2015.38       2078.96        38.17 o                         
  -7  12   6         16.21         11.66        16.77 o                         
  -6  12   6       5037.68       5031.55        57.32 o                         
  -5  12   6        200.15        126.91        18.51 o                         
  -4  12   6        805.26        845.58        29.98 o                         
  -3  12   6       2697.64       2675.26        46.12 o                         
  -2  12   6        195.70        211.42        23.20 o                         
  -1  12   6       4270.49       4125.47        54.35 o                         
   0  12   6        170.81        147.31        33.59 o                         
 -13  13   6      12441.48      11808.48       133.03 o                         
 -12  13   6        441.83        425.71        23.86 o                         
 -11  13   6       2374.44       2356.61        43.65 o                         
 -10  13   6       6915.99       6737.42        69.47 o                         
  -9  13   6       2087.97       2059.83        39.35 o                         
  -8  13   6      15263.20      14845.81       113.59 o                         
  -7  13   6        245.02        270.92        23.20 o                         
  -6  13   6        151.27        194.14        21.37 o                         
  -5  13   6      15921.81      15587.28       117.25 o                         
  -4  13   6       2018.68       2163.27        44.09 o                         
  -3  13   6       8240.65       8521.78        82.55 o                         
  -2  13   6       1962.51       1933.45        43.16 o                         
  -1  13   6        787.81        842.22        32.53 o                         
   0  13   6      11118.79      11436.37       145.17 o                         
 -14  14   6          3.09         61.82        29.14 o                         
 -13  14   6       1145.64       1117.49        34.00 o                         
 -12  14   6       2001.02       1950.61        42.32 o                         
 -11  14   6        198.38        178.32        22.63 o                         
 -10  14   6       2763.52       2739.90        47.05 o                         
  -9  14   6        981.16       1004.62        34.41 o                         
  -8  14   6        111.55        157.39        23.02 o                         
  -7  14   6       4991.85       4708.83        58.99 o                         
  -6  14   6         47.42        102.58        21.42 o                         
  -5  14   6       1996.96       2035.12        46.61 o                         
  -4  14   6       2168.06       2178.00        45.20 o                         
  -3  14   6         44.49         59.73        22.31 o                         
  -2  14   6       1388.63       1391.68        39.72 o                         
  -1  14   6        378.50        419.14        28.21 o                         
   0  14   6        130.11        104.43        35.16 o                         
 -15  15   6       2615.35       2570.92       185.25 o                         
 -14  15   6       2280.94       2293.27        46.55 o                         
 -13  15   6       1653.69       1771.03        42.09 o                         
 -12  15   6        117.01        129.79        22.69 o                         
 -11  15   6       1036.69       1034.84        33.20 o                         
 -10  15   6       5303.87       5355.47        60.70 o                         
  -9  15   6       2120.75       2046.48        41.32 o                         
  -8  15   6        621.40        719.17        31.58 o                         
  -7  15   6       1559.29       1536.81        39.58 o                         
  -6  15   6       2291.30       2214.54        43.99 o                         
  -5  15   6       5038.56       5022.87        67.02 o                         
  -4  15   6       1300.24       1307.79        38.25 o                         
  -3  15   6         16.86         45.95        22.88 o                         
  -2  15   6       2078.20       2055.35        47.84 o                         
  -1  15   6       2659.06       2603.66        54.35 o                         
   0  15   6       3023.77       3164.42       222.99 o                         
 -13  16   6       5012.45       4660.51        61.43 o                         
 -12  16   6       1822.86       1938.12        50.90 o                         
 -11  16   6       2910.85       3010.49        48.60 o                         
 -10  16   6       1177.62       1168.69        37.21 o                         
  -9  16   6       1939.93       1998.19        45.22 o                         
  -8  16   6       7474.78       7438.58        77.97 o                         
  -7  16   6       1307.37       1347.82        38.39 o                         
  -6  16   6        716.99        773.19        33.23 o                         
  -5  16   6       2269.33       2287.12        50.90 o                         
  -4  16   6       1679.30       1780.44        44.12 o                         
  -3  16   6       4934.31       4848.77        66.06 o                         
 -11  17   6       2127.62       2136.22        44.74 o                         
 -10  17   6        581.20        600.83        30.46 o                         
  -9  17   6       1492.88       1491.55        44.84 o                         
  -8  17   6       1186.52       1160.37        36.88 o                         
  -7  17   6        565.35        581.09        34.94 o                         
  -6  17   6       1672.67       1662.72        46.09 o                         
  -1   2   7      18262.87      18818.28       165.36 o                         
  -2   3   7       3221.41       3244.92        53.48 o                         
  -1   3   7       5883.54       6096.08        75.49 o                         
  -3   4   7       7019.72       7429.58        74.89 o                         
  -2   4   7       6012.16       6442.44        67.02 o                         
  -1   4   7       7607.60       7631.23        75.86 o                         
  -4   5   7       2737.46       2787.51        45.00 o                         
  -3   5   7         15.56         14.51        19.45 o                         
  -2   5   7        556.89        616.18        26.60 o                         
  -1   5   7       1086.73       1150.38        32.09 o                         
  -5   6   7        639.55        694.23        28.63 o                         
  -4   6   7      11790.63      11771.22        98.74 o                         
  -3   6   7        755.59        812.72        27.49 o                         
  -2   6   7      10169.88      10356.89        83.00 o                         
  -1   6   7       1374.75       1362.09        37.86 o                         
  -6   7   7      13180.70      13498.86       107.50 o                         
  -5   7   7        577.34        702.34        30.10 o                         
  -4   7   7       6351.85       6207.57        63.28 o                         
  -3   7   7       4917.81       4860.59        52.51 o                         
  -2   7   7         68.63         84.37        20.03 o                         
  -1   7   7      12322.60      12459.87       104.08 o                         
  -7   8   7        837.74        840.23        27.39 o                         
  -6   8   7       1212.98       1214.83        31.47 o                         
  -5   8   7        143.60        107.51        18.18 o                         
  -4   8   7       3030.68       2862.86        41.31 o                         
  -3   8   7         25.93         51.95        18.04 o                         
  -2   8   7        900.18        930.68        30.44 o                         
  -1   8   7       2378.32       2376.48        45.44 o                         
  -8   9   7        455.57        497.04        22.44 o                         
  -7   9   7       6602.40       6708.13        63.45 o                         
  -6   9   7       4754.48       4797.29        51.91 o                         
  -5   9   7        916.73        954.63        27.04 o                         
  -4   9   7       1566.54       1448.82        34.54 o                         
  -3   9   7       5120.61       5063.84        59.01 o                         
  -2   9   7       7839.17       7720.41        74.71 o                         
  -1   9   7       3162.04       3098.61        50.51 o                         
  -9  10   7       2651.56       2725.46        43.68 o                         
  -8  10   7        312.01        324.17        22.23 o                         
  -7  10   7        966.35        948.69        28.57 o                         
  -6  10   7       4695.91       4624.63        51.94 o                         
  -5  10   7         65.97         79.58        19.23 o                         
  -4  10   7       2448.40       2630.22        44.86 o                         
  -3  10   7        686.46        722.76        30.75 o                         
  -2  10   7        123.43        125.76        21.81 o                         
  -1  10   7       3960.35       3878.45        56.09 o                         
 -10  11   7        836.84        907.04        31.03 o                         
  -9  11   7       3460.83       3610.73        49.58 o                         
  -8  11   7        206.98        197.51        21.49 o                         
  -7  11   7       8934.14       8688.59        75.20 o                         
  -6  11   7        794.88        863.39        28.17 o                         
  -5  11   7        293.51        266.30        21.62 o                         
  -4  11   7       7583.15       7504.36        73.98 o                         
  -3  11   7        332.02        351.78        25.06 o                         
  -2  11   7       5609.77       5617.64        64.31 o                         
  -1  11   7       1600.68       1772.57        40.60 o                         
 -11  12   7       6347.60       6250.93        69.22 o                         
 -10  12   7       1541.88       1633.53        38.28 o                         
  -9  12   7       3490.70       3561.95        49.92 o                         
  -8  12   7       1173.23       1123.28        30.92 o                         
  -7  12   7        736.53        795.92        30.88 o                         
  -6  12   7      10601.30      10473.98        95.86 o                         
  -5  12   7        471.15        507.33        28.00 o                         
  -4  12   7       1127.85       1215.58        36.27 o                         
  -3  12   7       4726.51       4669.71        61.89 o                         
  -2  12   7       1755.14       1940.94        45.88 o                         
  -1  12   7       6615.85       6792.56        73.93 o                         
 -11  13   7        176.47        148.21        23.77 o                         
 -10  13   7         92.19         82.20        22.40 o                         
  -9  13   7        145.65        123.80        24.20 o                         
  -8  13   7         18.18         31.13        20.04 o                         
  -7  13   7          1.13         41.91        22.33 o                         
  -6  13   7         89.70        161.99        25.63 o                         
  -5  13   7         80.13         71.47        23.40 o                         
  -4  13   7          7.00         13.53        23.13 o                         
  -3  13   7          6.73          7.88        23.08 o                         
  -2  13   7         10.34         -0.80        23.16 o                         
  -9  14   7       1088.47       1165.28        36.40 o                         
  -8  14   7       1671.39       1599.95        42.32 o                         
  -7  14   7       7286.47       7240.98        79.12 o                         
  -6  14   7        517.84        635.70        34.95 o                         
  -5  14   7        590.13        610.13        30.60 o                         
   0   0   8      18345.18      17821.80       387.08 o                         
  -1   1   8        894.73        845.40        63.12 o                         
   0   1   8        464.67        486.52        48.48 o                         
  -2   2   8       3720.32       3547.90        78.47 o                         
  -1   2   8       3454.95       3611.50        59.68 o                         
   0   2   8       3855.64       4178.74        96.72 o                         
  -3   3   8       9004.80       8294.94       121.08 o                         
  -2   3   8         79.58         29.83        22.11 o                         
  -1   3   8         24.04         25.17        20.94 o                         
   0   3   8       7475.56       7307.87       116.28 o                         
  -4   4   8        304.32        380.38        38.05 o                         
  -3   4   8       2831.60       2790.56        50.14 o                         
  -2   4   8        808.21        819.02        29.87 o                         
  -1   4   8       2265.52       2187.63        51.77 o                         
   0   4   8       1608.54       1463.22        67.41 o                         
  -5   5   8      12377.11      12285.54       185.05 o                         
  -4   5   8        963.33       1125.05        35.69 o                         
  -3   5   8       2748.20       3019.38        53.28 o                         
  -2   5   8       3273.99       3444.32        55.66 o                         
  -1   5   8        817.37        872.65        29.99 o                         
   0   5   8      10581.09      11099.19       230.42 o                         
  -6   6   8         51.10         21.58        28.15 o                         
  -5   6   8        247.83        266.50        24.50 o                         
  -4   6   8       1806.60       1850.99        41.10 o                         
  -3   6   8        929.24        842.37        31.66 o                         
  -2   6   8       2144.13       2095.53        43.67 o                         
  -1   6   8         54.72         84.55        25.05 o                         
   0   6   8          7.66         25.28        41.62 o                         
  -7   7   8         81.54         49.01        31.43 o                         
  -6   7   8       2146.51       2146.62        43.92 o                         
  -5   7   8        560.21        638.73        27.45 o                         
  -4   7   8        365.09        330.86        25.26 o                         
  -3   7   8        835.77        791.73        29.52 o                         
  -2   7   8        970.66        948.16        36.52 o                         
  -1   7   8       2556.54       2583.38        52.00 o                         
   0   7   8        146.99        193.50        37.00 o                         
  -8   8   8       7274.26       7148.61       113.26 o                         
  -7   8   8         23.68         92.56        21.28 o                         
  -6   8   8        718.46        804.04        31.15 o                         
  -5   8   8       5056.72       5151.06        71.31 o                         
  -4   8   8       1253.48       1419.74        38.48 o                         
  -3   8   8       5730.87       5831.02        72.23 o                         
  -2   8   8        730.40        797.09        32.60 o                         
  -1   8   8         25.28          9.50        22.34 o                         
   0   8   8       9106.69       8975.49       148.78 o                         
  -8   9   8       1039.39        989.32        31.51 o                         
  -7   9   8       1606.38       1401.05        36.91 o                         
  -6   9   8        698.13        809.84        30.00 o                         
  -5   9   8       1365.64       1424.64        39.36 o                         
  -4   9   8       1376.58       1398.91        38.29 o                         
  -3   9   8        853.58        941.25        34.28 o                         
  -2   9   8       2154.52       1950.10        44.90 o                         
  -1   9   8       1086.75       1119.63        35.74 o                         
  -5  10   8       6396.05       6208.76       214.41 o                         
                                                                                
